# Supplementary material for: Small RNA-seq reveals novel regulatory components for apomixis in Paspalum notatum
Source: BMC Genomics. 2019 Jun 13;20:487. doi: 10.1186/s12864-019-5881-0 (PMC6567921; doi:10.1186/s12864-019-5881-0)
Supplement: Supplementary file 1 — Lists of annotated Paspalum floral transcripts involved in sRNA-directed pathways. Section 1. List of key rice genes involved in small RNA-directed pathways and their P. notatum homologs expressed in floral tissues. Section 2: Expression levels of floral P. notatum transcripts homologous to key genes involved in small RNA-directed pathways. (XLSX 22 kb) [file 12864_2019_5881_MOESM1_ESM.xlsx]

## Sheet: Section 1
Additional File 1. Lists of annotated Paspalum floral transcripts involved in sRNA-directed pathways
Additional file 1, section 1: List of key rice genes involved in small RNA-directed pathways and their P. notatum homologs expressed in floral tissues.
Predicted functions:	AG0: ARGONAUTE; DCL: DICER-LIKE; DMT: DNA METHYLTRANSFERASE; DRM: DOMAINS REARRANGED METHYLATION; HDAC: HISTONE DEACETYLASE;
	HMT: HISTONE METHYLTRANSFERASE; RDR: RNA- DEPENDENT RNA POLYMERASE; Pol IV/PoV/PolVI: DNA-DEPENDENT RNA POLYMERASE IV, V and VI complexes;
RdDM key phases:	RdDM i: Pol IV-dependent siRNA biogenesis; RdDM ii: Pol V-mediated de novo DNA methylation; RdDM iii: chromatin alterations; RdDM iv: additional factors involved in methylation; RdDM unknown: Pol VI function to be determined (Trujillo et al., 2015)
RdDM key phases are according to Ma et al. Genome Biol Evol. 2015;7:2648-62; DNA-dependent RNA polymerase complexes are according to Trujillo et al. Mol. Biol. Evol. 2018; 35:2454-62. For other classes, see Borges and Martienssen. Nat Rev Mol Cell Biol. 2015;16:727.
rice gene ID	rice name	predicted function	Pathway	Pn gene	Pn transcript	align_id	align_length	align_eval
Os08g0344100	histone deacetylase 705	HDAC	RdDM iii	isogroup01002	isotig09389 to isotig09392	90.372	457	0.0
Os04g0566500	ARGONAUTE 1B	AGO	PTGS	isogroup01451	isotig11189, isotig11190	91.508	895	0.0
Os03g0800200	MEIOSIS ARRESTED AT LEPTOTENE 1	AGO	PTGS	isogroup01605#1	isotig11627, isotig11629	86.797	765	0.0
Os03g0800200	MEIOSIS ARRESTED AT LEPTOTENE 1	AGO	PTGS	isogroup01605#2	isotig11628, isotig11630	86.797	765	0.0
Os03g0800200	MEIOSIS ARRESTED AT LEPTOTENE 1	AGO	PTGS	isogroup01633	isotig11739, isotig11741	61.494	870	0.0
Os03g0583900	DICER-LIKE 2A	DCL	PTGS, TGS 21 nt	isogroup01637	isotig11755 to isotig11758	57.764	322	3.28e-84
Os07g0164000	HEN1/WAVY LEAF 1	sRNA methyltransferase	RdDM i, PTGS	isogroup01859	isotig12643 to isotig12646	83.385	325	0.0
Os01g0909200	DICER-LIKE 3A	DCL	RdDM i, PTGS	isogroup02050	isotig13384 to isotig13386	72.058	1657	0.0
Os03g0583900	DICER-LIKE 2A	DCL	PTGS, TGS 21 nt	isogroup02239	isotig13946 to isotig13948	57.944	535	0.0
Os04g0509300	SHOOT ORGANIZATION 1	DCL	PTGS	isogroup03890	isotig17908, isotig17909	75.633	1145	0.0
Os01g0275600	ARGONAUTE 4A	AGO	RdDM i, ii	isogroup03938	isotig18004, isotig1005	83.447	882	0.0
Os06g0255700	DEAD-like helicase, N-terminal domain containing protein	DRD	RdDM ii	isogroup03941	isotig18010, isotig18011	70.607	956	0.0
Os06g0729300	ARGONAUTE 1D	AGO	PTGS	isogroup04004	isotig18136, isotig18136	85.213	1055	0.0
Os04g0509300	SHOOT ORGANIZATION 1	DCL	PTGS	isogroup04414	isotig18956, isotig18957	75.893	336	9.82e-162
Os10g0181700	Similar to MORC1	ATP-binding region, ATPase-like domain containing protein	RdDM ii	isogroup04640	isotig19408, isotig19409	86.412	471	0.0
Os03g0583900	DICER-LIKE 2A	DCL	PTGS, TGS 21 nt	isogroup05344	isotig20816, isotig20817	64.583	432	1.36e-176
Os03g0682200	ARGONAUTE 12	AGO	PTGS	isogroup06172	isotig22472, isotig22473	78.756	193	4.89e-145
Os01g0965000	NRPF1	Pol VI	RdDM unknown	isogroup07967	isotig26062, isotig26063	56.818	220	2.37e-68
Os02g0152800	NRPE1/Rpb1	Pol IV / Pol V	RdDM ii	isogroup08728	isotig27503	86.186	485	0.0
Os03g0121800	DICER-LIKE 1	DCL	PTGS	isogroup08746	isotig27521	85.818	1932	0.0
Os07g0182900	METHYLTRANSFERASE 1B	DMT	RdDM iv	isogroup08811	isotig27586	77.917	557	0.0
Os04g0641000	NRPD/E2	Pol IV / Pol V	RdDM i, ii	isogroup08902	isotig27677	73.129	521	0.0
Os10g0485600	DICER-LIKE 3B	DCL	RdDM i, PTGS	isogroup09007	isotig27782	73.487	347	9.89e-161
Os01g0527600	SHOOTLESS 2/RDR6	RDR	PTGS	isogroup09013	isotig27788	78.122	1193	0.0
Os06g0597400	PINHEAD 1	AGO	PTGS	isogroup09045	isotig27820	96.864	861	0.0
Os04g0566500	ARGONAUTE 1B	AGO	PTGS	isogroup09101	isotig27876	94.433	952	0.0
Os07g0471300	ARGONAUTE 18	AGO	PTGS	isogroup09150	isotig27925	59.772	614	0.0
Os03g0800200	MEIOSIS ARRESTED AT LEPTOTENE 1	AGO	PTGS	isogroup09253	isotig28028	60.414	869	0.0
Os04g0615700	ARGONAUTE 2	AGO	PTGS	isogroup09360	isotig28135	76.212	887	0.0
Os01g0275600	ARGONAUTE 4A	AGO	RdDM i, ii	isogroup09560	isotig28335	61.356	885	0.0
Os09g0442700	Decrease in DNA Methylation 1a	DDM	RdDM iv	isogroup09584	isotig28359	78.897	834	0.0
Os03g0798300	METHYLTRANSFERASE 1A	DMT	RdDM iv	isogroup09698	isotig28473	84.908	815	0.0
Os04g0151800	ARGONAUTE 4B	AGO	RdDM i, ii	isogroup09897	isotig28672	88.418	803	0.0
Os09g0442700	Decrease in DNA Methylation 1a	DDM	RdDM iv	isogroup11052	isotig29827	66.802	247	8.88e-169
Os07g0435900	SET protein 25, SUVH Histone Methyltransferase 2	HMT	RdDM iii	isogroup11132	isotig29907	90.022	461	0.0
Os12g0197500	suppressor of gene silencing 3	RDR	PTGS	isogroup11137	isotig29912	69.983	583	0.0
Os03g0110800	DOMAINS REARRANGED METHYLTRANSFERASE 2	DRM	RdDM ii	isogroup11141	isotig29916	68.033	610	0.0
Os03g0110800	DOMAINS REARRANGED METHYLTRANSFERASE 2	DRM	RdDM ii	isogroup11230	isotig30005	69.031	578	0.0
Os07g0182900	METHYLTRANSFERASE 1B	DMT	RdDM iv	isogroup12088	isotig30863	67.511	237	0.0
Os05g0133900	DOMAINS REARRANGED METHYLTRANSFERASE 3	DRM	RdDM ii	isogroup15758	isotig34533	71.192	302	4.83e-166
Os08g0565700	SET protein 32, SUVH Histone Methyltransferase 9	HMT	RdDM iii	isogroup16954	isotig35729	70.250	400	0.0
Os07g0164000	HEN1/WAVY LEAF 1	sRNA methyltransferase	RdDM i, PTGS	isogroup17292	isotig36067	73.902	387	0.0
Os04g0641000	NRPD/E2	Pol IV / Pol V	RdDM i, ii	isogroup18326	isotig37101	81.791	335	0.0
Os03g0449200	SHOOTLESS 4	AGO	PTGS	isogroup18356	isotig37131	75.610	328	1.25e-166
Os12g0139500	NRPE5	Pol IV / Pol V	RdDM ii	isogroup18810	isotig37585	80.476	210	5.45e-115
Os05g0133900	DOMAINS REARRANGED METHYLTRANSFERASE 3	DRM	RdDM ii	isogroup23590	isotig42365	61.856	291	5.35e-102
Os04g0641000	NRPD/E2	Pol IV / Pol V	RdDM i, ii	isogroup27943	isotig46718	59.649	228	4.16e-77
Os03g0110800	DOMAINS REARRANGED METHYLTRANSFERASE 2	DRM	RdDM ii	isogroup29585	isotig48360	60.759	237	3.50e-77
Os03g0682600	ARGONAUTE 11	AGO	PTGS	NA	NA	NA	NA	NA
Os03g0789500	ARGONAUTE 13	AGO	PTGS	NA	NA	NA	NA	NA
Os07g0188000	ARGONAUTE 14	AGO	PTGS	NA	NA	NA	NA	NA
Os01g0275200	ARGONAUTE 15	AGO	PTGS	NA	NA	NA	NA	NA
Os02g0169400	ARGONAUTE 17	AGO	PTGS	NA	NA	NA	NA	NA
Os02g0672200	ARGONAUTE 1A	AGO	PTGS	NA	NA	NA	NA	NA
Os02g0831600	ARGONAUTE 1C	AGO	PTGS	NA	NA	NA	NA	NA
Os04g0615800	ARGONAUTE 3	AGO	PTGS	NA	NA	NA	NA	NA
Os09g0315050	DICER-LIKE 2B	DCL	PTGS	NA	NA	NA	NA	NA
Os05g0307400	DRB3/HYL1	dsRNA-binding protein	PTGS	NA	NA	NA	NA	NA
Os11g0109900	DRB7/HYL1	dsRNA-binding protein	PTGS	NA	NA	NA	NA	NA
Os02g0616300	Os02g0616300	AGO	PTGS	NA	NA	NA	NA	NA
Os03g0353900	Os03g0353900	AGO	PTGS	NA	NA	NA	NA	NA
Os03g0789466	Os03g0789466	AGO	PTGS	NA	NA	NA	NA	NA
Os07g0265600	ARGONAUTE 16	AGO	RdDM	NA	NA	NA	NA	NA
Os01g0805800	NRPB/D5a	Pol IV	RdDM i	NA	NA	NA	NA	NA
Os04g0465700	RNA-DEPENDENT RNA POLYMERASE 2	RDR	RdDM i, ii	NA	NA	NA	NA	NA
Os05g0506300	KTRF1/SPT5Lhomolog	Pol V	RdDM ii	NA	NA	NA	NA	NA
Os11g0143400	NRPE5	Pol V	RdDM ii	NA	NA	NA	NA	NA
Os07g0434500	Similar to chromatin remodeling complex subunit	DRD	RdDM ii	NA	NA	NA	NA	NA
Os08g0243866	Similar to chromatin remodeling complex subunit	DRD	RdDM ii	NA	NA	NA	NA	NA
Os08g0289400	SNF2-related domain containing protein	DRD	RdDM ii	NA	NA	NA	NA	NA
Os04g0487300	NRPB/D5b	Pol VI	RdDM unknown	NA	NA	NA	NA	NA
Os08g0171600	NRPF2	Pol VI	RdDM unknown	NA	NA	NA	NA	NA

## Sheet: Section 2
Additional file 1, section 2: Expression levels of floral P. notatum transcripts homologous to key genes involved in small RNA-directed pathways (according to Ortiz et al. BMC Genomics. 2017;18:318).
Transcripts	Read apo	Read sex	logFC	FC	logCon	pvalue	FDR
isotig09389	54	84	0.6	1.51573	6.666	0.022	0.27112
isotig09390	25	0	-7.669	0.00491	4.384	0	1e-05
isotig09391	14	20	0.475	1.38965	4.766	0.392	0.94142
isotig09392	19	0	-7.276	0.00645	4.048	0	0.00023
isotig11189	38	55	0.496	1.41008	6.117	0.147	0.74923
isotig11190	8	0	-6.04	0.01519	3.107	0.008	0.1296
isotig11627	2	0	-4.105	0.05813	2.105	0.5	0.94142
isotig11628	1	0	-3.186	0.10987	1.841	1	1
isotig11629	1	0	-3.186	0.10987	1.841	1	1
isotig11630	1	0	-3.186	0.10987	1.841	1	1
isotig11739	1	1	-0.032	0.97789	2.104	1	1
isotig11740	1	1	-0.032	0.97789	2.104	1	1
isotig11741	1	1	-0.032	0.97789	2.104	1	1
isotig11755	1	1	-0.032	0.97789	2.104	1	1
isotig11756	1	1	-0.032	0.97789	2.104	1	1
isotig11757	1	1	-0.032	0.97789	2.104	1	1
isotig11758	1	1	-0.032	0.97789	2.104	1	1
isotig12643	2	2	-0.034	0.9766	2.519	1	1
isotig12644	1	0	-3.186	0.10987	1.841	1	1
isotig12645	0	1	3.154	8.90063	1.84	1	1
isotig12646	0	1	3.154	8.90063	1.84	1	1
isotig13384	26	23	-0.212	0.86329	5.248	0.776	1
isotig13385	1	1	-0.032	0.97789	2.104	1	1
isotig13386	2	0	-4.105	0.05813	2.105	0.5	0.94142
isotig13946	7	6	-0.254	0.8387	3.607	1	1
isotig13947	0	2	4.07	16.8013	2.103	0.5	0.94142
isotig13948	1	5	2.154	4.44997	2.839	0.219	0.83949
isotig17908	16	12	-0.447	0.73342	4.52	0.572	1
isotig17909	4	1	-1.908	0.26642	2.69	0.375	0.94142
isotig18004	88	78	-0.21	0.86454	6.929	0.395	0.94142
isotig18005	13	10	-0.41	0.75247	4.275	0.678	1
isotig18010	36	33	-0.161	0.89426	5.709	0.81	1
isotig18011	2	3	0.522	1.43584	2.689	1	1
isotig18136	14	48	1.732	3.32292	5.558	0	0.00091
isotig18956	4	8	0.943	1.92187	3.518	0.388	0.94142
isotig18957	2	3	0.522	1.43584	2.689	1	1
isotig19408	36	28	-0.397	0.75928	5.608	0.382	0.94142
isotig19409	3	6	0.936	1.91276	3.218	0.508	0.94365
isotig20816	2	2	-0.034	0.9766	2.519	1	1
isotig20817	2	0	-4.105	0.05813	2.105	0.5	0.94142
isotig22472	0	2	4.07	16.8013	2.103	0.5	0.94142
isotig22473	1	2	0.884	1.84591	2.326	1	1
isotig26062	3	2	-0.591	0.66393	2.689	1	1
isotig26063	3	0	-4.661	0.03952	2.327	0.25	0.83949
isotig27503	97	100	0.008	1.00531	7.17	1	1
isotig27521	110	61	-0.886	0.54128	6.974	0	0.00488
isotig27586	27	42	0.599	1.51456	5.707	0.092	0.64856
isotig27677	106	86	-0.338	0.79141	7.135	0.131	0.68972
isotig27782	15	21	0.446	1.36224	4.84	0.405	0.94142
isotig27788	47	45	-0.099	0.93384	6.104	0.755	1
isotig27820	32	30	-0.129	0.91454	5.564	0.899	1
isotig27876	135	142	0.037	1.0257	7.653	0.905	1
isotig27925	37	53	0.481	1.39553	6.072	0.171	0.83949
isotig28028	88	74	-0.286	0.82027	6.895	0.24	0.83949
isotig28135	57	57	-0.036	0.97521	6.402	0.926	1
isotig28335	23	29	0.297	1.22832	5.325	0.489	0.94142
isotig28359	25	51	0.989	1.98446	5.837	0.005	0.10145
isotig28473	23	15	-0.649	0.63792	4.913	0.256	0.85758
isotig28672	71	68	-0.098	0.93407	6.679	0.735	1
isotig29827	6	6	-0.036	0.97566	3.519	1	1
isotig29907	51	74	0.5	1.41393	6.528	0.074	0.54439
isotig29912	144	197	0.416	1.33378	7.947	0.01	0.15839
isotig29916	21	26	0.27	1.20613	5.191	0.561	1
isotig30005	58	82	0.462	1.37787	6.687	0.077	0.55913
isotig30863	11	7	-0.679	0.62477	3.98	0.481	0.94142
isotig34533	15	11	-0.479	0.71744	4.427	0.557	1
isotig35729	6	4	-0.606	0.65716	3.327	0.754	1
isotig36067	12	3	-1.991	0.25149	3.77	0.035	0.3623
isotig37101	7	15	1.05	2.07075	4.217	0.134	0.69999
isotig37131	2	0	-4.105	0.05813	2.105	0.5	0.94142
isotig37585	42	44	0.031	1.02153	6.011	1	1
isotig42365	2	9	2.067	4.19127	3.424	0.066	0.50405
isotig46718	2	4	0.922	1.89508	2.84	0.688	1
isotig48360	2	5	1.235	2.35432	2.977	0.453	0.94142
