# Supplementary material for: Small RNA-seq reveals novel regulatory components for apomixis in Paspalum notatum
Source: BMC Genomics. 2019 Jun 13;20:487. doi: 10.1186/s12864-019-5881-0 (PMC6567921; doi:10.1186/s12864-019-5881-0)
Supplement: Supplementary file 3 — Lists of P. notatum floral transcripts harboring sRNA derived from apomictic and sexual libraries. Section 1: Number of small RNA reads from apomictic (Apo) and sexual (Sex) libraries mapping onto the Paspalum transcriptome reference. Section 2: List of the 1000 P. notatum transcripts with highest small RNA coverage. Section 3: Classification of the Paspalum annotated small RNA targets into ontology classes, according to Plant Structure Development Stage Ontologies (www.planteome.org). Section 4. Functional classification and PANTHER overrepresentation test for annotated small RNA targets. Section 5: edgeR analysis of small RNA reads mapped over the P. notatum reference transcriptome. (XLSX 6165 kb) [file 12864_2019_5881_MOESM3_ESM.xlsx]

## Sheet: Section 1
Additional file 3. Lists of P. notatum floral transcripts harboring sRNA derived from apomictic and sexual libraries.
Additional file 3-Section 1: Number of small RNA reads from apomictic (Apo) and sexual (Sex) libraries mapped on the Paspalum transcriptome reference reported by Ortiz et al. BMC Genomics. 2017;18:318.
transcripts	Length	Apo 1	Apo2	Apo3	Sex1	Sex2	Sex3
isotig00001	3416	1	1	0	0	0	1
isotig00002	3411	1	0	0	0	1	1
isotig00003	3366	0	2	2	0	2	0
isotig00004	3361	1	2	0	0	0	0
isotig00005	3226	1	0	1	2	1	1
isotig00006	3221	1	0	0	0	0	0
isotig00007	2795	1	0	0	0	1	1
isotig00008	2790	0	1	0	0	0	0
isotig00009	2730	3	0	0	0	0	0
isotig00010	2725	2	1	1	0	1	0
isotig00011	2680	0	0	0	0	1	0
isotig00012	2675	3	1	0	0	0	0
isotig00013	2540	2	1	1	1	1	0
isotig00014	2535	2	1	1	0	1	0
isotig00015	2509	1	1	1	0	0	1
isotig00016	2504	1	0	1	0	0	0
isotig00017	2436	0	2	0	1	0	1
isotig00018	2444	0	1	0	0	1	1
isotig00019	2431	0	2	0	2	1	0
isotig00020	2439	0	0	0	0	1	0
isotig00021	2386	1	1	1	0	0	0
isotig00022	2394	0	0	0	0	0	1
isotig00023	2381	0	0	1	0	0	1
isotig00024	2389	0	1	0	0	0	0
isotig00025	2346	1	0	2	0	1	1
isotig00026	2341	0	0	0	1	2	1
isotig00027	2335	0	1	0	0	0	0
isotig00028	2330	0	1	0	0	0	1
isotig00029	2330	1	0	0	0	1	1
isotig00030	2285	0	0	0	0	0	0
isotig00031	2280	0	1	0	0	0	0
isotig00032	2246	0	3	0	2	0	1
isotig00033	2254	3	1	0	0	0	1
isotig00034	2241	0	1	1	2	1	0
isotig00035	2249	3	2	1	0	0	0
isotig00036	2145	2	0	1	0	1	0
isotig00037	2109	1	0	0	0	1	0
isotig00038	2140	1	1	0	0	0	1
isotig00039	2104	2	0	0	0	0	0
isotig00040	2134	1	0	1	0	1	0
isotig00041	2081	0	1	0	0	0	1
isotig00042	1823	0	1	1	1	0	0
isotig00043	1818	2	0	1	0	0	1
isotig00044	1815	0	0	0	1	0	2
isotig00045	1823	0	0	0	0	1	0
isotig00046	1810	1	0	0	1	0	0
isotig00047	1818	2	1	2	0	0	0
isotig00048	1768	0	1	0	0	0	0
isotig00049	1776	0	0	0	0	0	0
isotig00050	1714	1	2	1	1	1	0
isotig00051	1709	0	0	0	0	0	0
isotig00052	1718	2	0	0	0	0	0
isotig00053	1660	4	2	0	0	0	0
isotig00054	1655	1	1	0	1	0	0
isotig00055	1644	2	0	0	0	0	0
isotig00056	1578	1	2	0	0	0	0
isotig00057	1529	1	0	0	0	0	0
isotig00058	1537	2	0	0	0	0	0
isotig00059	1524	0	1	0	1	0	0
isotig00060	1532	1	2	0	0	0	0
isotig00061	1553	2	0	1	0	0	2
isotig00062	1428	1	0	2	1	0	0
isotig00063	1423	0	1	1	0	1	0
isotig00064	1395	2	1	0	0	1	0
isotig00065	1366	1	1	1	0	1	0
isotig00066	1361	0	2	0	1	0	2
isotig00067	1374	0	1	0	0	0	0
isotig00068	1369	1	0	0	0	0	2
isotig00069	1392	2	0	0	0	0	0
isotig00070	1350	1	2	1	0	0	0
isotig00071	1358	1	0	0	0	0	0
isotig00072	1307	0	0	0	0	1	0
isotig00073	1265	2	1	0	0	0	1
isotig00074	1260	1	3	1	1	0	0
isotig00075	1249	1	1	0	0	0	0
isotig00076	1147	1	0	0	0	0	0
isotig00077	1101	3	1	0	0	0	0
isotig00078	1109	0	1	0	0	1	0
isotig00079	1000	0	0	0	0	0	0
isotig00080	976	0	0	0	0	0	0
isotig00081	969	0	0	0	0	0	1
isotig00082	861	0	1	0	1	0	0
isotig00083	698	0	1	0	1	0	0
isotig00084	729	0	0	1	0	0	0
isotig00085	691	0	0	0	0	0	0
isotig00086	620	0	0	0	0	0	0
isotig00087	615	1	2	0	0	0	3
isotig00088	582	0	0	0	0	0	0
isotig00089	496	0	0	0	0	0	0
isotig00090	4012	0	0	2	3	2	2
isotig00091	3256	22	23	7	20	19	11
isotig00092	3225	20	19	13	15	15	15
isotig00093	3141	18	25	13	20	17	25
isotig00094	3053	25	22	13	24	30	27
isotig00095	2815	5	12	2	10	2	3
isotig00096	2784	5	6	0	4	3	8
isotig00097	2700	6	6	2	9	9	3
isotig00098	2612	7	10	5	2	10	4
isotig00099	2603	8	7	1	8	5	7
isotig00100	2572	11	6	4	6	3	4
isotig00101	2586	7	9	4	8	3	5
isotig00102	2586	4	4	2	6	3	8
isotig00103	2522	10	8	6	8	3	6
isotig00104	2555	6	6	3	7	2	7
isotig00105	2507	28	21	12	30	29	36
isotig00106	2555	2	4	2	8	6	6
isotig00107	2488	7	11	3	8	8	13
isotig00108	2491	3	3	4	6	2	3
isotig00109	2454	23	15	14	26	25	16
isotig00110	2471	1	6	6	9	3	4
isotig00111	2471	8	3	5	6	5	5
isotig00112	2486	8	8	4	4	7	3
isotig00113	2417	23	18	9	22	29	20
isotig00114	2407	10	9	4	1	0	6
isotig00115	2400	12	10	3	7	11	3
isotig00116	2455	6	5	2	1	5	5
isotig00117	2383	9	5	6	11	8	6
isotig00118	2383	10	5	3	6	6	4
isotig00119	2371	7	11	6	10	6	4
isotig00120	2319	6	5	4	2	3	6
isotig00121	2280	11	14	13	14	11	15
isotig00122	2220	18	14	14	25	19	24
isotig00123	2151	26	26	13	28	18	33
isotig00124	2066	15	13	4	14	14	18
isotig00125	2120	28	31	14	23	22	30
isotig00126	2013	6	6	4	7	9	1
isotig00127	2036	32	39	15	30	17	28
isotig00128	1976	4	8	2	6	3	5
isotig00129	1825	5	4	1	3	0	4
isotig00130	1947	74	70	33	73	76	64
isotig00131	1945	18	21	13	18	24	14
isotig00132	1775	2	0	0	0	0	0
isotig00133	1854	10	14	8	11	8	8
isotig00134	1929	0	0	0	0	0	0
isotig00135	1914	22	7	11	20	18	6
isotig00136	1898	0	0	0	0	0	0
isotig00137	1837	17	10	5	13	18	13
isotig00138	1837	13	6	7	9	16	8
isotig00139	1801	15	9	8	7	5	6
isotig00140	1779	9	7	2	6	4	10
isotig00141	1773	14	13	6	12	9	8
isotig00142	1830	22	20	9	22	23	14
isotig00143	1764	3	4	5	4	5	5
isotig00144	1784	5	5	3	4	4	4
isotig00145	1784	10	8	2	7	2	7
isotig00146	1747	4	2	5	5	3	9
isotig00147	1720	5	5	5	4	5	6
isotig00148	1747	3	5	9	7	2	8
isotig00149	1734	24	22	6	12	12	18
isotig00150	1742	20	16	19	19	26	27
isotig00151	1683	4	8	1	8	4	6
isotig00152	1712	21	16	10	23	25	18
isotig00153	1684	8	9	5	7	4	5
isotig00154	1681	18	15	7	9	8	16
isotig00155	1647	7	6	6	5	3	1
isotig00156	1567	8	12	7	8	4	3
isotig00157	1597	19	21	10	21	24	24
isotig00158	1550	6	1	3	8	5	4
isotig00159	1550	8	10	3	5	8	5
isotig00160	1486	4	10	5	4	5	3
isotig00161	1509	22	19	7	20	26	25
isotig00162	1447	23	17	10	10	17	18
isotig00163	1464	2	3	4	4	7	5
isotig00164	1473	10	7	6	7	7	14
isotig00165	1460	9	5	3	11	12	13
isotig00166	1433	7	3	4	5	10	7
isotig00167	1401	70	73	33	69	95	74
isotig00168	1349	8	10	7	6	10	3
isotig00169	1349	30	25	23	23	21	20
isotig00170	1294	0	1	0	0	0	0
isotig00171	1312	28	19	17	19	24	15
isotig00172	1261	13	8	5	7	3	9
isotig00173	1196	23	17	14	26	33	21
isotig00174	1143	18	20	8	14	24	23
isotig00175	1114	73	70	45	58	73	49
isotig00176	1106	17	24	12	13	18	21
isotig00177	963	11	29	16	21	8	19
isotig00178	909	24	27	7	19	18	24
isotig00179	910	16	22	13	19	14	19
isotig00180	873	16	19	17	14	18	10
isotig00181	715	11	6	8	11	11	11
isotig00182	676	28	21	11	29	17	17
isotig00183	662	15	11	4	6	9	8
isotig00184	668	3	3	1	6	6	6
isotig00185	654	0	2	2	5	11	3
isotig00186	625	6	8	4	3	4	7
isotig00187	428	2	11	9	7	6	4
isotig00188	6551	3	1	5	1	6	6
isotig00189	6417	2	4	1	2	1	3
isotig00190	6524	5	3	3	3	3	7
isotig00191	6258	8	2	2	1	3	5
isotig00192	5866	5	0	3	5	6	4
isotig00193	5839	1	5	0	5	2	9
isotig00194	5914	1	2	2	3	6	3
isotig00195	5887	6	2	2	3	4	5
isotig00196	5845	1	2	2	4	1	1
isotig00197	6069	4	2	0	3	3	2
isotig00198	5818	4	2	1	7	5	2
isotig00199	6042	4	0	0	2	1	0
isotig00200	5909	3	2	1	3	2	1
isotig00201	5882	0	0	0	3	2	3
isotig00202	5398	2	3	1	3	2	2
isotig00203	5371	0	2	3	1	0	2
isotig00204	4488	2	5	2	2	1	3
isotig00205	3803	0	1	2	3	2	3
isotig00206	3851	1	1	0	2	2	0
isotig00207	3782	3	1	2	3	4	3
isotig00208	3335	0	1	1	1	0	0
isotig00209	1727	1	0	1	0	0	0
isotig00210	1661	3	0	2	2	0	6
isotig00211	1659	5	3	1	5	4	1
isotig00212	1139	0	0	1	3	1	4
isotig00213	1187	0	2	0	2	3	2
isotig00214	1118	1	0	0	4	3	3
isotig00215	1297	2	1	0	3	3	3
isotig00216	1291	5	2	1	2	5	3
isotig00217	1269	0	3	0	0	5	3
isotig00218	1265	2	0	1	3	0	1
isotig00219	1109	0	0	1	1	5	3
isotig00220	1105	1	1	0	1	3	0
isotig00221	1686	8	6	5	17	8	12
isotig00222	1694	3	0	1	11	3	5
isotig00223	1632	8	7	3	3	5	7
isotig00224	1548	12	4	2	9	11	8
isotig00225	1538	23	17	6	10	7	9
isotig00226	1475	5	1	2	7	6	10
isotig00227	1432	7	3	5	8	7	8
isotig00228	1432	12	8	8	3	4	9
isotig00229	1425	2	2	1	3	0	3
isotig00230	1414	2	2	2	1	2	1
isotig00231	1312	2	4	1	4	7	3
isotig00232	1221	3	3	2	1	2	4
isotig00233	1202	3	4	4	6	12	3
isotig00234	1144	12	5	8	15	5	9
isotig00235	1060	25	11	10	11	4	18
isotig00236	1047	1	3	1	4	8	7
isotig00237	1043	2	0	0	0	1	1
isotig00238	989	1	3	1	8	8	2
isotig00239	6167	2	4	1	5	1	1
isotig00240	6161	2	2	0	2	3	1
isotig00241	6108	1	0	0	1	1	3
isotig00242	6102	0	5	1	2	0	1
isotig00243	4421	2	5	5	3	3	0
isotig00244	4415	0	3	4	3	2	5
isotig00245	4321	1	5	2	2	0	2
isotig00246	4262	3	1	3	2	3	4
isotig00247	3446	1	1	3	4	2	1
isotig00248	3377	1	0	1	0	1	0
isotig00249	3368	0	1	1	1	1	1
isotig00250	3371	2	0	0	2	1	0
isotig00251	3362	0	0	0	0	0	1
isotig00252	3419	0	0	1	0	1	1
isotig00253	3413	0	0	2	1	1	0
isotig00254	3348	0	0	0	3	0	0
isotig00255	3342	1	2	1	1	1	0
isotig00256	2402	0	0	0	0	0	0
isotig00257	2393	1	0	0	1	0	0
isotig00258	2413	0	1	1	0	0	0
isotig00259	2419	1	1	0	0	1	0
isotig00260	2413	1	0	0	0	0	0
isotig00261	2444	0	0	0	0	0	0
isotig00262	2419	1	0	0	0	0	0
isotig00263	2404	0	0	0	0	1	1
isotig00264	2410	1	1	0	0	1	0
isotig00265	2404	0	0	0	0	1	0
isotig00266	2410	0	0	0	1	0	1
isotig00267	2419	0	0	0	0	0	0
isotig00268	2419	0	1	0	0	0	0
isotig00269	2410	0	0	0	1	0	0
isotig00270	2410	0	0	1	1	0	0
isotig00271	2455	0	1	0	0	0	0
isotig00272	2461	0	0	0	0	0	1
isotig00273	2455	0	0	0	0	0	1
isotig00274	2461	0	0	0	0	0	0
isotig00275	2461	0	0	0	0	0	0
isotig00276	2461	0	0	0	0	0	0
isotig00277	2373	0	1	0	0	0	0
isotig00278	2384	0	1	0	0	0	0
isotig00279	2390	0	0	0	0	1	1
isotig00280	2384	0	0	0	0	0	0
isotig00281	2390	0	0	0	0	0	0
isotig00282	2390	0	0	0	0	0	0
isotig00283	2390	0	0	0	0	0	0
isotig00284	893	0	0	0	0	0	0
isotig00285	866	0	0	0	0	0	0
isotig00286	12554	59	46	21	53	49	38
isotig00287	12517	57	39	26	48	43	46
isotig00288	12442	57	49	26	41	41	55
isotig00289	12405	38	30	24	45	42	43
isotig00290	12311	62	37	37	43	46	50
isotig00291	12274	66	47	26	49	39	43
isotig00292	12199	55	32	23	49	45	44
isotig00293	12162	54	42	27	48	45	46
isotig00294	9515	25	21	22	26	23	40
isotig00295	9478	23	28	18	28	26	27
isotig00296	9403	35	27	19	22	24	24
isotig00297	9366	33	20	13	20	24	24
isotig00298	7458	47	24	18	21	30	35
isotig00299	7421	35	33	14	25	20	25
isotig00300	7215	47	27	21	26	31	42
isotig00301	7178	27	18	12	18	23	26
isotig00302	4419	8	11	4	6	5	7
isotig00303	4382	17	7	3	5	3	6
isotig00304	3689	19	10	12	19	15	25
isotig00305	3527	0	0	0	0	0	0
isotig00306	3577	10	11	6	25	25	28
isotig00307	3317	23	17	13	15	10	16
isotig00308	3182	1	0	0	0	0	0
isotig00309	3114	0	1	0	1	0	0
isotig00310	3074	30	19	9	31	20	14
isotig00311	2769	0	1	1	0	0	0
isotig00312	2365	0	0	0	0	0	0
isotig00313	2020	0	0	0	0	0	0
isotig00314	1952	0	0	0	0	0	0
isotig00315	1850	0	0	0	0	0	0
isotig00316	1726	2	2	2	3	3	4
isotig00317	1607	0	0	0	0	0	0
isotig00318	1561	0	1	0	0	0	0
isotig00319	1505	1	0	0	0	0	1
isotig00320	1437	0	0	0	0	0	0
isotig00321	1226	2	1	1	2	0	0
isotig00322	1092	0	0	0	0	0	0
isotig00323	908	5	1	4	5	5	4
isotig00324	5405	10	6	1	0	4	1
isotig00325	4386	0	2	0	0	1	0
isotig00326	3391	2	0	0	3	0	0
isotig00327	2360	1	0	0	0	0	0
isotig00328	2358	0	0	1	0	0	0
isotig00329	2228	5	2	0	5	1	6
isotig00330	2226	0	5	1	7	4	5
isotig00331	2249	1	0	1	1	0	1
isotig00332	2117	3	3	4	7	3	6
isotig00333	2505	2	0	1	0	0	1
isotig00334	2344	0	0	0	2	0	1
isotig00335	1469	0	1	0	1	0	0
isotig00336	1467	1	0	0	1	1	2
isotig00337	1337	0	2	3	6	4	7
isotig00338	1335	4	1	4	11	2	6
isotig00339	1517	0	0	0	0	0	0
isotig00340	1358	0	0	2	0	0	0
isotig00341	1554	0	1	1	4	0	0
isotig00342	1226	2	3	1	2	1	4
isotig00343	626	0	0	0	0	0	0
isotig00344	3069	12	6	6	12	15	15
isotig00345	2923	25	24	18	20	24	31
isotig00346	2450	11	11	2	18	23	5
isotig00347	2497	12	8	6	9	9	23
isotig00348	2457	17	7	2	13	21	17
isotig00349	2385	19	19	6	22	18	17
isotig00350	2241	21	20	12	15	15	14
isotig00351	2189	19	9	9	15	17	17
isotig00352	2029	11	3	7	7	8	11
isotig00353	2034	9	2	3	6	9	8
isotig00354	1958	16	12	5	14	13	19
isotig00355	1885	4	1	2	2	9	6
isotig00356	1813	6	6	5	12	14	8
isotig00357	1810	5	4	1	3	3	5
isotig00358	1761	16	4	7	11	6	11
isotig00359	1778	6	6	2	10	7	6
isotig00360	1735	7	4	3	10	3	1
isotig00361	1566	9	4	3	4	8	11
isotig00362	1495	7	10	5	7	15	6
isotig00363	1480	5	4	1	2	7	9
isotig00364	1350	12	7	5	5	7	7
isotig00365	1310	9	9	7	6	2	16
isotig00366	1266	5	4	1	3	6	4
isotig00367	1310	3	3	2	8	8	5
isotig00368	1298	13	9	6	5	4	10
isotig00369	1298	7	6	1	7	2	10
isotig00370	1267	4	5	5	4	2	3
isotig00371	1239	12	7	5	4	9	7
isotig00372	1191	3	3	2	1	6	3
isotig00373	1196	4	10	5	8	10	8
isotig00374	1094	11	4	2	7	15	11
isotig00375	1042	14	8	4	4	3	10
isotig00376	1051	9	5	1	6	6	10
isotig00377	1012	4	1	2	3	1	4
isotig00378	999	8	3	4	9	8	6
isotig00379	940	9	9	6	17	8	14
isotig00380	796	0	5	2	5	6	3
isotig00381	744	8	1	0	6	6	4
isotig00382	210	6	1	2	5	3	5
isotig00383	2837	3	1	1	1	4	3
isotig00384	2756	3	3	4	7	5	2
isotig00385	2688	1	0	3	4	3	5
isotig00386	2813	1	1	1	0	0	1
isotig00387	2702	0	1	0	0	0	0
isotig00388	2615	2	2	1	0	0	0
isotig00389	2543	0	0	1	0	0	1
isotig00390	2504	0	0	1	1	0	1
isotig00391	2432	1	1	2	1	0	1
isotig00392	2383	6	7	2	4	2	1
isotig00393	2345	0	0	1	1	0	0
isotig00394	2234	0	1	1	2	0	0
isotig00395	2280	0	0	1	0	0	1
isotig00396	2170	6	6	0	8	0	2
isotig00397	2169	0	1	0	0	0	0
isotig00398	2010	0	1	0	1	0	1
isotig00399	1899	1	0	0	0	0	1
isotig00400	1324	0	0	0	0	1	0
isotig00401	1085	0	0	0	0	0	0
isotig00402	1070	0	0	0	0	0	0
isotig00403	368	0	0	0	0	0	0
isotig00404	235	0	0	0	0	0	0
isotig00405	3528	0	0	0	0	0	0
isotig00406	3472	0	0	0	0	1	0
isotig00407	3295	1	0	0	0	0	0
isotig00408	3239	0	0	0	0	1	0
isotig00409	3135	0	0	0	0	0	0
isotig00410	3079	0	0	0	0	1	0
isotig00411	3060	0	1	0	0	1	0
isotig00412	3004	0	0	0	0	0	0
isotig00413	2819	0	0	0	0	0	0
isotig00414	2813	0	0	0	0	0	0
isotig00415	2821	0	0	0	0	0	0
isotig00416	2633	0	1	0	0	1	0
isotig00417	2577	0	0	0	1	0	0
isotig00418	2437	0	0	0	0	0	0
isotig00419	2431	0	0	0	0	0	0
isotig00420	2439	1	0	0	0	0	1
isotig00421	2426	0	0	0	1	0	0
isotig00422	2420	0	0	0	0	0	0
isotig00423	2428	0	0	0	0	0	0
isotig00424	2438	0	1	0	0	0	0
isotig00425	2351	0	0	0	1	1	0
isotig00426	2345	0	0	0	0	0	0
isotig00427	2353	0	0	0	0	1	1
isotig00428	2205	1	1	0	0	0	0
isotig00429	2044	0	0	0	0	0	1
isotig00430	2038	0	0	0	1	0	0
isotig00431	2046	0	0	0	1	0	2
isotig00432	1969	0	0	0	0	0	0
isotig00433	1963	0	0	0	0	0	0
isotig00434	2045	0	0	0	0	1	0
isotig00435	1971	1	0	0	0	0	0
isotig00436	1970	0	0	0	0	0	0
isotig00437	1543	0	0	0	0	0	0
isotig00438	1436	0	0	0	0	0	0
isotig00439	1349	0	0	0	0	0	0
isotig00440	998	1	0	0	0	0	0
isotig00441	992	0	0	0	0	0	0
isotig00442	1043	0	0	0	0	0	0
isotig00443	1000	0	0	0	0	0	0
isotig00444	968	0	0	0	0	0	0
isotig00445	956	0	0	0	0	0	0
isotig00446	879	0	0	0	0	0	0
isotig00447	875	0	0	0	0	0	0
isotig00448	881	0	0	0	0	0	0
isotig00449	881	0	0	0	0	0	0
isotig00450	5234	0	0	0	0	0	0
isotig00451	5258	0	0	0	0	0	1
isotig00452	5143	0	0	0	0	0	0
isotig00453	5167	0	1	0	0	0	0
isotig00454	5191	0	1	0	0	0	0
isotig00455	5100	1	0	0	1	0	0
isotig00456	4943	0	0	0	1	0	1
isotig00457	4967	0	0	0	0	0	1
isotig00458	4852	1	1	0	0	0	0
isotig00459	4876	0	0	1	0	0	0
isotig00460	4767	0	0	0	0	0	0
isotig00461	4791	0	0	0	0	0	0
isotig00462	4900	0	0	0	0	0	0
isotig00463	4676	0	0	0	0	0	0
isotig00464	4700	1	0	0	1	0	0
isotig00465	4809	0	0	0	1	0	0
isotig00466	4724	0	0	0	0	0	0
isotig00467	4633	0	0	0	0	0	0
isotig00468	4476	0	0	0	0	0	0
isotig00469	4500	0	0	0	0	0	0
isotig00470	4385	1	0	0	0	0	0
isotig00471	4409	0	0	0	0	0	0
isotig00472	4433	0	0	0	0	0	0
isotig00473	4528	0	0	1	0	0	0
isotig00474	4342	0	0	0	0	0	0
isotig00475	4437	1	0	0	0	1	0
isotig00476	4237	0	0	0	0	1	0
isotig00477	4146	0	0	1	0	0	0
isotig00478	4061	0	0	0	0	0	0
isotig00479	3970	0	0	0	0	0	0
isotig00480	3770	0	0	1	1	0	0
isotig00481	3679	0	0	0	1	0	0
isotig00482	3398	0	0	0	0	0	1
isotig00483	3307	0	0	0	0	0	0
isotig00484	3107	0	0	0	0	0	0
isotig00485	3016	0	0	1	0	0	1
isotig00486	2931	0	0	2	1	0	0
isotig00487	2840	0	0	0	0	0	0
isotig00488	2640	0	0	0	0	0	0
isotig00489	2549	0	0	0	0	0	0
isotig00490	1434	0	0	0	0	1	0
isotig00491	1458	0	0	0	0	0	0
isotig00492	1388	0	0	0	0	0	0
isotig00493	1412	0	0	0	0	0	0
isotig00494	1391	0	0	0	0	0	0
isotig00495	1345	0	0	0	0	0	0
isotig00496	1174	0	0	0	0	0	0
isotig00497	968	0	0	0	0	0	0
isotig00498	992	0	0	0	0	0	0
isotig00499	728	0	0	0	0	0	0
isotig00500	682	0	0	0	0	0	0
isotig00501	655	0	0	0	0	0	0
isotig00502	679	0	0	0	0	0	0
isotig00503	5209	0	0	1	0	1	0
isotig00504	5122	2	1	0	1	0	1
isotig00505	4876	0	0	0	1	3	2
isotig00506	4789	0	0	0	1	1	1
isotig00507	3729	3	4	2	3	1	4
isotig00508	3582	1	2	2	1	1	4
isotig00509	3560	2	2	1	1	3	4
isotig00510	3538	0	1	0	0	2	1
isotig00511	3396	6	3	1	4	1	2
isotig00512	3249	0	0	0	4	1	1
isotig00513	3166	4	2	0	0	1	1
isotig00514	3227	4	4	1	4	1	4
isotig00515	3205	1	0	0	0	0	0
isotig00516	3079	4	1	1	4	1	3
isotig00517	2934	0	0	0	0	0	0
isotig00518	2847	0	2	0	0	0	0
isotig00519	3029	1	0	0	1	0	0
isotig00520	2948	5	7	2	14	10	11
isotig00521	2696	0	0	1	2	2	2
isotig00522	2615	9	2	1	11	8	14
isotig00523	1542	5	0	1	1	5	4
isotig00524	1490	1	1	0	0	0	1
isotig00525	1395	2	1	0	0	1	1
isotig00526	1373	0	0	1	0	1	2
isotig00527	1351	0	0	0	0	0	1
isotig00528	1233	4	2	3	6	4	4
isotig00529	1064	4	0	0	1	1	2
isotig00530	842	0	0	0	0	0	2
isotig00531	761	2	3	4	15	14	9
isotig00532	2016	8	6	2	6	4	10
isotig00533	2020	4	7	5	6	6	9
isotig00534	1916	2	10	4	10	5	9
isotig00535	1826	2	2	2	6	3	4
isotig00536	1371	7	7	2	5	4	4
isotig00537	1375	3	6	4	10	5	5
isotig00538	1271	3	10	3	9	5	6
isotig00539	1269	3	0	0	0	5	4
isotig00540	1181	6	9	5	8	3	10
isotig00541	1179	8	1	1	7	4	9
isotig00542	1183	2	6	4	13	8	5
isotig00543	1079	5	4	1	5	3	6
isotig00544	1103	14	10	7	8	9	7
isotig00545	1023	8	4	3	5	7	7
isotig00546	989	6	2	3	2	3	5
isotig00547	833	0	0	1	0	0	1
isotig00548	799	0	0	0	0	0	1
isotig00549	636	0	0	0	1	0	1
isotig00550	619	1	1	0	1	0	0
isotig00551	608	0	0	0	0	0	1
isotig00552	545	1	1	0	1	2	0
isotig00553	527	0	0	0	0	0	0
isotig00554	9067	77	56	37	92	91	100
isotig00555	9067	94	48	37	81	117	102
isotig00556	8849	72	61	40	91	89	89
isotig00557	8849	86	55	44	79	96	109
isotig00558	8304	66	41	45	81	73	83
isotig00559	8304	83	67	32	71	67	77
isotig00560	6178	52	34	20	65	91	83
isotig00561	6178	52	40	30	86	57	91
isotig00562	5916	28	26	17	50	37	36
isotig00563	5630	41	26	19	25	39	31
isotig00564	3188	18	19	12	20	26	30
isotig00565	2970	28	25	20	22	31	29
isotig00566	2425	18	11	14	28	21	26
isotig00567	2300	0	0	0	0	0	0
isotig00568	1872	0	1	0	0	0	0
isotig00569	987	12	10	5	49	49	41
isotig00570	597	11	6	4	33	27	15
isotig00571	433	0	0	0	0	0	0
isotig00572	290	30	17	14	46	46	43
isotig00573	3170	0	0	0	0	0	0
isotig00574	3111	0	0	0	0	0	0
isotig00575	3110	0	0	0	0	0	0
isotig00576	3071	0	0	0	0	0	0
isotig00577	3056	0	0	0	0	0	0
isotig00578	3019	0	0	0	0	0	0
isotig00579	3012	0	0	0	0	0	0
isotig00580	2997	0	0	0	0	0	0
isotig00581	2980	0	0	0	0	0	0
isotig00582	3011	0	0	0	0	0	0
isotig00583	2996	0	0	0	0	0	0
isotig00584	3001	0	0	0	0	0	0
isotig00585	2960	0	0	0	0	0	0
isotig00586	2959	0	0	0	0	0	0
isotig00587	2921	0	0	0	0	0	0
isotig00588	2920	0	0	0	0	0	0
isotig00589	2905	0	0	0	0	0	0
isotig00590	2881	0	0	0	0	0	0
isotig00591	2866	0	0	0	0	0	0
isotig00592	2902	0	0	0	0	0	0
isotig00593	2887	0	0	0	0	0	0
isotig00594	2861	0	0	0	0	0	0
isotig00595	2846	0	0	0	0	0	0
isotig00596	2829	0	0	0	0	0	0
isotig00597	2860	0	0	0	0	0	0
isotig00598	2845	0	0	0	0	0	0
isotig00599	2850	0	0	0	0	0	0
isotig00600	2822	1	0	0	0	0	0
isotig00601	2807	0	0	0	0	0	0
isotig00602	2770	0	0	0	0	0	0
isotig00603	2804	0	0	0	1	0	0
isotig00604	2730	0	0	0	0	0	0
isotig00605	2715	0	0	0	0	0	0
isotig00606	2751	0	0	0	0	0	0
isotig00607	2736	0	0	0	0	0	0
isotig00608	2745	0	0	0	0	0	0
isotig00609	2671	0	0	0	0	0	0
isotig00610	2744	0	0	0	0	0	0
isotig00611	2656	1	0	0	0	0	0
isotig00612	2568	0	0	0	0	0	0
isotig00613	2614	0	0	0	0	0	0
isotig00614	2635	0	0	0	0	0	0
isotig00615	2509	0	0	0	0	0	0
isotig00616	2555	0	0	0	0	0	0
isotig00617	2508	0	0	0	0	0	0
isotig00618	2469	0	0	0	0	0	0
isotig00619	2454	0	0	0	0	0	0
isotig00620	2417	0	0	0	0	0	0
isotig00621	2410	0	0	0	0	0	0
isotig00622	2395	0	0	0	0	0	0
isotig00623	2409	0	0	0	0	0	0
isotig00624	2394	1	0	0	0	0	0
isotig00625	2358	0	0	0	0	0	0
isotig00626	2357	0	0	0	0	0	0
isotig00627	2318	0	0	0	0	0	0
isotig00628	2303	0	0	1	0	0	0
isotig00629	2259	0	0	0	0	0	0
isotig00630	2244	0	0	0	0	0	0
isotig00631	2258	0	0	0	0	0	0
isotig00632	2243	0	0	0	0	0	0
isotig00633	2202	0	0	0	0	0	0
isotig00634	2143	0	0	0	0	0	0
isotig00635	2123	0	0	0	0	0	0
isotig00636	2117	0	0	1	0	0	0
isotig00637	2142	0	0	0	0	0	0
isotig00638	1933	0	0	0	0	0	0
isotig00639	1927	0	0	0	1	0	0
isotig00640	1521	0	0	0	0	0	0
isotig00641	1515	0	0	0	0	0	0
isotig00642	1452	0	0	0	0	0	0
isotig00643	1381	0	0	0	0	0	0
isotig00644	1282	0	0	0	0	0	0
isotig00645	1267	0	0	0	0	0	0
isotig00646	1230	0	0	0	0	0	0
isotig00647	1262	0	0	0	0	0	0
isotig00648	1131	0	0	0	0	0	0
isotig00649	1116	0	0	0	0	0	0
isotig00650	1046	0	0	0	0	0	0
isotig00651	1015	0	0	0	0	0	0
isotig00652	947	0	0	0	0	0	0
isotig00653	932	0	0	0	0	0	0
isotig00654	850	0	0	0	0	0	0
isotig00655	6107	0	0	0	0	0	0
isotig00656	6077	0	0	0	0	0	0
isotig00657	6001	0	0	0	0	0	0
isotig00658	5971	0	0	0	0	0	0
isotig00659	5860	1	0	0	0	0	0
isotig00660	5830	0	0	0	0	0	0
isotig00661	5781	0	0	0	0	0	0
isotig00662	5789	0	0	0	0	0	0
isotig00663	5751	0	0	0	0	0	1
isotig00664	5759	0	0	0	0	0	0
isotig00665	5754	0	1	0	0	0	0
isotig00666	5716	1	1	1	0	0	0
isotig00667	5724	0	0	0	0	0	0
isotig00668	5686	1	1	1	0	0	0
isotig00669	5675	0	0	0	0	0	0
isotig00670	5683	1	0	1	0	0	0
isotig00671	5645	0	0	0	0	0	0
isotig00672	5653	0	0	0	0	0	0
isotig00673	5599	0	0	0	1	0	0
isotig00674	5610	3	0	0	0	0	0
isotig00675	5580	1	4	1	1	0	0
isotig00676	5534	0	0	0	0	0	0
isotig00677	5542	0	0	0	0	0	0
isotig00678	5504	0	0	0	0	0	0
isotig00679	5512	0	0	0	0	0	0
isotig00680	5469	1	0	4	0	0	0
isotig00681	5439	2	3	1	0	1	0
isotig00682	5428	0	0	0	0	0	0
isotig00683	5436	0	0	0	0	0	0
isotig00684	5398	1	1	4	1	0	0
isotig00685	5398	0	0	0	0	0	0
isotig00686	5406	0	0	0	0	0	0
isotig00687	5368	1	1	0	1	0	0
isotig00688	5352	2	0	0	0	0	0
isotig00689	5363	0	4	0	0	0	0
isotig00690	5333	1	0	0	0	0	0
isotig00691	5292	0	2	0	0	0	0
isotig00692	5262	1	2	0	1	0	0
isotig00693	5151	1	0	1	1	2	0
isotig00694	5121	2	2	1	0	0	0
isotig00695	5045	1	1	0	0	0	2
isotig00696	5015	1	1	1	1	0	0
isotig00697	4874	0	0	0	0	0	0
isotig00698	4844	0	0	0	0	0	1
isotig00699	4768	0	0	0	0	0	0
isotig00700	4738	0	0	0	0	0	0
isotig00701	4627	1	0	0	0	0	0
isotig00702	4597	0	0	0	0	1	1
isotig00703	4521	0	0	0	0	0	0
isotig00704	4491	0	0	0	0	0	0
isotig00705	4339	1	1	0	0	0	0
isotig00706	4309	0	0	0	0	0	0
isotig00707	4233	0	0	0	0	0	0
isotig00708	4203	0	0	0	0	0	0
isotig00709	4013	0	0	0	0	0	0
isotig00710	4021	0	0	0	0	0	0
isotig00711	3983	0	0	0	0	0	0
isotig00712	3991	0	0	0	0	0	0
isotig00713	3948	1	2	1	1	0	0
isotig00714	3918	4	1	1	0	0	1
isotig00715	3907	0	0	0	0	1	0
isotig00716	3915	0	0	0	0	0	0
isotig00717	3877	0	0	0	0	0	0
isotig00718	3885	0	0	0	0	0	0
isotig00719	3831	0	0	0	0	0	0
isotig00720	3842	0	0	0	1	0	1
isotig00721	3812	1	0	0	0	0	0
isotig00722	3630	2	0	0	0	0	0
isotig00723	3600	2	0	0	2	0	1
isotig00724	3524	1	2	0	1	0	0
isotig00725	3494	0	0	0	0	0	0
isotig00726	3302	0	0	0	0	0	0
isotig00727	3106	0	0	0	0	0	0
isotig00728	3076	1	0	0	0	0	0
isotig00729	3055	0	0	0	0	0	0
isotig00730	3000	0	0	0	0	0	0
isotig00731	2970	1	0	0	0	0	0
isotig00732	2771	0	0	0	2	0	0
isotig00733	2524	0	0	0	0	0	0
isotig00734	1238	0	0	0	0	0	0
isotig00735	744	0	0	0	0	0	0
isotig00736	3446	6	7	4	8	3	3
isotig00737	3349	12	9	5	6	4	16
isotig00738	3200	12	16	0	8	3	3
isotig00739	3103	12	6	6	5	8	10
isotig00740	2928	4	3	4	2	5	5
isotig00741	2682	7	6	4	6	1	6
isotig00742	2515	8	10	3	6	8	8
isotig00743	2454	8	5	5	2	3	9
isotig00744	2357	6	5	2	6	2	2
isotig00745	2269	10	7	0	2	7	8
isotig00746	2110	7	5	6	3	7	5
isotig00747	2088	7	1	0	1	3	7
isotig00748	1936	6	4	1	1	3	0
isotig00749	1845	5	3	3	3	7	6
isotig00750	1864	6	3	2	3	0	7
isotig00751	1842	4	6	5	3	3	5
isotig00752	1828	4	7	3	6	5	1
isotig00753	1785	5	2	1	4	2	5
isotig00754	1599	10	3	2	4	4	4
isotig00755	1582	2	2	7	4	2	2
isotig00756	1517	6	1	4	5	3	4
isotig00757	1441	0	1	2	1	4	3
isotig00758	923	1	0	0	1	1	3
isotig00759	782	2	2	1	2	2	3
isotig00760	6938	0	1	0	0	0	0
isotig00761	6854	0	0	0	0	0	0
isotig00762	6743	0	0	0	0	0	0
isotig00763	6739	0	0	0	0	0	0
isotig00764	6655	0	0	0	0	0	0
isotig00765	6612	1	0	0	0	0	0
isotig00766	6544	0	0	0	2	0	0
isotig00767	6549	0	0	0	1	0	0
isotig00768	6465	0	0	0	0	0	0
isotig00769	6413	0	0	0	0	0	0
isotig00770	6354	1	0	0	0	0	0
isotig00771	6350	0	0	0	0	0	0
isotig00772	6266	0	0	0	0	0	0
isotig00773	6337	0	0	0	0	0	0
isotig00774	6223	0	0	0	0	0	0
isotig00775	6253	0	0	0	0	0	0
isotig00776	6155	0	0	0	0	0	0
isotig00777	6142	0	0	1	0	0	1
isotig00778	6138	0	0	1	0	0	0
isotig00779	6024	0	0	0	0	0	0
isotig00780	6054	0	0	0	0	0	1
isotig00781	6011	0	0	0	0	0	0
isotig00782	5943	0	0	0	0	0	0
isotig00783	5948	0	0	1	0	0	0
isotig00784	5864	0	0	0	0	0	0
isotig00785	5812	1	1	0	0	0	0
isotig00786	5753	0	0	0	0	0	0
isotig00787	5749	1	0	0	0	0	1
isotig00788	5665	0	0	0	0	0	0
isotig00789	5622	0	0	0	0	0	0
isotig00790	5554	0	0	0	0	0	0
isotig00791	5423	0	0	0	0	0	0
isotig00792	5220	0	0	0	0	0	0
isotig00793	4831	1	0	0	0	0	0
isotig00794	4619	0	0	0	0	0	0
isotig00795	4230	0	0	0	0	0	0
isotig00796	4121	0	0	1	0	0	0
isotig00797	4101	0	0	0	0	0	0
isotig00798	3732	0	0	0	0	0	0
isotig00799	3712	0	0	0	0	0	0
isotig00800	3549	0	0	0	0	0	0
isotig00801	3520	0	0	0	0	0	0
isotig00802	3465	0	0	0	0	0	0
isotig00803	3500	0	0	0	0	0	0
isotig00804	3354	0	0	0	0	0	0
isotig00805	3350	0	0	0	0	0	0
isotig00806	3266	0	0	0	0	0	0
isotig00807	3223	0	0	0	0	0	0
isotig00808	3155	0	0	0	0	0	0
isotig00809	3131	0	0	0	0	0	0
isotig00810	3024	0	0	0	0	0	0
isotig00811	3111	0	0	0	0	0	0
isotig00812	1831	0	0	0	0	0	0
isotig00813	1716	0	0	0	0	0	0
isotig00814	1632	0	0	0	0	0	0
isotig00815	1644	0	0	0	0	0	0
isotig00816	1560	0	0	0	0	0	0
isotig00817	1521	0	0	0	0	0	0
isotig00818	1449	0	0	0	0	0	0
isotig00819	1390	0	0	0	0	0	0
isotig00820	1318	0	0	0	0	0	0
isotig00821	732	0	0	0	0	0	0
isotig00822	4823	2	2	4	1	0	0
isotig00823	4789	0	0	1	1	0	1
isotig00824	4738	1	0	0	0	0	0
isotig00825	4445	1	0	2	0	0	0
isotig00826	4433	1	2	1	0	0	0
isotig00827	4411	3	0	0	0	1	0
isotig00828	4408	5	0	1	1	0	0
isotig00829	4360	0	0	0	0	0	0
isotig00830	4324	1	1	0	0	1	1
isotig00831	4055	0	1	0	0	0	0
isotig00832	4030	1	1	0	1	0	1
isotig00833	3946	1	1	1	0	1	0
isotig00834	2443	2	1	1	2	3	1
isotig00835	2409	4	0	0	1	1	2
isotig00836	2407	1	2	0	2	5	3
isotig00837	2112	0	1	3	0	1	1
isotig00838	2078	3	3	1	0	0	1
isotig00839	2053	0	1	3	0	2	1
isotig00840	2028	4	0	5	1	1	2
isotig00841	1944	0	1	2	0	3	0
isotig00842	1881	1	0	0	2	3	1
isotig00843	1847	0	2	0	0	1	0
isotig00844	1722	1	0	0	0	0	0
isotig00845	1697	0	2	1	0	1	1
isotig00846	1613	1	0	0	1	0	0
isotig00847	1491	1	0	0	0	0	0
isotig00848	1466	1	3	0	0	0	0
isotig00849	1382	2	0	0	1	0	0
isotig00850	814	6	2	1	1	1	0
isotig00851	692	6	2	1	2	1	0
isotig00852	2681	0	1	0	0	0	0
isotig00853	2680	1	0	0	0	0	0
isotig00854	2589	0	0	0	0	0	0
isotig00855	2588	0	0	0	0	0	0
isotig00856	2554	0	0	0	0	0	0
isotig00857	2553	0	0	0	0	0	0
isotig00858	2534	0	0	0	0	0	0
isotig00859	2533	0	0	0	0	1	0
isotig00860	2462	0	0	0	0	0	0
isotig00861	2461	0	0	0	0	0	0
isotig00862	2407	0	0	0	0	0	0
isotig00863	2406	0	0	0	1	0	0
isotig00864	2357	0	0	0	0	0	0
isotig00865	2265	0	0	0	0	0	1
isotig00866	2230	0	0	0	0	0	0
isotig00867	2229	0	0	0	0	0	0
isotig00868	2230	0	0	0	0	0	0
isotig00869	2210	0	0	1	0	0	1
isotig00870	2138	0	0	0	0	0	0
isotig00871	2137	0	0	0	0	0	0
isotig00872	2138	0	0	0	1	0	0
isotig00873	2103	0	0	0	0	0	0
isotig00874	2102	0	0	0	0	0	0
isotig00875	2083	0	0	0	1	1	0
isotig00876	2082	0	0	0	1	0	0
isotig00877	2060	0	0	0	0	0	1
isotig00878	2083	0	0	0	0	0	0
isotig00879	2059	0	0	0	0	0	0
isotig00880	2013	0	0	0	0	0	0
isotig00881	2011	0	0	1	0	0	0
isotig00882	2012	0	0	0	0	0	0
isotig00883	2010	0	0	0	0	0	0
isotig00884	1956	0	0	0	0	0	0
isotig00885	1921	0	0	0	0	0	0
isotig00886	1955	0	0	0	0	1	0
isotig00887	1933	0	0	0	0	0	0
isotig00888	1920	0	0	0	0	0	0
isotig00889	1932	0	0	0	0	0	0
isotig00890	1886	0	0	0	0	0	0
isotig00891	1906	0	0	0	0	0	0
isotig00892	1885	0	0	0	0	0	0
isotig00893	1866	0	0	0	0	0	0
isotig00894	1865	0	0	0	0	1	0
isotig00895	1794	0	0	0	0	0	0
isotig00896	1814	0	0	0	0	0	0
isotig00897	1793	0	0	0	1	0	0
isotig00898	1779	0	0	0	0	0	0
isotig00899	1739	0	0	0	0	0	0
isotig00900	1759	0	0	0	1	0	1
isotig00901	1738	0	0	0	0	0	0
isotig00902	1736	0	0	0	0	0	0
isotig00903	1687	0	0	0	0	0	0
isotig00904	1689	0	0	0	0	0	0
isotig00905	1609	0	0	0	0	0	0
isotig00906	1632	0	0	0	2	0	0
isotig00907	1608	0	0	0	0	0	0
isotig00908	1597	1	0	0	0	0	0
isotig00909	1609	0	0	0	0	0	0
isotig00910	1562	0	0	0	1	0	0
isotig00911	1542	0	0	0	0	1	0
isotig00912	1482	0	0	0	0	0	0
isotig00913	1481	0	0	0	0	0	0
isotig00914	1470	0	0	0	0	0	0
isotig00915	1497	0	0	0	0	0	0
isotig00916	1392	0	0	0	0	0	0
isotig00917	1415	0	0	0	0	0	0
isotig00918	1391	0	0	0	0	0	0
isotig00919	1265	0	0	0	0	0	0
isotig00920	1285	0	0	0	0	0	0
isotig00921	1264	0	0	0	0	0	0
isotig00922	1158	0	0	0	0	0	0
isotig00923	1068	0	0	0	0	0	0
isotig00924	1046	0	0	0	0	0	0
isotig00925	965	0	0	0	0	0	0
isotig00926	941	0	0	0	0	0	0
isotig00927	964	0	0	0	1	0	0
isotig00928	873	0	0	0	0	0	0
isotig00929	829	0	0	0	0	0	0
isotig00930	2826	1	0	0	0	0	0
isotig00931	2807	0	0	0	0	0	1
isotig00932	2826	0	2	0	0	0	1
isotig00933	2767	0	0	0	0	0	1
isotig00934	2741	0	0	0	0	0	0
isotig00935	2748	1	0	1	0	0	0
isotig00936	2722	1	0	0	1	0	0
isotig00937	2767	2	0	1	0	0	0
isotig00938	2741	0	0	0	0	0	0
isotig00939	2682	0	0	1	0	0	0
isotig00940	2663	0	1	0	0	0	0
isotig00941	2692	0	0	0	1	0	0
isotig00942	2682	0	0	0	0	0	0
isotig00943	2673	1	0	1	0	0	0
isotig00944	2692	0	0	0	0	0	0
isotig00945	2633	0	1	1	0	0	1
isotig00946	2607	0	0	0	0	0	0
isotig00947	2614	0	1	0	0	0	0
isotig00948	2588	0	0	0	0	0	0
isotig00949	2633	0	0	0	0	0	0
isotig00950	2607	0	0	1	0	0	0
isotig00951	2548	0	0	0	1	0	1
isotig00952	2529	0	0	0	0	0	0
isotig00953	2548	0	0	0	0	0	1
isotig00954	1858	0	0	0	0	0	0
isotig00955	1816	0	0	0	0	0	0
isotig00956	1804	0	0	1	0	0	0
isotig00957	1818	0	0	0	0	0	0
isotig00958	1792	1	1	0	0	0	0
isotig00959	1773	0	0	0	0	0	0
isotig00960	1731	0	1	0	0	0	0
isotig00961	1719	0	0	0	0	0	1
isotig00962	1733	0	0	0	1	0	0
isotig00963	1707	0	0	0	0	1	0
isotig00964	1724	0	0	0	0	0	0
isotig00965	1682	0	0	0	0	0	0
isotig00966	1670	0	0	0	0	0	0
isotig00967	1684	0	2	0	0	0	0
isotig00968	1658	0	0	0	0	0	0
isotig00969	1639	0	0	1	0	0	0
isotig00970	1597	0	0	0	0	0	0
isotig00971	1585	0	0	0	1	0	0
isotig00972	1599	0	0	0	0	0	0
isotig00973	1573	0	0	0	0	0	0
isotig00974	1097	0	0	0	0	0	0
isotig00975	1012	0	0	1	0	0	0
isotig00976	963	0	0	0	0	0	0
isotig00977	878	0	2	0	0	0	0
isotig00978	4206	0	2	1	1	0	0
isotig00979	4039	0	0	0	0	0	1
isotig00980	4001	0	0	0	0	0	0
isotig00981	3335	0	0	0	0	0	0
isotig00982	3168	0	1	0	0	0	0
isotig00983	3130	0	0	0	0	0	0
isotig00984	3088	0	0	0	0	0	1
isotig00985	3050	0	0	0	0	0	0
isotig00986	2944	0	1	1	0	0	0
isotig00987	2777	0	0	0	0	0	0
isotig00988	2739	0	0	0	0	0	0
isotig00989	2582	0	0	1	0	2	0
isotig00990	2535	0	0	0	0	0	0
isotig00991	2495	0	1	0	0	0	0
isotig00992	2415	0	0	1	0	0	0
isotig00993	2377	0	0	0	0	0	0
isotig00994	2328	0	0	0	0	0	0
isotig00995	2290	0	0	0	0	0	1
isotig00996	2233	0	0	1	0	0	0
isotig00997	2185	0	0	0	0	0	0
isotig00998	2066	0	0	0	0	0	0
isotig00999	2028	0	0	0	0	0	0
isotig01000	2018	0	0	0	0	0	0
isotig01001	1980	0	0	0	0	0	0
isotig01002	1961	0	0	0	0	0	0
isotig01003	1794	0	0	0	0	0	1
isotig01004	1756	1	0	0	0	0	0
isotig01005	1711	0	0	0	0	0	0
isotig01006	1544	0	0	0	0	0	0
isotig01007	1506	0	0	0	0	0	0
isotig01008	1464	0	0	0	0	0	0
isotig01009	1426	0	0	0	0	0	0
isotig01010	1362	1	0	0	0	0	0
isotig01011	1314	2	0	0	0	0	0
isotig01012	1264	0	0	0	0	0	0
isotig01013	1195	0	0	0	0	0	0
isotig01014	1157	0	1	0	0	0	0
isotig01015	1147	0	0	0	0	0	0
isotig01016	1115	0	0	0	0	0	0
isotig01017	1109	0	0	0	0	0	0
isotig01018	1077	0	0	0	0	0	0
isotig01019	1067	0	0	0	0	0	0
isotig01020	1029	0	0	0	0	0	0
isotig01021	911	0	0	0	0	0	0
isotig01022	815	0	0	0	0	0	0
isotig01023	632	0	0	0	0	0	0
isotig01024	1192	0	2	0	1	0	1
isotig01025	1193	0	0	0	0	0	0
isotig01026	1193	0	0	0	0	2	0
isotig01027	1190	0	0	0	0	0	0
isotig01028	1193	0	1	0	1	0	0
isotig01029	1192	0	1	0	0	0	0
isotig01030	1196	0	0	0	1	0	1
isotig01031	1188	0	0	0	0	0	1
isotig01032	1193	0	1	0	1	0	2
isotig01033	1194	0	1	0	1	0	1
isotig01034	1194	0	1	0	1	0	0
isotig01035	1191	0	0	0	0	0	0
isotig01036	1193	0	1	0	0	0	0
isotig01037	1197	2	0	0	1	1	0
isotig01038	1194	0	0	0	0	0	0
isotig01039	1189	0	1	0	0	0	1
isotig01040	1171	0	0	0	0	0	0
isotig01041	1191	0	0	0	0	0	0
isotig01042	1172	0	0	0	0	0	0
isotig01043	1172	2	0	0	0	0	0
isotig01044	1169	0	0	0	0	0	0
isotig01045	1171	0	1	0	0	0	0
isotig01046	1192	0	0	1	0	0	0
isotig01047	1175	0	0	0	0	1	1
isotig01048	1172	1	0	0	0	0	0
isotig01049	1167	0	0	0	0	0	2
isotig01050	1170	0	1	0	1	0	0
isotig01051	11100	118	73	47	80	62	70
isotig01052	9216	110	61	47	76	52	55
isotig01053	8388	117	69	54	94	64	75
isotig01054	7435	85	52	32	67	43	52
isotig01055	7446	140	76	51	48	25	43
isotig01056	7133	121	59	35	66	45	75
isotig01057	5551	82	47	31	60	40	51
isotig01058	5562	120	60	53	42	41	50
isotig01059	5558	105	65	49	79	45	73
isotig01060	5308	72	47	23	88	60	67
isotig01061	5319	174	114	96	73	48	61
isotig01062	4719	69	59	36	79	51	73
isotig01063	4730	179	117	56	82	47	76
isotig01064	3468	65	48	34	88	38	83
isotig01065	3479	160	100	80	99	42	62
isotig01066	1893	72	52	40	79	44	68
isotig01067	1904	159	108	73	81	55	70
isotig01068	3561	1	1	0	0	0	4
isotig01069	3496	0	4	0	1	0	1
isotig01070	3270	1	2	1	1	0	1
isotig01071	3086	0	0	0	1	0	0
isotig01072	3042	1	2	0	1	3	1
isotig01073	3042	2	0	0	0	1	2
isotig01074	2811	1	1	0	0	0	0
isotig01075	2744	0	1	0	1	1	3
isotig01076	2481	19	24	18	2	6	5
isotig01077	1769	2	2	2	0	0	0
isotig01078	1737	0	3	2	1	0	1
isotig01079	1704	1	0	0	1	0	1
isotig01080	1672	0	3	1	0	1	1
isotig01081	1478	1	1	0	0	0	0
isotig01082	1446	1	0	0	1	0	0
isotig01083	1250	0	0	0	0	0	0
isotig01084	1218	0	0	0	1	0	1
isotig01085	1105	50	29	17	55	53	48
isotig01086	1093	56	37	26	40	45	50
isotig01087	812	0	0	0	0	0	0
isotig01088	6475	32	13	8	21	22	30
isotig01089	6346	27	19	9	27	18	31
isotig01090	5072	0	1	0	0	1	2
isotig01091	4943	0	1	1	1	1	1
isotig01092	2300	21	10	12	20	14	16
isotig01093	2223	17	17	8	14	11	14
isotig01094	2937	0	0	0	0	0	0
isotig01095	2894	0	0	1	0	0	0
isotig01096	2140	1	0	0	0	0	0
isotig01097	2011	0	0	0	1	0	0
isotig01098	1023	2	2	1	1	3	1
isotig01099	980	1	0	0	3	3	0
isotig01100	927	1	6	1	2	1	4
isotig01101	839	1	3	3	2	0	1
isotig01102	781	1	3	0	5	1	2
isotig01103	656	3	3	0	3	1	1
isotig01104	3454	0	1	0	0	0	0
isotig01105	2950	3	4	4	0	0	0
isotig01106	2724	1	1	0	0	0	0
isotig01107	2693	9	4	2	0	0	0
isotig01108	2189	11	8	3	0	0	0
isotig01109	1472	5	6	3	0	0	0
isotig01110	1301	0	0	0	0	0	0
isotig01111	1288	1	1	0	0	1	1
isotig01112	1248	8	8	4	0	0	0
isotig01113	1188	1	0	0	0	1	0
isotig01114	755	0	0	0	0	0	0
isotig01115	694	0	0	0	0	0	0
isotig01116	689	0	0	0	0	0	0
isotig01117	684	3	2	0	0	0	0
isotig01118	349	0	0	0	0	0	0
isotig01119	9495	1	1	1	1	0	1
isotig01120	9497	0	0	0	1	0	0
isotig01121	9456	0	0	0	0	0	2
isotig01122	9458	3	1	0	1	0	0
isotig01123	9459	1	1	0	1	1	0
isotig01124	9461	1	0	1	0	0	0
isotig01125	9420	0	0	0	0	1	0
isotig01126	9422	1	3	0	0	2	1
isotig01127	9489	1	0	0	1	0	1
isotig01128	9491	0	1	0	1	1	2
isotig01129	9489	3	0	0	0	1	1
isotig01130	9491	0	0	0	2	0	1
isotig01131	9450	0	0	0	0	0	0
isotig01132	9452	1	1	0	0	0	0
isotig01133	9450	1	0	0	0	2	0
isotig01134	9453	1	0	1	1	2	0
isotig01135	9452	0	1	0	1	0	1
isotig01136	9455	1	0	0	0	0	0
isotig01137	9414	0	0	1	0	0	0
isotig01138	9416	0	1	0	0	1	1
isotig01139	9114	0	0	0	1	0	1
isotig01140	9116	0	0	0	0	1	1
isotig01141	9075	0	1	0	0	0	0
isotig01142	9077	0	0	0	0	0	2
isotig01143	9078	0	0	0	1	1	1
isotig01144	9080	0	0	0	0	0	0
isotig01145	9039	0	1	0	0	2	1
isotig01146	9041	1	0	0	0	0	0
isotig01147	9108	0	1	1	1	0	0
isotig01148	9110	0	1	1	0	0	0
isotig01149	9108	0	0	0	2	0	0
isotig01150	9110	0	0	0	2	0	0
isotig01151	9069	0	1	0	1	0	0
isotig01152	9071	0	0	0	0	2	1
isotig01153	9069	0	0	0	2	0	0
isotig01154	9072	1	0	0	0	0	0
isotig01155	9071	1	0	0	1	0	2
isotig01156	9074	0	0	1	0	1	0
isotig01157	9033	1	1	0	0	0	0
isotig01158	9035	1	0	0	0	1	0
isotig01159	3933	0	0	0	0	0	0
isotig01160	3933	0	0	0	0	0	0
isotig01161	3897	0	0	0	0	0	2
isotig01162	4025	2	0	0	0	0	0
isotig01163	3986	1	0	1	0	0	0
isotig01164	3644	1	0	0	1	0	0
isotig01165	3605	0	0	0	1	0	0
isotig01166	1034	0	1	0	0	0	0
isotig01167	6526	0	0	0	0	0	0
isotig01168	6439	0	1	0	0	0	0
isotig01169	6430	0	0	0	0	1	0
isotig01170	6300	0	0	0	0	1	0
isotig01171	6213	0	0	0	0	0	0
isotig01172	6204	0	0	1	0	0	0
isotig01173	5514	0	0	0	0	0	0
isotig01174	5427	0	0	0	0	0	0
isotig01175	5418	0	0	0	0	0	0
isotig01176	5288	1	0	0	0	0	0
isotig01177	5201	0	0	0	0	0	0
isotig01178	5192	0	0	0	0	0	0
isotig01179	4923	1	0	0	0	0	0
isotig01180	4836	0	0	0	0	0	2
isotig01181	4827	0	0	0	0	0	0
isotig01182	4723	0	0	0	0	0	0
isotig01183	4636	0	0	0	0	0	0
isotig01184	4627	0	0	0	0	0	0
isotig01185	4497	0	0	0	0	0	0
isotig01186	4410	0	0	0	0	0	0
isotig01187	4401	0	0	0	0	0	0
isotig01188	3911	0	0	0	0	0	1
isotig01189	3824	0	0	0	1	0	0
isotig01190	3815	0	0	0	0	0	0
isotig01191	3120	0	0	0	0	0	0
isotig01192	3033	0	0	0	0	0	0
isotig01193	3024	0	0	0	0	0	0
isotig01194	1792	0	1	0	0	0	0
isotig01195	1324	0	0	0	0	0	1
isotig01196	1210	0	0	0	0	0	0
isotig01197	896	0	1	0	0	0	0
isotig01198	3818	0	0	0	0	0	0
isotig01199	3814	0	0	0	0	0	0
isotig01200	3806	0	0	0	0	0	0
isotig01201	3802	0	0	0	0	0	0
isotig01202	3791	0	0	0	0	0	0
isotig01203	3779	0	0	0	0	0	0
isotig01204	3824	0	0	0	0	0	0
isotig01205	3820	0	0	0	0	1	0
isotig01206	3742	0	0	0	0	0	0
isotig01207	3738	0	0	0	0	0	0
isotig01208	3797	0	0	0	0	0	0
isotig01209	3730	0	0	0	1	0	1
isotig01210	3730	0	0	0	0	0	0
isotig01211	3726	1	0	0	0	0	0
isotig01212	3726	0	0	0	0	0	0
isotig01213	3718	0	0	1	0	0	0
isotig01214	3714	0	0	0	0	0	0
isotig01215	3715	0	0	0	0	0	0
isotig01216	3703	0	0	0	0	0	0
isotig01217	3703	0	0	0	0	0	0
isotig01218	3691	0	0	0	0	0	0
isotig01219	3748	0	0	0	0	0	0
isotig01220	3744	0	0	0	0	0	0
isotig01221	3736	0	0	0	0	0	1
isotig01222	3732	1	0	0	0	0	0
isotig01223	3671	0	0	0	0	0	0
isotig01224	3667	0	0	0	0	0	0
isotig01225	3659	0	0	0	0	0	0
isotig01226	3721	0	0	0	0	0	0
isotig01227	3654	0	0	0	0	0	0
isotig01228	3655	0	0	0	1	0	0
isotig01229	3650	0	0	0	0	0	0
isotig01230	3709	0	0	0	0	0	0
isotig01231	3642	0	0	0	0	0	0
isotig01232	3644	0	0	0	0	0	0
isotig01233	3638	0	0	0	0	0	0
isotig01234	3632	0	0	0	0	0	0
isotig01235	3627	0	0	0	0	0	0
isotig01236	3615	0	0	0	0	0	0
isotig01237	3677	0	0	0	0	0	0
isotig01238	3673	0	0	0	0	0	0
isotig01239	3660	0	0	0	0	0	0
isotig01240	3656	0	0	0	0	0	0
isotig01241	3595	0	0	0	0	0	0
isotig01242	3591	0	0	1	1	0	0
isotig01243	3650	0	0	0	0	0	0
isotig01244	3583	0	0	0	0	0	0
isotig01245	3583	0	0	0	0	0	0
isotig01246	3579	0	0	0	0	0	0
isotig01247	3579	0	0	0	0	0	0
isotig01248	3571	0	0	0	0	0	0
isotig01249	3633	0	0	0	0	0	0
isotig01250	3567	0	0	0	0	0	0
isotig01251	3568	0	0	0	0	0	0
isotig01252	3556	0	0	0	0	0	0
isotig01253	3556	0	0	0	0	0	0
isotig01254	3544	0	0	0	0	0	0
isotig01255	3601	0	0	0	0	0	0
isotig01256	3597	0	0	0	1	0	0
isotig01257	3589	0	0	0	0	0	0
isotig01258	3585	0	0	0	0	0	0
isotig01259	3574	0	1	0	0	0	0
isotig01260	3507	0	0	0	0	0	0
isotig01261	3503	0	0	0	0	0	0
isotig01262	3562	0	0	0	1	0	0
isotig01263	3495	0	0	0	0	0	0
isotig01264	3491	0	0	0	0	0	0
isotig01265	3480	0	0	0	0	0	0
isotig01266	3468	0	0	0	0	0	0
isotig01267	3513	0	0	0	0	0	0
isotig01268	3509	0	0	0	0	1	0
isotig01269	3486	0	0	0	0	0	0
isotig01270	1360	0	0	0	0	0	0
isotig01271	1272	0	1	0	1	0	0
isotig01272	3565	95	64	50	2	0	2
isotig01273	1993	0	0	1	2	2	0
isotig01274	1992	2	0	0	1	1	0
isotig01275	1962	0	1	1	0	0	0
isotig01276	1961	0	0	2	2	1	0
isotig01277	1898	2	0	0	3	0	0
isotig01278	1897	1	0	2	0	0	1
isotig01279	1867	2	0	0	1	0	1
isotig01280	1866	0	0	1	2	0	1
isotig01281	1897	1	0	2	1	2	0
isotig01282	1897	2	0	1	1	0	1
isotig01283	1866	2	3	1	2	1	3
isotig01284	1866	2	0	0	0	1	1
isotig01285	2361	6	4	3	0	1	0
isotig01286	1731	1	0	1	0	3	1
isotig01287	1731	2	1	0	2	0	7
isotig01288	1700	1	0	0	3	5	1
isotig01289	1700	3	1	0	1	0	0
isotig01290	1690	2	1	1	3	1	0
isotig01291	1690	4	0	0	0	1	0
isotig01292	1680	1	0	0	0	0	1
isotig01293	1659	1	0	1	3	0	0
isotig01294	1680	2	1	0	1	0	0
isotig01295	1659	1	0	2	0	0	1
isotig01296	1649	0	1	0	0	0	0
isotig01297	1649	1	1	0	0	0	1
isotig01298	747	0	0	0	0	0	0
isotig01299	336	0	0	0	0	0	0
isotig01300	4672	0	0	0	0	0	0
isotig01301	4612	0	0	0	0	0	0
isotig01302	4590	0	0	0	0	0	0
isotig01303	4530	0	0	0	0	0	0
isotig01304	4520	0	0	0	0	0	0
isotig01305	4460	0	0	0	0	0	0
isotig01306	4438	0	0	0	1	0	0
isotig01307	4442	0	0	0	0	0	0
isotig01308	4378	0	0	0	0	0	0
isotig01309	4382	0	1	0	0	0	0
isotig01310	4360	0	0	0	0	0	0
isotig01311	4300	0	0	0	0	0	0
isotig01312	4290	0	0	0	0	1	0
isotig01313	4230	0	0	0	0	0	0
isotig01314	4208	0	0	0	0	0	0
isotig01315	4148	0	0	0	0	0	0
isotig01316	4104	1	0	0	0	0	0
isotig01317	4044	0	0	0	0	0	0
isotig01318	4022	0	0	0	0	0	0
isotig01319	3962	0	0	0	0	0	0
isotig01320	3952	0	0	0	0	0	0
isotig01321	3892	1	0	0	0	0	1
isotig01322	3870	0	0	0	0	0	0
isotig01323	3874	0	0	0	0	0	0
isotig01324	3810	0	1	0	0	0	0
isotig01325	3814	0	0	0	0	1	1
isotig01326	3792	0	0	0	1	0	0
isotig01327	3732	0	0	0	0	0	0
isotig01328	3722	0	0	0	0	0	0
isotig01329	3662	0	0	0	0	0	0
isotig01330	3640	0	0	0	0	0	0
isotig01331	3580	0	0	0	0	0	0
isotig01332	2261	0	0	0	0	0	0
isotig01333	2201	0	0	0	0	1	0
isotig01334	2179	0	0	0	0	0	0
isotig01335	2119	0	0	0	0	0	0
isotig01336	2031	0	0	0	0	0	0
isotig01337	1971	0	0	0	0	0	0
isotig01338	1949	0	1	0	0	0	0
isotig01339	1889	0	0	0	0	0	0
isotig01340	1627	0	0	0	0	0	0
isotig01341	1475	0	0	0	0	0	1
isotig01342	1248	0	0	0	0	0	0
isotig01343	1059	0	0	0	0	0	0
isotig01344	907	0	0	0	0	0	0
isotig01345	750	0	0	0	0	0	0
isotig01346	4208	0	0	0	2	0	1
isotig01347	4192	0	0	0	0	1	0
isotig01348	4181	1	1	0	0	0	0
isotig01349	4165	1	2	0	0	0	1
isotig01350	4146	1	0	0	0	1	0
isotig01351	4119	0	0	0	0	0	0
isotig01352	3877	1	0	0	0	0	0
isotig01353	3861	2	0	2	0	0	1
isotig01354	3850	0	0	0	0	0	0
isotig01355	3834	0	0	0	1	0	0
isotig01356	3790	0	0	1	1	0	0
isotig01357	3815	0	0	0	0	0	0
isotig01358	3774	2	0	0	0	0	0
isotig01359	3763	0	1	2	1	0	0
isotig01360	3763	1	0	0	0	0	1
isotig01361	3788	0	1	0	0	0	1
isotig01362	3747	1	0	2	1	0	0
isotig01363	3747	1	1	0	2	0	0
isotig01364	3736	0	2	0	2	1	0
isotig01365	3720	0	0	1	2	0	0
isotig01366	3728	0	0	0	0	1	0
isotig01367	3701	1	0	0	0	0	0
isotig01368	3701	0	0	0	1	0	0
isotig01369	3674	0	1	0	0	0	1
isotig01370	3065	1	0	0	0	0	1
isotig01371	3049	0	0	0	1	0	0
isotig01372	3038	0	0	1	0	0	0
isotig01373	3022	1	0	1	1	0	0
isotig01374	3003	2	0	0	0	0	0
isotig01375	2976	0	0	0	1	0	0
isotig01376	659	0	0	0	0	0	0
isotig01377	4563	0	0	0	0	0	1
isotig01378	4546	0	0	0	0	0	0
isotig01379	4550	0	0	0	0	0	0
isotig01380	4551	1	1	0	0	0	1
isotig01381	4475	0	0	0	0	0	0
isotig01382	4458	0	0	0	1	0	0
isotig01383	4462	0	0	0	0	0	0
isotig01384	4463	0	0	0	0	0	1
isotig01385	4328	0	0	0	1	0	0
isotig01386	4311	0	0	2	0	0	0
isotig01387	4315	1	0	1	0	1	0
isotig01388	4316	0	0	2	0	0	1
isotig01389	4240	0	0	0	0	0	0
isotig01390	4223	2	1	1	1	0	0
isotig01391	4227	0	0	0	0	0	0
isotig01392	4228	2	0	0	0	1	0
isotig01393	1413	0	0	0	0	0	1
isotig01394	1325	0	0	0	1	0	0
isotig01395	3719	0	0	0	0	0	0
isotig01396	3709	0	0	0	0	0	0
isotig01397	3385	1	2	1	0	0	0
isotig01398	3375	0	2	0	1	0	2
isotig01399	2791	0	0	0	0	0	0
isotig01400	2451	0	0	0	1	1	0
isotig01401	2441	0	0	0	0	0	0
isotig01402	2415	0	0	0	0	0	0
isotig01403	2405	1	0	0	0	0	0
isotig01404	2457	2	0	0	1	1	0
isotig01405	2427	0	0	0	0	0	0
isotig01406	2377	0	0	0	0	0	0
isotig01407	1812	0	0	0	0	1	0
isotig01408	1802	0	0	1	0	0	0
isotig01409	1759	0	0	0	0	0	0
isotig01410	1650	0	2	0	0	0	0
isotig01411	1523	0	0	0	0	0	0
isotig01412	1487	0	0	0	0	0	0
isotig01413	1159	1	0	0	0	0	0
isotig01414	906	0	0	0	0	0	0
isotig01415	884	0	0	0	0	0	0
isotig01416	4505	1	5	0	0	0	1
isotig01417	4276	4	2	0	0	1	1
isotig01418	4220	1	2	1	1	0	1
isotig01419	3783	3	3	1	0	0	0
isotig01420	3586	0	0	0	0	0	1
isotig01421	3589	0	0	0	0	0	0
isotig01422	3529	0	0	0	1	0	0
isotig01423	3357	0	0	0	1	1	1
isotig01424	3360	0	0	0	0	2	2
isotig01425	3301	0	0	1	0	0	0
isotig01426	3304	0	1	1	0	0	0
isotig01427	3300	0	0	0	1	2	1
isotig01428	3244	2	0	0	0	1	1
isotig01429	2864	0	0	0	0	2	0
isotig01430	2867	0	0	0	1	0	1
isotig01431	2807	0	0	0	0	1	0
isotig01432	1569	0	0	0	0	1	1
isotig01433	1076	0	0	0	0	1	0
isotig01434	2782	0	0	0	0	0	0
isotig01435	2804	0	0	0	0	0	0
isotig01436	2737	0	0	0	0	0	1
isotig01437	2759	0	0	0	0	0	0
isotig01438	2748	0	0	0	0	0	0
isotig01439	2711	0	0	0	0	0	0
isotig01440	2703	0	0	0	0	0	0
isotig01441	2687	1	0	0	0	0	0
isotig01442	2709	0	0	0	0	0	0
isotig01443	2666	0	0	0	0	0	0
isotig01444	2655	0	0	0	0	1	0
isotig01445	2642	0	0	0	0	0	1
isotig01446	2664	0	0	0	0	0	0
isotig01447	2653	0	0	0	0	0	0
isotig01448	2610	0	0	0	1	0	0
isotig01449	2616	0	0	0	0	0	0
isotig01450	2608	0	0	0	0	0	0
isotig01451	2571	0	1	0	0	0	0
isotig01452	2560	0	0	0	0	0	0
isotig01453	2515	0	0	0	0	0	0
isotig01454	2416	1	0	0	0	0	0
isotig01455	2371	0	0	0	0	0	1
isotig01456	2321	0	0	0	0	0	0
isotig01457	2276	1	0	0	0	0	0
isotig01458	2002	0	0	0	0	0	0
isotig01459	2024	1	0	0	0	0	0
isotig01460	1957	0	0	0	0	0	0
isotig01461	1979	0	0	0	0	0	0
isotig01462	1968	1	0	0	0	0	0
isotig01463	1931	0	0	0	0	1	0
isotig01464	1923	0	0	0	0	0	0
isotig01465	1907	0	0	0	0	0	1
isotig01466	1929	0	0	0	0	0	0
isotig01467	1886	0	0	0	0	0	0
isotig01468	1875	0	0	0	0	1	0
isotig01469	1862	1	0	0	0	0	0
isotig01470	1884	0	0	0	0	0	0
isotig01471	1873	0	0	0	0	0	0
isotig01472	1830	0	0	0	0	0	0
isotig01473	1836	0	0	0	0	0	0
isotig01474	1828	0	0	0	0	0	0
isotig01475	1791	0	0	0	0	0	0
isotig01476	1780	0	0	0	0	0	0
isotig01477	1735	0	0	0	0	0	0
isotig01478	1697	0	0	0	0	0	0
isotig01479	1719	0	0	0	0	0	0
isotig01480	1652	0	0	0	0	0	0
isotig01481	1674	0	0	0	0	0	0
isotig01482	1636	0	0	0	0	0	0
isotig01483	1663	0	0	0	0	0	0
isotig01484	1626	0	0	0	0	0	0
isotig01485	1591	0	0	0	0	0	0
isotig01486	1618	0	0	0	0	0	0
isotig01487	1581	0	0	0	1	0	0
isotig01488	1570	0	0	0	0	0	0
isotig01489	1541	0	0	0	0	0	0
isotig01490	1525	0	0	0	0	0	0
isotig01491	1496	0	0	0	0	0	0
isotig01492	1331	0	0	0	0	0	0
isotig01493	1322	0	0	0	0	0	0
isotig01494	1286	0	0	0	1	0	0
isotig01495	702	0	0	0	0	1	0
isotig01496	3693	1	0	0	0	0	0
isotig01497	3555	1	0	0	1	0	0
isotig01498	3550	0	0	0	0	0	0
isotig01499	3540	0	0	0	0	0	0
isotig01500	3534	1	1	0	0	0	0
isotig01501	3418	0	1	0	1	0	1
isotig01502	3412	2	0	0	0	1	0
isotig01503	3402	0	1	0	0	0	0
isotig01504	3397	0	0	0	0	0	0
isotig01505	3396	1	0	0	0	0	0
isotig01506	3381	0	0	0	0	0	0
isotig01507	3363	0	1	0	1	0	0
isotig01508	3280	0	0	1	0	1	0
isotig01509	3275	0	0	2	0	0	1
isotig01510	3259	1	0	0	0	0	0
isotig01511	3259	0	0	0	0	0	0
isotig01512	3243	2	0	0	0	0	0
isotig01513	3276	0	1	0	0	0	0
isotig01514	3220	1	0	0	0	0	0
isotig01515	3210	1	0	0	0	0	0
isotig01516	3204	0	0	0	0	0	0
isotig01517	3137	0	1	0	0	0	1
isotig01518	3121	0	1	0	1	0	0
isotig01519	3133	0	0	1	0	0	0
isotig01520	3123	0	0	1	0	0	0
isotig01521	3088	0	0	0	0	0	0
isotig01522	3117	0	0	0	0	0	0
isotig01523	3067	0	1	0	0	0	0
isotig01524	3051	1	1	0	0	1	1
isotig01525	3001	0	0	0	0	0	0
isotig01526	2980	0	0	0	0	0	0
isotig01527	2945	0	0	0	0	0	0
isotig01528	2964	0	0	0	0	0	0
isotig01529	2929	0	0	0	0	0	0
isotig01530	2858	0	0	0	0	0	1
isotig01531	2842	2	0	1	0	0	0
isotig01532	1064	0	0	1	0	0	0
isotig01533	1029	1	0	0	1	0	0
isotig01534	911	0	0	0	0	0	0
isotig01535	876	0	0	1	0	0	0
isotig01536	789	0	0	0	0	0	0
isotig01537	754	0	0	0	1	0	0
isotig01538	2898	0	0	0	0	0	0
isotig01539	2800	2	1	1	0	0	0
isotig01540	2787	1	0	0	0	0	0
isotig01541	2797	1	0	0	0	0	0
isotig01542	2827	0	0	0	0	0	0
isotig01543	2697	0	0	0	0	0	0
isotig01544	2689	0	1	1	1	0	0
isotig01545	2674	0	0	0	0	1	0
isotig01546	2699	1	1	0	0	0	0
isotig01547	2729	1	1	0	0	0	0
isotig01548	2624	0	0	0	0	0	0
isotig01549	2716	0	0	0	0	0	0
isotig01550	2599	1	0	0	0	0	0
isotig01551	2576	0	1	0	0	0	0
isotig01552	2726	0	0	0	0	0	0
isotig01553	2626	1	0	0	0	0	0
isotig01554	2526	1	0	0	1	0	1
isotig01555	2618	0	0	0	0	0	0
isotig01556	2603	1	0	1	0	0	0
isotig01557	2628	2	0	0	1	1	0
isotig01558	2553	0	0	0	0	0	0
isotig01559	2528	0	0	1	0	0	0
isotig01560	2505	0	1	0	0	0	0
isotig01561	2455	0	0	1	0	0	1
isotig01562	1049	0	0	1	0	0	0
isotig01563	908	0	0	0	0	0	0
isotig01564	978	0	0	0	0	0	1
isotig01565	895	0	0	0	0	0	1
isotig01566	837	0	0	0	0	0	0
isotig01567	784	0	0	0	0	0	0
isotig01568	694	0	0	0	0	0	0
isotig01569	672	0	0	0	0	0	0
isotig01570	620	0	0	0	0	0	0
isotig01571	3819	2	0	1	0	1	0
isotig01572	3819	0	0	2	0	2	1
isotig01573	3645	1	0	0	0	0	0
isotig01574	3645	0	0	0	0	0	0
isotig01575	3412	0	0	0	0	1	0
isotig01576	3241	1	1	1	0	0	0
isotig01577	3241	0	2	0	0	0	0
isotig01578	3067	0	0	1	0	0	0
isotig01579	3067	1	1	1	1	0	0
isotig01580	2834	1	0	0	0	0	0
isotig01581	2789	0	2	0	0	4	1
isotig01582	2789	2	1	5	2	2	2
isotig01583	2772	0	2	2	1	0	0
isotig01584	2772	4	1	0	0	0	0
isotig01585	2615	3	0	0	0	1	0
isotig01586	2615	1	1	0	2	3	0
isotig01587	2598	1	0	0	0	0	0
isotig01588	2598	1	0	1	0	0	0
isotig01589	2382	2	1	0	1	0	0
isotig01590	2365	0	0	0	0	0	0
isotig01591	1644	1	1	0	0	0	0
isotig01592	1644	0	0	1	0	0	0
isotig01593	1470	0	0	0	0	0	0
isotig01594	1470	0	0	0	0	0	0
isotig01595	1396	0	0	0	0	0	0
isotig01596	1237	0	0	0	0	0	0
isotig01597	1134	0	1	1	0	2	0
isotig01598	927	0	0	0	0	0	0
isotig01599	3097	3	3	3	1	1	3
isotig01600	3087	2	1	2	1	1	5
isotig01601	3086	1	3	1	0	2	3
isotig01602	3099	1	0	2	1	0	1
isotig01603	3099	3	2	0	1	2	0
isotig01604	3089	2	1	2	3	0	3
isotig01605	3089	1	3	2	1	3	0
isotig01606	3088	2	1	2	3	0	2
isotig01607	3088	0	3	2	0	2	3
isotig01608	5308	0	1	0	0	0	1
isotig01609	4980	0	0	0	1	0	1
isotig01610	4435	0	0	0	0	0	0
isotig01611	4107	0	0	0	0	0	0
isotig01612	2681	22	28	13	12	18	23
isotig01613	2383	0	0	0	0	0	0
isotig01614	2055	0	0	0	0	0	0
isotig01615	1958	1	3	0	0	0	0
isotig01616	1924	0	0	1	0	0	0
isotig01617	1897	3	0	2	1	0	1
isotig01618	1863	1	0	2	0	0	0
isotig01619	1498	0	0	0	0	0	0
isotig01620	1170	0	0	0	0	0	0
isotig01621	1085	0	0	0	1	0	0
isotig01622	1051	0	0	0	0	1	0
isotig01623	2544	2	2	1	2	1	2
isotig01624	2148	0	1	0	2	1	1
isotig01625	1878	1	1	0	0	0	3
isotig01626	1696	0	0	1	1	0	2
isotig01627	1686	0	0	0	2	0	1
isotig01628	1594	0	0	1	1	1	1
isotig01629	1409	1	0	0	0	0	0
isotig01630	1300	0	0	0	2	2	1
isotig01631	1290	0	0	0	0	2	0
isotig01632	1019	0	0	0	4	0	1
isotig01633	731	0	0	0	0	0	0
isotig01634	715	0	0	0	0	0	0
isotig01635	703	0	0	0	0	0	0
isotig01636	2183	14	7	5	11	11	14
isotig01637	1568	12	2	4	5	4	3
isotig01638	1568	18	8	6	3	4	4
isotig01639	1557	14	3	7	9	5	9
isotig01640	1557	11	9	2	5	9	4
isotig01641	1450	5	4	3	5	5	7
isotig01642	1450	1	0	2	3	8	7
isotig01643	1450	5	2	2	3	3	0
isotig01644	1233	8	2	3	6	7	10
isotig01645	1176	6	7	3	8	4	3
isotig01646	1213	3	8	2	4	3	2
isotig01647	1213	1	1	2	4	0	5
isotig01648	8898	25	25	18	15	14	12
isotig01649	8025	23	30	17	14	7	13
isotig01650	7896	22	22	14	17	8	22
isotig01651	7023	20	19	13	8	10	11
isotig01652	3438	0	0	1	1	1	1
isotig01653	3425	1	0	0	2	0	1
isotig01654	2906	23	14	12	27	26	22
isotig01655	2893	23	19	8	25	29	27
isotig01656	2245	5	7	6	4	1	2
isotig01657	1685	0	1	0	1	1	0
isotig01658	2279	2	3	3	1	4	0
isotig01659	2198	2	0	2	3	1	2
isotig01660	2127	2	2	2	4	1	2
isotig01661	2116	4	2	0	3	3	7
isotig01662	2046	4	0	0	5	2	4
isotig01663	2035	5	3	2	6	6	1
isotig01664	1986	1	5	2	3	0	1
isotig01665	1952	0	1	1	1	2	1
isotig01666	1945	4	5	1	1	3	2
isotig01667	1864	2	2	2	0	1	0
isotig01668	1834	2	1	1	1	6	5
isotig01669	1823	8	4	1	4	10	6
isotig01670	1800	5	0	1	4	1	2
isotig01671	1789	8	0	1	6	1	0
isotig01672	1754	1	6	2	4	3	2
isotig01673	1652	5	2	2	0	1	1
isotig01674	1618	2	1	1	1	1	3
isotig01675	1548	0	2	0	3	0	1
isotig01676	1330	1	0	1	2	1	2
isotig01677	1124	0	4	1	0	1	0
isotig01678	2147	0	0	0	0	0	0
isotig01679	2187	0	0	0	0	0	0
isotig01680	2130	0	0	0	0	0	1
isotig01681	2013	0	0	0	0	0	0
isotig01682	2007	0	0	0	0	0	0
isotig01683	2053	2	0	0	0	0	0
isotig01684	1996	0	0	0	0	0	0
isotig01685	1918	0	1	0	0	0	0
isotig01686	1873	0	1	0	0	0	0
isotig01687	1778	1	0	0	1	0	0
isotig01688	1744	0	0	0	0	0	0
isotig01689	1610	0	0	0	0	0	0
isotig01690	1604	0	0	0	0	0	0
isotig01691	1515	0	0	0	0	0	0
isotig01692	1470	0	0	0	0	0	0
isotig01693	1375	0	0	0	0	0	0
isotig01694	1047	0	0	0	0	0	0
isotig01695	774	0	0	0	0	0	0
isotig01696	731	1	0	0	0	0	0
isotig01697	2241	2	5	0	3	2	6
isotig01698	2240	1	1	3	6	2	4
isotig01699	2116	0	0	0	3	0	2
isotig01700	2115	0	1	1	4	1	4
isotig01701	1619	2	6	4	6	3	8
isotig01702	1634	3	2	5	5	1	0
isotig01703	1324	0	1	2	4	2	4
isotig01704	1323	0	1	0	3	4	1
isotig01705	1256	0	3	0	7	2	4
isotig01706	1199	0	1	0	4	2	2
isotig01707	1198	0	0	2	4	0	1
isotig01708	1170	0	4	0	3	1	1
isotig01709	1131	0	0	3	1	0	1
isotig01710	1043	0	1	0	1	1	0
isotig01711	803	1	0	0	3	1	0
isotig01712	1106	0	1	1	0	1	1
isotig01713	1049	0	2	0	3	1	0
isotig01714	1054	1	0	0	1	1	1
isotig01715	1066	0	0	1	1	0	0
isotig01716	977	0	0	0	1	1	1
isotig01717	1030	0	0	0	1	2	1
isotig01718	920	0	3	0	4	0	3
isotig01719	980	0	0	0	0	0	1
isotig01720	1689	2	0	0	0	1	0
isotig01721	1692	0	0	0	3	0	1
isotig01722	1677	0	0	1	1	1	0
isotig01723	1676	0	0	1	1	0	0
isotig01724	1689	0	1	0	0	1	1
isotig01725	1680	0	0	1	0	2	1
isotig01726	1679	1	0	0	1	0	0
isotig01727	1692	0	0	0	1	3	0
isotig01728	1671	0	0	0	1	0	1
isotig01729	1674	0	2	1	1	0	2
isotig01730	1664	0	0	0	1	0	1
isotig01731	1676	0	0	0	1	2	3
isotig01732	1677	0	0	0	0	1	0
isotig01733	1667	1	0	3	0	0	0
isotig01734	1679	0	0	0	0	0	1
isotig01735	1680	0	0	1	3	2	1
isotig01736	1659	0	0	0	1	0	2
isotig01737	1658	0	0	1	1	0	3
isotig01738	1671	0	0	0	0	1	1
isotig01739	1661	0	0	0	2	2	2
isotig01740	1662	0	0	0	0	0	0
isotig01741	1674	0	1	0	1	2	1
isotig01742	1664	3	0	0	0	1	2
isotig01743	1668	0	0	1	0	0	1
isotig01744	1667	0	0	0	0	0	2
isotig01745	1671	0	1	0	1	0	3
isotig01746	1646	0	0	1	1	1	0
isotig01747	1658	1	1	0	2	0	0
isotig01748	1659	0	0	0	0	2	2
isotig01749	1649	0	0	0	2	0	0
isotig01750	1661	0	0	1	1	2	0
isotig01751	1662	1	0	0	1	0	3
isotig01752	1655	0	0	0	1	0	2
isotig01753	1656	0	0	0	0	1	1
isotig01754	1659	0	0	0	1	0	1
isotig01755	1658	0	1	0	0	0	1
isotig01756	1646	0	1	0	0	0	0
isotig01757	1650	0	0	0	1	0	2
isotig01758	1649	1	0	1	2	2	2
isotig01759	1653	0	0	0	2	0	2
isotig01760	1643	0	0	0	0	1	0
isotig01761	1646	0	0	0	1	1	1
isotig01762	1637	0	1	0	1	0	0
isotig01763	1638	2	0	0	1	0	0
isotig01764	1640	0	0	0	0	1	1
isotig01765	1641	0	0	1	3	0	1
isotig01766	1625	0	0	1	0	1	0
isotig01767	1628	0	1	0	1	0	1
isotig01768	1684	0	0	2	0	1	0
isotig01769	1672	0	1	0	0	1	1
isotig01770	1666	0	0	0	0	0	1
isotig01771	1654	0	0	0	0	0	1
isotig01772	1632	0	0	0	1	0	0
isotig01773	1675	1	0	0	0	0	0
isotig01774	1632	0	0	0	0	0	0
isotig01775	1589	0	0	0	1	1	0
isotig01776	1632	0	0	1	0	0	0
isotig01777	1589	0	0	0	0	0	0
isotig01778	1536	1	1	0	0	0	0
isotig01779	1536	0	0	1	0	0	1
isotig01780	1493	0	0	0	0	0	0
isotig01781	1493	0	0	0	0	0	0
isotig01782	1406	0	2	0	0	0	0
isotig01783	1449	1	1	0	1	0	0
isotig01784	1406	0	1	0	0	0	0
isotig01785	1363	0	1	0	0	0	0
isotig01786	1406	0	0	0	0	0	0
isotig01787	1363	0	1	0	0	0	1
isotig01788	1310	0	0	0	1	0	1
isotig01789	1310	0	0	0	0	0	1
isotig01790	1267	0	0	0	0	1	0
isotig01791	1267	0	0	0	0	0	0
isotig01792	1203	0	0	0	0	0	0
isotig01793	1246	0	1	0	0	1	0
isotig01794	1203	0	0	0	0	1	0
isotig01795	1107	1	0	0	0	0	0
isotig01796	1107	0	1	0	0	0	0
isotig01797	977	0	2	0	0	0	1
isotig01798	1020	1	0	0	0	0	0
isotig01799	977	0	2	0	0	0	0
isotig01800	881	0	1	0	1	0	0
isotig01801	881	1	1	0	0	0	1
isotig01802	757	0	1	0	0	0	0
isotig01803	800	0	0	0	0	0	0
isotig01804	757	0	0	0	0	0	0
isotig01805	661	0	0	0	1	1	0
isotig01806	661	1	0	0	0	0	0
isotig01807	617	0	0	0	1	0	0
isotig01808	1712	0	0	0	0	0	0
isotig01809	1748	0	0	0	0	1	0
isotig01810	1639	0	0	0	0	0	0
isotig01811	1621	0	0	0	1	0	0
isotig01812	1617	0	0	0	0	0	0
isotig01813	1675	0	0	0	0	0	1
isotig01814	1548	1	0	0	1	0	0
isotig01815	1544	0	1	0	0	0	1
isotig01816	1482	0	0	0	0	0	0
isotig01817	994	0	0	0	0	0	0
isotig01818	1030	0	0	0	1	0	0
isotig01819	921	0	1	0	0	1	0
isotig01820	903	0	1	0	0	0	0
isotig01821	899	0	1	0	0	0	0
isotig01822	957	0	1	0	0	0	1
isotig01823	984	0	0	0	1	0	0
isotig01824	830	0	0	0	0	0	1
isotig01825	826	0	0	0	1	0	0
isotig01826	1020	0	0	0	0	0	0
isotig01827	911	0	0	0	0	0	0
isotig01828	893	0	0	0	1	0	0
isotig01829	889	0	0	0	0	0	1
isotig01830	746	0	0	0	0	0	1
isotig01831	947	0	0	0	1	1	0
isotig01832	782	0	0	0	1	1	1
isotig01833	820	0	0	0	0	0	0
isotig01834	816	0	0	0	0	0	0
isotig01835	673	0	1	0	1	0	0
isotig01836	655	0	0	0	0	0	1
isotig01837	651	0	0	0	0	0	0
isotig01838	709	0	0	0	1	1	0
isotig01839	582	0	0	0	0	0	0
isotig01840	578	0	0	0	0	0	0
isotig01841	4968	0	0	0	0	0	0
isotig01842	4919	0	0	1	0	0	0
isotig01843	4889	0	0	0	0	1	0
isotig01844	4867	0	0	0	0	0	0
isotig01845	4840	1	0	0	0	0	0
isotig01846	4818	0	0	0	0	0	0
isotig01847	4788	0	0	0	0	1	0
isotig01848	4739	0	0	0	0	0	0
isotig01849	4599	0	0	0	0	0	0
isotig01850	4550	0	0	0	0	0	0
isotig01851	4520	1	0	0	0	0	0
isotig01852	4498	0	0	0	0	0	0
isotig01853	4471	0	0	0	0	0	0
isotig01854	4449	0	0	0	0	1	0
isotig01855	4419	1	0	0	0	0	0
isotig01856	4370	0	0	0	0	0	0
isotig01857	3744	0	0	0	0	0	0
isotig01858	3643	0	0	0	0	0	0
isotig01859	3375	0	0	0	0	0	0
isotig01860	3274	0	0	0	0	0	0
isotig01861	2170	0	0	1	0	0	0
isotig01862	2107	1	0	0	0	0	0
isotig01863	2058	0	0	0	0	0	0
isotig01864	2028	0	0	0	0	0	0
isotig01865	1979	0	0	0	0	0	0
isotig01866	1269	0	0	0	0	0	0
isotig01867	900	0	0	0	0	0	0
isotig01868	883	0	0	0	0	0	0
isotig01869	8696	6	6	6	27	22	14
isotig01870	8692	10	1	6	22	24	27
isotig01871	8310	10	7	3	28	20	23
isotig01872	8306	12	3	1	13	18	22
isotig01873	7404	2	5	3	11	11	16
isotig01874	7400	3	2	4	10	9	13
isotig01875	7135	7	3	5	9	16	12
isotig01876	7131	7	4	0	16	19	17
isotig01877	7018	3	5	2	9	11	14
isotig01878	7014	2	4	1	11	16	6
isotig01879	5843	4	1	3	9	16	13
isotig01880	5839	3	2	2	8	10	9
isotig01881	5765	2	5	5	9	12	6
isotig01882	5761	3	0	1	12	8	8
isotig01883	5379	3	3	0	12	12	11
isotig01884	5375	4	5	1	5	8	9
isotig01885	4204	2	5	0	7	10	6
isotig01886	4200	4	5	0	7	6	13
isotig01887	4040	3	3	0	6	6	5
isotig01888	4036	5	0	0	4	4	10
isotig01889	3654	5	2	3	11	13	4
isotig01890	3650	0	6	0	14	9	8
isotig01891	3035	3	0	1	1	5	9
isotig01892	2649	1	2	1	8	6	6
isotig01893	2479	1	1	1	1	2	2
isotig01894	2475	3	2	2	3	2	4
isotig01895	1474	1	0	1	2	4	3
isotig01896	1322	6	3	6	2	3	5
isotig01897	2299	49	37	33	11	1	9
isotig01898	2296	32	39	16	1	2	2
isotig01899	2257	229	154	121	26	9	17
isotig01900	2187	65	57	30	9	1	4
isotig01901	2184	41	49	25	4	1	3
isotig01902	1730	142	96	76	27	17	30
isotig01903	1727	135	92	74	18	14	26
isotig01904	1723	109	69	54	40	24	25
isotig01905	1720	68	57	44	32	18	24
isotig01906	1702	136	102	80	28	21	21
isotig01907	1699	120	98	65	33	22	24
isotig01908	1691	46	35	24	9	2	4
isotig01909	1688	38	47	30	5	1	5
isotig01910	1618	159	84	61	37	16	22
isotig01911	1615	116	80	63	25	13	33
isotig01912	1611	104	65	40	34	26	21
isotig01913	1608	77	57	49	40	10	25
isotig01914	1590	151	89	72	35	15	20
isotig01915	1587	114	86	53	24	11	20
isotig01916	1579	46	38	32	8	1	5
isotig01917	1576	28	31	16	3	0	3
isotig01918	1086	1	0	0	0	1	0
isotig01919	650	0	0	0	0	0	0
isotig01920	478	0	0	0	0	0	0
isotig01921	6742	0	1	0	1	0	2
isotig01922	6725	0	1	0	0	0	0
isotig01923	6647	0	0	0	0	1	1
isotig01924	6630	0	1	0	0	0	0
isotig01925	5285	0	0	0	0	1	0
isotig01926	5268	1	0	0	0	1	0
isotig01927	5190	0	0	0	2	0	0
isotig01928	5173	0	0	1	0	0	0
isotig01929	3104	0	0	0	0	0	0
isotig01930	3009	0	0	0	1	0	1
isotig01931	2928	0	0	0	0	0	0
isotig01932	2833	0	0	0	0	0	0
isotig01933	2786	0	0	0	0	0	0
isotig01934	2769	0	0	0	0	0	0
isotig01935	2691	0	0	0	0	0	0
isotig01936	2674	0	0	1	0	0	0
isotig01937	1314	0	0	0	0	0	0
isotig01938	1305	0	0	1	0	0	0
isotig01939	1219	0	0	0	0	0	1
isotig01940	1210	0	0	1	0	0	0
isotig01941	1088	0	0	0	0	0	0
isotig01942	3471	2	0	0	1	0	0
isotig01943	3296	3	0	0	0	0	0
isotig01944	2682	1	0	1	0	0	0
isotig01945	2507	0	0	0	0	0	0
isotig01946	2333	0	2	0	0	1	0
isotig01947	2196	2	0	0	0	0	0
isotig01948	2158	0	0	0	0	0	0
isotig01949	2021	0	1	1	0	0	0
isotig01950	1760	1	1	0	0	0	0
isotig01951	1544	0	0	1	0	0	0
isotig01952	1407	1	1	0	0	0	0
isotig01953	1369	0	0	0	0	0	0
isotig01954	1399	2	2	0	1	0	0
isotig01955	1232	0	2	1	0	0	0
isotig01956	578	0	0	0	0	0	0
isotig01957	2706	0	0	0	0	0	1
isotig01958	2679	0	0	0	0	0	0
isotig01959	2223	0	0	0	0	0	1
isotig01960	2223	0	0	0	0	0	1
isotig01961	2196	0	0	0	0	0	0
isotig01962	2196	0	0	1	0	0	0
isotig01963	2185	0	0	0	0	0	0
isotig01964	2158	0	0	0	0	0	0
isotig01965	2104	0	0	0	1	0	0
isotig01966	2077	1	0	1	0	0	0
isotig01967	2045	0	0	0	0	0	0
isotig01968	2045	0	0	0	0	0	0
isotig01969	2018	0	1	0	0	0	0
isotig01970	2018	1	0	0	0	1	0
isotig01971	1848	0	0	0	0	0	0
isotig01972	1558	0	0	0	0	1	0
isotig01973	1587	0	0	0	0	0	0
isotig01974	4926	0	0	0	0	0	0
isotig01975	4935	0	1	0	1	0	0
isotig01976	4926	0	0	0	0	0	0
isotig01977	4935	0	0	0	0	0	0
isotig01978	4870	0	0	1	0	0	0
isotig01979	4870	1	0	0	0	0	0
isotig01980	3639	0	0	0	0	0	0
isotig01981	3639	1	1	0	0	0	0
isotig01982	2487	0	0	0	0	0	0
isotig01983	2487	0	0	0	0	0	0
isotig01984	2348	0	0	0	0	0	0
isotig01985	2357	0	0	0	0	0	1
isotig01986	2292	0	0	0	0	0	0
isotig01987	1061	0	0	0	0	0	0
isotig01988	595	2	0	0	0	0	0
isotig01989	431	0	0	0	0	0	0
isotig01990	4524	0	0	0	0	0	0
isotig01991	4124	0	0	0	1	0	0
isotig01992	4110	0	1	1	0	0	0
isotig01993	3357	0	0	0	0	0	0
isotig01994	2957	0	0	0	0	0	0
isotig01995	2943	0	0	0	0	0	0
isotig01996	2571	0	0	0	0	0	1
isotig01997	2535	0	0	0	0	0	0
[truncated: 65,620 more rows]

## Sheet: Section 2
Additional file 3-Section 2: List of the 1000 P. notatum transcripts with highest small RNA coverage
Transcripts	reads_apo	reads_sex	total_reads	homolog	gene	symbol	%ID	eval	Bit_Score	Annotation
isotig43031	153911	91089	245000	Os10t0517050-01	Os10g0517050	NA	70.000	7.49e-05	39.7	Hypothetical conserved gene. (Os10t0517050-01)
isotig29702	51068	29858	80926	NA	no_hit	NA	NA	NA	NA	NA
isotig64871	5807	9953	15760	AT5G55230.3	no_rice	NA	56.25	6.2	24.6	microtubule-associated proteins 65-1
isotig46642	8024	3720	11744	NA	no_hit	NA	NA	NA	NA	NA
isotig23986	7002	3380	10382	NA	no_hit	NA	NA	NA	NA	NA
isotig37517	9190	19	9209	Os12t0112401-00	Os12g0112401	NA	58.824	7.95e-05	24.3	Similar to RNA-binding protein 12. (Os12t0112401-00)
isotig56890	3	8561	8564	NA	no_hit	NA	NA	NA	NA	NA
isotig67339	3417	5055	8472	NA	no_hit	NA	NA	NA	NA	NA
isotig31011	4707	2079	6786	Os11t0658800-01	Os11g0658800	NA	80.523	0.0	682	Pectin lyase fold/virulence factor domain containing protein. (Os11t0658800-01)
isotig50678	2248	4411	6659	NA	no_hit	NA	NA	NA	NA	NA
isotig18402	1148	4642	5790	AT1G54490.2	no_rice	NA	52.17	0.081	37.4	exoribonuclease 4
isotig41479	3936	1576	5512	NA	no_hit	NA	NA	NA	NA	NA
isotig45137	2746	2008	4754	Os09t0565000-00	Os09g0565000	NA	61.111	3.43e-05	25.0	Peptidase, cysteine peptidase active site domain containing protein. (Os09t0565000-00)
isotig58888	3250	1384	4634	NA	no_hit	NA	NA	NA	NA	NA
isotig60480	1447	3066	4513	NA	no_hit	NA	NA	NA	NA	NA
isotig66680	2417	1661	4078	NA	no_hit	NA	NA	NA	NA	NA
isotig57153	0	3654	3654	NA	no_hit	NA	NA	NA	NA	NA
isotig18403	693	2846	3539	AT1G54490.2	no_rice	NA	54.55	0.091	37.4	exoribonuclease 4
isotig22254	2144	922	3066	Os02t0701300-01	Os02g0701300	GRAIN SIZE 2	69.048	1.85e-12	69.7	Growth-regulating factor, Regulation of grain shape and panicle length, Negative regulation of seed shattering (Os02t0701300-01)
isotig35290	1990	954	2944	Os04t0600900-02	Os04g0600900	GROWTH-REGULATING FACTOR 3	65.979	7.54e-160	456	Similar to B0403H10-OSIGBa0105A11.9 protein. (Os04t0600900-01);Transcriptional activator/repressor, Reguration of KNOX gene, Oskn2 (Regulator of meristem function) (Os04t0600900-02)
isotig49526	696	2067	2763	Os12t0112401-00	Os12g0112401	NA	56.000	2.23e-11	33.5	Similar to RNA-binding protein 12. (Os12t0112401-00)
isotig62664	542	2120	2662	NA	no_hit	NA	NA	NA	NA	NA
isotig36970	1706	881	2587	Os01t0222001-01	Os01g0222001	NA	68.000	0.002	36.2	Hypothetical conserved gene. (Os01t0222001-01)
isotig29209	1507	917	2424	CAA33915	CAA33915	ycf68-2	100.000	6.21e-24	98.2	Uncharacterized protein ycf68 [Source:UniProtKB/Swiss-Prot;Acc:P12173]
isotig39281	1750	597	2347	NA	no_hit	NA	NA	NA	NA	NA
isotig29249	1696	440	2136	Os04t0482800-01	Os04g0482800	NA	85.801	0.0	1143	Similar to Topoisomerase-like protein. (Os04t0482800-01)
isotig53869	1194	908	2102	NA	no_hit	NA	NA	NA	NA	NA
isotig50169	318	1692	2010	NA	no_hit	NA	NA	NA	NA	NA
isotig53947	445	1511	1956	AT3G63150.1	no_rice	NA	52.17	2.9	29.3	MIRO-related GTP-ase 2
isotig28599	349	1562	1911	NA	no_hit	NA	NA	NA	NA	NA
isotig29445	457	1325	1782	NA	no_hit	NA	NA	NA	NA	NA
isotig10321	439	1058	1497	NA	no_hit	NA	NA	NA	NA	NA
isotig10322	381	1104	1485	NA	no_hit	NA	NA	NA	NA	NA
isotig19802	391	1087	1478	NA	no_hit	NA	NA	NA	NA	NA
isotig64400	872	530	1402	NA	no_hit	NA	NA	NA	NA	NA
isotig41839	1352	2	1354	NA	no_hit	NA	NA	NA	NA	NA
isotig28908	1348	1	1349	NA	no_hit	NA	NA	NA	NA	NA
isotig54797	1	1292	1293	NA	no_hit	NA	NA	NA	NA	NA
isotig59145	10	1263	1273	NA	no_hit	NA	NA	NA	NA	NA
isotig61070	0	1251	1251	NA	no_hit	NA	NA	NA	NA	NA
isotig43486	843	378	1221	NA	no_hit	NA	NA	NA	NA	NA
isotig26066	387	656	1043	NA	no_hit	NA	NA	NA	NA	NA
isotig53659	194	842	1036	NA	no_hit	NA	NA	NA	NA	NA
isotig21062	262	741	1003	NA	no_hit	NA	NA	NA	NA	NA
isotig33668	270	709	979	NA	no_hit	NA	NA	NA	NA	NA
isotig34952	296	637	933	NA	no_hit	NA	NA	NA	NA	NA
isotig33882	256	666	922	NA	no_hit	NA	NA	NA	NA	NA
isotig04724	240	679	919	NA	no_hit	NA	NA	NA	NA	NA
isotig36337	568	347	915	CAA34007	CAA34007	psbA	99.717	0.0	684	PSII 32kDa protein
isotig32836	161	748	909	AT2G28910.3	no_rice	NA	66.67	0.58	33.5	CAX interacting protein 4
isotig10528	665	234	899	Os04t0461400-01	Os04g0461400	NA	80.000	9.56e-08	32.7	Conserved hypothetical protein. (Os04t0461400-01);Hypothetical gene. (Os04t0461400-02)
isotig63958	582	317	899	NA	no_hit	NA	NA	NA	NA	NA
isotig34289	305	572	877	NA	no_hit	NA	NA	NA	NA	NA
isotig10531	596	276	872	Os04t0461400-01	Os04g0461400	NA	80.000	9.56e-08	32.7	Conserved hypothetical protein. (Os04t0461400-01);Hypothetical gene. (Os04t0461400-02)
isotig10529	617	253	870	Os04t0461400-01	Os04g0461400	NA	80.000	9.56e-08	32.7	Conserved hypothetical protein. (Os04t0461400-01);Hypothetical gene. (Os04t0461400-02)
isotig10530	594	266	860	Os04t0461400-01	Os04g0461400	NA	80.000	9.56e-08	32.7	Conserved hypothetical protein. (Os04t0461400-01);Hypothetical gene. (Os04t0461400-02)
isotig04723	245	612	857	NA	no_hit	NA	NA	NA	NA	NA
isotig02963	196	655	851	AT5G64350.1	no_rice	NA	75.89	4e-53	182	FK506-binding protein 12
isotig15500	2	846	848	NA	no_hit	NA	NA	NA	NA	NA
isotig09806	238	602	840	NA	no_hit	NA	NA	NA	NA	NA
isotig23278	686	153	839	Os01t0836600-01	Os01g0836600	ABC TRANSPORTER G FAMILY MEMBER 3	81.579	3.76e-11	65.9	ABC transporter-like domain containing protein. (Os01t0836600-01)
isotig02967	198	601	799	AT5G64350.1	no_rice	NA	75.89	1e-54	182	FK506-binding protein 12
isotig41195	0	790	790	NA	no_hit	NA	NA	NA	NA	NA
isotig09807	226	554	780	NA	no_hit	NA	NA	NA	NA	NA
isotig53038	1	768	769	NA	no_hit	NA	NA	NA	NA	NA
isotig21161	487	282	769	Os03t0826400-01	Os03g0826400	ZINC FINGER CCCH DOMAIN-CONTAINING PROTEIN 25	69.463	2.40e-116	345	Nucleotide-binding, alpha-beta plait domain containing protein. (Os03t0826400-01)
isotig42437	570	187	757	NA	no_hit	NA	NA	NA	NA	NA
isotig06975	259	497	756	NA	no_hit	NA	NA	NA	NA	NA
isotig09808	239	507	746	NA	no_hit	NA	NA	NA	NA	NA
isotig60289	474	262	736	NA	no_hit	NA	NA	NA	NA	NA
isotig21160	483	253	736	Os03t0826400-01	Os03g0826400	ZINC FINGER CCCH DOMAIN-CONTAINING PROTEIN 25	69.463	2.40e-116	345	Nucleotide-binding, alpha-beta plait domain containing protein. (Os03t0826400-01)
isotig08747	513	221	734	NA	no_hit	NA	NA	NA	NA	NA
isotig34343	508	217	725	NA	no_hit	NA	NA	NA	NA	NA
isotig30441	120	559	679	Os03t0627900-01	Os03g0627900	NA	59.296	3.70e-89	277	Similar to H0102C09.1 protein. (Os03t0627900-01)
isotig34328	415	239	654	CAA33967	CAA33967	petE	100.000	1.87e-16	72.8	cytochrome b /f complex subunit 5
isotig15499	2	644	646	NA	no_hit	NA	NA	NA	NA	NA
isotig41369	215	421	636	NA	no_hit	NA	NA	NA	NA	NA
isotig05613	123	509	632	NA	no_hit	NA	NA	NA	NA	NA
isotig50445	196	428	624	Os06t0684500-01	Os06g0684500	NA	61.364	5.69e-27	58.9	Conserved hypothetical protein. (Os06t0684500-01)
isotig47313	410	208	618	Os03t0674700-01	Os03g0674700	GROWTH-REGULATING FACTOR 9	95.385	8.97e-97	132	Similar to Growth-regulating factor 3. (Os03t0674700-01)
isotig34136	422	189	611	Os02t0701300-01	Os02g0701300	GRAIN SIZE 2	76.903	5.65e-165	471	Growth-regulating factor, Regulation of grain shape and panicle length, Negative regulation of seed shattering (Os02t0701300-01)
isotig09871	606	0	606	NA	no_hit	NA	NA	NA	NA	NA
isotig05614	116	490	606	NA	no_hit	NA	NA	NA	NA	NA
isotig56153	359	247	606	NA	no_hit	NA	NA	NA	NA	NA
isotig53533	397	206	603	Os04t0600900-02	Os04g0600900	GROWTH-REGULATING FACTOR 3	77.027	5.65e-35	126	Similar to B0403H10-OSIGBa0105A11.9 protein. (Os04t0600900-01);Transcriptional activator/repressor, Reguration of KNOX gene, Oskn2 (Regulator of meristem function) (Os04t0600900-02)
isotig36563	386	210	596	AT5G40820.2	no_rice	NA	65.73	3e-102	337	Ataxia telangiectasia-mutated and RAD3-like protein
isotig27917	520	76	596	NA	no_hit	NA	NA	NA	NA	NA
isotig10296	367	222	589	NA	no_hit	NA	NA	NA	NA	NA
isotig42135	392	192	584	Os02t0678800-01	Os02g0678800	GROWTH-REGULATING FACTOR 10	80.000	1.01e-55	36.6	Transcriptional activator/repressor, Reguration of KNOX gene, Oskn2 (regulator of meristem function), Floral organogenesis (Os02t0678800-01)
isotig49845	172	411	583	NA	no_hit	NA	NA	NA	NA	NA
isotig02962	190	392	582	NA	no_hit	NA	NA	NA	NA	NA
isotig55491	387	193	580	Os03t0674700-01	Os03g0674700	GROWTH-REGULATING FACTOR 9	78.070	1.52e-55	180	Similar to Growth-regulating factor 3. (Os03t0674700-01)
isotig51246	388	188	576	Os02t0776900-01	Os02g0776900	GROWTH-REGULATING FACTOR 1	90.083	3.01e-71	221	Transcription activator, Gibberellin (GA)-induced stem elongation (Os02t0776900-01);Similar to Growth-regulating factor 1. (Os02t0776900-02)
isotig04158	153	415	568	Os12t0636400-01	Os12g0636400	NA	72.727	7.70e-64	218	Similar to Epoxide hydrolase 2. (Os12t0636400-01)
isotig01061	384	182	566	Os06t0580100-01	Os06g0580100	NA	63.580	2.12e-48	170	Similar to cDNA clone:006-306-H07, full insert sequence. (Os06t0580100-01);Hypothetical gene. (Os06t0580100-02)
isotig58162	110	453	563	Os03t0827700-01	Os03g0827700	NA	64.706	0.048	33.5	Similar to ATP-dependent RNA helicase. (Os03t0827700-01);Similar to cDNA clone:J013043E01, full insert sequence. (Os03t0827700-02)
isotig10298	347	211	558	NA	no_hit	NA	NA	NA	NA	NA
isotig04156	126	431	557	Os12t0636400-01	Os12g0636400	NA	72.727	7.70e-64	218	Similar to Epoxide hydrolase 2. (Os12t0636400-01)
isotig01899	504	52	556	NA	no_hit	NA	NA	NA	NA	NA
isotig32286	346	208	554	Os05t0397900-01	Os05g0397900	KIN14J	73.077	1.14e-04	45.4	Kinesin, motor region domain containing protein. (Os05t0397900-01)
isotig39810	162	391	553	NA	no_hit	NA	NA	NA	NA	NA
isotig47654	383	168	551	AT3G22270.1	no_rice	NA	57.89	5.3	28.9	Topoisomerase II-associated protein PAT1
isotig04157	122	428	550	Os12t0636400-01	Os12g0636400	NA	72.727	7.70e-64	218	Similar to Epoxide hydrolase 2. (Os12t0636400-01)
isotig01067	340	206	546	Os06t0580100-01	Os06g0580100	NA	63.580	2.12e-48	170	Similar to cDNA clone:006-306-H07, full insert sequence. (Os06t0580100-01);Hypothetical gene. (Os06t0580100-02)
isotig02964	185	354	539	NA	no_hit	NA	NA	NA	NA	NA
isotig24375	460	72	532	NA	no_hit	NA	NA	NA	NA	NA
isotig53357	16	512	528	AT1G15920.2	no_rice	NA	56.25	0.0006	40.4	Polynucleotidyl transferase%2C ribonuclease H-like superfamily protein
isotig26302	357	164	521	NA	no_hit	NA	NA	NA	NA	NA
isotig10297	336	185	521	NA	no_hit	NA	NA	NA	NA	NA
isotig03208	116	402	518	Os08t0373000-00	Os08g0373000	NA	57.401	6.23e-70	253	Hypothetical conserved gene. (Os08t0373000-00)
isotig34114	462	56	518	NA	no_hit	NA	NA	NA	NA	NA
isotig47770	347	162	509	Os08t0431800-01	Os08g0431800	NA	77.358	1.89e-22	87.4	Conserved hypothetical protein. (Os08t0431800-01)
isotig58949	125	381	506	NA	no_hit	NA	NA	NA	NA	NA
isotig21063	116	382	498	NA	no_hit	NA	NA	NA	NA	NA
isotig10939	162	335	497	NA	no_hit	NA	NA	NA	NA	NA
isotig56606	150	341	491	AT5G07280.1	no_rice	NA	55	6.4	28.1	Leucine-rich repeat transmembrane protein kinase
isotig35477	133	356	489	NA	no_hit	NA	NA	NA	NA	NA
isotig10299	310	177	487	NA	no_hit	NA	NA	NA	NA	NA
isotig25058	123	358	481	NA	no_hit	NA	NA	NA	NA	NA
isotig04155	114	365	479	Os12t0636400-01	Os12g0636400	NA	72.727	7.70e-64	218	Similar to Epoxide hydrolase 2. (Os12t0636400-01)
isotig23082	109	365	474	NA	no_hit	NA	NA	NA	NA	NA
isotig24374	409	62	471	NA	no_hit	NA	NA	NA	NA	NA
isotig10343	439	20	459	Os09t0504800-01	Os09g0504800	NA	71.795	6.13e-116	347	tRNA-splicing endonuclease, subunit Sen54, N-terminal domain containing protein. (Os09t0504800-01)
isotig06839	75	383	458	NA	no_hit	NA	NA	NA	NA	NA
isotig02370	113	343	456	Os04t0191000-01	Os04g0191000	NA	53.439	7.57e-68	201	Similar to OSIGBa0114M03.4 protein. (Os04t0191000-01)
isotig00554	170	283	453	NA	no_hit	NA	NA	NA	NA	NA
isotig30743	391	49	440	Os04t0454200-01	Os04g0454200	NA	85.630	0.0	598	Similar to Monosaccharide transporter 1. (Os04t0454200-01)
isotig31922	109	329	438	Os12t0292200-01	Os12g0292200	NA	58.140	1.24e-25	52.0	Hypothetical gene. (Os12t0292200-01)
isotig55522	95	341	436	NA	no_hit	NA	NA	NA	NA	NA
isotig19503	319	117	436	NA	no_hit	NA	NA	NA	NA	NA
isotig06840	92	343	435	NA	no_hit	NA	NA	NA	NA	NA
isotig59850	2	431	433	NA	no_hit	NA	NA	NA	NA	NA
isotig23458	119	312	431	Os12t0292200-01	Os12g0292200	NA	61.111	1.28e-30	115	Hypothetical gene. (Os12t0292200-01)
isotig42179	141	290	431	NA	no_hit	NA	NA	NA	NA	NA
isotig19502	300	127	427	NA	no_hit	NA	NA	NA	NA	NA
isotig05615	61	363	424	NA	no_hit	NA	NA	NA	NA	NA
isotig59044	89	331	420	NA	no_hit	NA	NA	NA	NA	NA
isotig02965	132	273	405	NA	no_hit	NA	NA	NA	NA	NA
isotig48918	113	288	401	NA	no_hit	NA	NA	NA	NA	NA
isotig10938	131	268	399	NA	no_hit	NA	NA	NA	NA	NA
isotig14332	96	299	395	NA	no_hit	NA	NA	NA	NA	NA
isotig08749	252	142	394	NA	no_hit	NA	NA	NA	NA	NA
isotig43614	14	379	393	NA	no_hit	NA	NA	NA	NA	NA
isotig13758	275	118	393	NA	no_hit	NA	NA	NA	NA	NA
isotig21090	272	119	391	NA	no_hit	NA	NA	NA	NA	NA
isotig01906	318	70	388	NA	no_hit	NA	NA	NA	NA	NA
isotig01902	314	74	388	NA	no_hit	NA	NA	NA	NA	NA
isotig02369	93	294	387	Os04t0191000-01	Os04g0191000	NA	53.439	7.57e-68	201	Similar to OSIGBa0114M03.4 protein. (Os04t0191000-01)
isotig01055	267	116	383	Os06t0580100-01	Os06g0580100	NA	63.580	2.12e-48	170	Similar to cDNA clone:006-306-H07, full insert sequence. (Os06t0580100-01);Hypothetical gene. (Os06t0580100-02)
isotig01914	312	70	382	NA	no_hit	NA	NA	NA	NA	NA
isotig49003	235	146	381	NA	no_hit	NA	NA	NA	NA	NA
isotig08817	109	271	380	Os08t0512700-01	Os08g0512700	3-hydroxy-3-methylglutaryl coenzyme A reductase III, 3-hydroxy-3-methylglutaryl-CoA reductase 3	89.474	1.80e-27	112	Similar to 3-hydroxy-3-methylglutaryl coenzyme A reductase (EC 1.1.1.34) (Fragment). (Os08t0512700-01)
isotig01910	304	75	379	NA	no_hit	NA	NA	NA	NA	NA
isotig21091	248	128	376	NA	no_hit	NA	NA	NA	NA	NA
isotig50684	248	128	376	NA	no_hit	NA	NA	NA	NA	NA
isotig03209	74	299	373	Os08t0373000-00	Os08g0373000	NA	57.401	6.23e-70	253	Hypothetical conserved gene. (Os08t0373000-00)
isotig18679	267	100	367	Os12t0578500-01	Os12g0578500	NA	88.087	0.0	935	Glycosyl transferase, family 8 protein. (Os12t0578500-01)
isotig54054	97	269	366	AT1G19890.1	no_rice	NA	75	1.7	29.3	male-gamete-specific histone H3
isotig09809	102	264	366	NA	no_hit	NA	NA	NA	NA	NA
isotig01058	233	133	366	Os06t0580100-01	Os06g0580100	NA	63.580	2.12e-48	170	Similar to cDNA clone:006-306-H07, full insert sequence. (Os06t0580100-01);Hypothetical gene. (Os06t0580100-02)
isotig03206	35	330	365	Os08t0373000-00	Os08g0373000	NA	57.401	6.23e-70	253	Hypothetical conserved gene. (Os08t0373000-00)
isotig18678	283	80	363	Os12t0578500-01	Os12g0578500	NA	88.087	0.0	935	Glycosyl transferase, family 8 protein. (Os12t0578500-01)
isotig06842	65	298	363	NA	no_hit	NA	NA	NA	NA	NA
isotig44954	69	294	363	NA	no_hit	NA	NA	NA	NA	NA
isotig54073	231	132	363	NA	no_hit	NA	NA	NA	NA	NA
isotig01907	283	79	362	NA	no_hit	NA	NA	NA	NA	NA
isotig01903	301	58	359	NA	no_hit	NA	NA	NA	NA	NA
isotig03203	42	315	357	Os08t0373000-00	Os08g0373000	NA	57.401	6.23e-70	253	Hypothetical conserved gene. (Os08t0373000-00)
isotig06841	65	291	356	NA	no_hit	NA	NA	NA	NA	NA
isotig00561	122	234	356	NA	no_hit	NA	NA	NA	NA	NA
isotig55824	107	247	354	NA	no_hit	NA	NA	NA	NA	NA
isotig54447	206	139	345	Os03t0388300-01	Os03g0388300	NA	53.659	2.02e-05	41.6	Conserved hypothetical protein. (Os03t0388300-01)
isotig00560	106	239	345	NA	no_hit	NA	NA	NA	NA	NA
isotig08819	107	237	344	Os08t0512700-01	Os08g0512700	3-hydroxy-3-methylglutaryl coenzyme A reductase III, 3-hydroxy-3-methylglutaryl-CoA reductase 3	89.474	1.80e-27	112	Similar to 3-hydroxy-3-methylglutaryl coenzyme A reductase (EC 1.1.1.34) (Fragment). (Os08t0512700-01)
isotig06598	106	237	343	NA	no_hit	NA	NA	NA	NA	NA
isotig02372	96	246	342	Os04t0191000-01	Os04g0191000	NA	53.439	7.57e-68	201	Similar to OSIGBa0114M03.4 protein. (Os04t0191000-01)
isotig15278	83	257	340	NA	no_hit	NA	NA	NA	NA	NA
isotig04409	250	89	339	NA	no_hit	NA	NA	NA	NA	NA
isotig56766	338	0	338	Os10t0341101-01	Os10g0341101	NA	68.000	2.26e-13	62.4	Conserved hypothetical protein. (Os10t0341101-01)
isotig51418	76	259	335	NA	no_hit	NA	NA	NA	NA	NA
isotig24131	231	103	334	Os02t0579600-00	Os02g0579600	MADS BOX GENE 27	90.000	7.86e-161	449	Transcription factor MADS27. (Os02t0579600-00)
isotig24130	231	103	334	Os02t0579600-00	Os02g0579600	MADS BOX GENE 27	90.000	7.86e-161	449	Transcription factor MADS27. (Os02t0579600-00)
isotig28085	223	110	333	Os11t0656500-01	Os11g0656500	NA	54.054	1.86e-146	474	Integrase, catalytic core domain containing protein. (Os11t0656500-01)
isotig49794	98	234	332	Os09t0492700-01	Os09g0492700	3-hydroxy-3-methylglutaryl coenzyme A reductase II, 3-hydroxy-3-methylglutaryl-CoA reductase 2	93.182	4.86e-21	90.5	Similar to 3-hydroxy-3-methylglutaryl coenzyme A reductase (EC 1.1.1.34) (Fragment). (Os09t0492700-01);Similar to 3-hydroxy-3-methylglutaryl=CoA reductase. (Os09t0492700-02)
isotig01911	259	71	330	NA	no_hit	NA	NA	NA	NA	NA
isotig33888	327	2	329	NA	no_hit	NA	NA	NA	NA	NA
isotig04410	247	82	329	NA	no_hit	NA	NA	NA	NA	NA
isotig29145	65	262	327	NA	no_hit	NA	NA	NA	NA	NA
isotig50774	94	230	324	NA	no_hit	NA	NA	NA	NA	NA
isotig06322	66	255	321	AT3G14160.1	no_rice	NA	53.25	1e-78	268	2-oxoglutarate-dependent dioxygenase family protein
isotig01904	232	89	321	NA	no_hit	NA	NA	NA	NA	NA
isotig08820	111	207	318	Os08t0512700-01	Os08g0512700	3-hydroxy-3-methylglutaryl coenzyme A reductase III, 3-hydroxy-3-methylglutaryl-CoA reductase 3	89.474	1.80e-27	112	Similar to 3-hydroxy-3-methylglutaryl coenzyme A reductase (EC 1.1.1.34) (Fragment). (Os08t0512700-01)
isotig58758	111	206	317	NA	no_hit	NA	NA	NA	NA	NA
isotig08821	88	222	310	Os08t0512700-01	Os08g0512700	3-hydroxy-3-methylglutaryl coenzyme A reductase III, 3-hydroxy-3-methylglutaryl-CoA reductase 3	89.474	1.80e-27	112	Similar to 3-hydroxy-3-methylglutaryl coenzyme A reductase (EC 1.1.1.34) (Fragment). (Os08t0512700-01)
isotig04412	234	75	309	NA	no_hit	NA	NA	NA	NA	NA
isotig01915	253	55	308	NA	no_hit	NA	NA	NA	NA	NA
isotig20265	92	216	308	NA	no_hit	NA	NA	NA	NA	NA
isotig54632	101	207	308	NA	no_hit	NA	NA	NA	NA	NA
isotig06229	221	87	308	Os09t0452700-00	Os09g0452700	NA	75.714	8.73e-62	204	Ubiquitin. (Os09t0452700-00)
isotig52655	93	212	305	NA	no_hit	NA	NA	NA	NA	NA
isotig06228	217	87	304	Os09t0452700-00	Os09g0452700	NA	75.714	8.73e-62	204	Ubiquitin. (Os09t0452700-00)
isotig30414	297	6	303	NA	no_hit	NA	NA	NA	NA	NA
isotig29226	100	203	303	NA	no_hit	NA	NA	NA	NA	NA
isotig48202	89	210	299	NA	no_hit	NA	NA	NA	NA	NA
isotig30560	252	44	296	NA	no_hit	NA	NA	NA	NA	NA
isotig02371	84	210	294	Os04t0191000-01	Os04g0191000	NA	53.439	7.57e-68	201	Similar to OSIGBa0114M03.4 protein. (Os04t0191000-01)
isotig24593	94	198	292	NA	no_hit	NA	NA	NA	NA	NA
isotig61500	45	246	291	NA	no_hit	NA	NA	NA	NA	NA
isotig01912	209	81	290	NA	no_hit	NA	NA	NA	NA	NA
isotig10323	48	241	289	NA	no_hit	NA	NA	NA	NA	NA
isotig08204	178	111	289	NA	no_hit	NA	NA	NA	NA	NA
isotig47699	98	190	288	NA	no_hit	NA	NA	NA	NA	NA
isotig48423	82	205	287	NA	no_hit	NA	NA	NA	NA	NA
isotig37710	73	209	282	NA	no_hit	NA	NA	NA	NA	NA
isotig57074	78	204	282	NA	no_hit	NA	NA	NA	NA	NA
isotig10277	78	201	279	NA	no_hit	NA	NA	NA	NA	NA
isotig31168	178	98	276	NA	no_hit	NA	NA	NA	NA	NA
isotig53518	217	56	273	Os08t0482500-01	Os08g0482500	NA	52.941	0.011	34.3	Hypothetical protein. (Os08t0482500-01);Hypothetical protein. (Os08t0482500-02)
isotig03623	170	102	272	CAA33973	CAA33973	psbB	99.595	0.0	500	PSII 47kDa protein
isotig55788	267	4	271	NA	no_hit	NA	NA	NA	NA	NA
isotig06230	184	86	270	Os09t0452700-00	Os09g0452700	NA	75.714	8.73e-62	204	Ubiquitin. (Os09t0452700-00)
isotig03624	179	88	267	CAA33973	CAA33973	psbB	99.595	0.0	500	PSII 47kDa protein
isotig35405	235	30	265	NA	no_hit	NA	NA	NA	NA	NA
isotig08816	69	195	264	Os08t0512700-01	Os08g0512700	3-hydroxy-3-methylglutaryl coenzyme A reductase III, 3-hydroxy-3-methylglutaryl-CoA reductase 3	89.474	1.80e-27	112	Similar to 3-hydroxy-3-methylglutaryl coenzyme A reductase (EC 1.1.1.34) (Fragment). (Os08t0512700-01)
isotig20372	174	89	263	Os08t0296600-01	Os08g0296600	YR14, YR18, YR26	53.425	2.19e-113	360	NB-ARC domain containing protein. (Os08t0296600-01)
isotig03204	33	229	262	Os08t0373000-00	Os08g0373000	NA	57.401	6.23e-70	253	Hypothetical conserved gene. (Os08t0373000-00)
isotig09870	262	0	262	NA	no_hit	NA	NA	NA	NA	NA
isotig02373	58	203	261	Os04t0191000-01	Os04g0191000	NA	53.439	7.57e-68	201	Similar to OSIGBa0114M03.4 protein. (Os04t0191000-01)
isotig54262	65	195	260	NA	no_hit	NA	NA	NA	NA	NA
isotig06231	185	75	260	Os09t0452700-00	Os09g0452700	NA	75.714	8.73e-62	204	Ubiquitin. (Os09t0452700-00)
isotig03207	33	226	259	Os08t0373000-00	Os08g0373000	NA	57.401	6.23e-70	253	Hypothetical conserved gene. (Os08t0373000-00)
isotig45624	62	196	258	NA	no_hit	NA	NA	NA	NA	NA
isotig01913	183	75	258	NA	no_hit	NA	NA	NA	NA	NA
isotig14331	84	174	258	NA	no_hit	NA	NA	NA	NA	NA
isotig50901	76	176	252	NA	no_hit	NA	NA	NA	NA	NA
isotig04885	70	181	251	NA	no_hit	NA	NA	NA	NA	NA
isotig44698	75	176	251	NA	no_hit	NA	NA	NA	NA	NA
isotig40768	60	190	250	NA	no_hit	NA	NA	NA	NA	NA
isotig10279	56	189	245	NA	no_hit	NA	NA	NA	NA	NA
isotig01905	169	74	243	NA	no_hit	NA	NA	NA	NA	NA
isotig05504	156	86	242	BAC19882	BAC19882	rps13	91.379	1.34e-63	211	Ribosomal protein S13
isotig04418	178	63	241	NA	no_hit	NA	NA	NA	NA	NA
isotig53036	47	194	241	NA	no_hit	NA	NA	NA	NA	NA
isotig08930	155	85	240	BAC19858	BAC19858	orf490	77.778	4.11e-123	37.0	Orf490 protein [Source:UniProtKB/TrEMBL;Acc:Q8HCR1]
isotig08929	147	90	237	BAC19858	BAC19858	orf490	77.778	4.11e-123	37.0	Orf490 protein [Source:UniProtKB/TrEMBL;Acc:Q8HCR1]
isotig10275	59	177	236	NA	no_hit	NA	NA	NA	NA	NA
isotig04416	167	68	235	NA	no_hit	NA	NA	NA	NA	NA
isotig04413	158	76	234	NA	no_hit	NA	NA	NA	NA	NA
isotig08208	152	80	232	NA	no_hit	NA	NA	NA	NA	NA
isotig02966	72	159	231	NA	no_hit	NA	NA	NA	NA	NA
isotig06323	50	180	230	AT3G14160.1	no_rice	NA	56.65	1e-69	242	2-oxoglutarate-dependent dioxygenase family protein
isotig23404	163	65	228	Os11t0703000-01	Os11g0703000	NA	60.406	6.80e-61	197	Thaumatin, pathogenesis-related family protein. (Os11t0703000-01)
isotig04411	162	65	227	NA	no_hit	NA	NA	NA	NA	NA
isotig19446	158	62	220	Os11t0425300-02	Os11g0425300	NA	86.000	1.13e-49	179	Similar to predicted protein. (Os11t0425300-01);Conserved hypothetical protein. (Os11t0425300-02)
isotig04417	177	42	219	NA	no_hit	NA	NA	NA	NA	NA
isotig53938	25	191	216	NA	no_hit	NA	NA	NA	NA	NA
isotig04729	50	165	215	NA	no_hit	NA	NA	NA	NA	NA
isotig28700	71	144	215	NA	no_hit	NA	NA	NA	NA	NA
isotig09371	153	62	215	Os05t0180600-02	Os05g0180600	NA	85.049	0.0	1380	Similar to Phosphatidylinositol 3-kinase, root isoform. (Os05t0180600-01);Similar to Phosphatidylinositol 3-kinase, root isoform (EC 2.7.1.137) (PI3- kinase) (PtdIns-3-kinase) (PI3K) (SPI3K-5). (Os05t0180600-02)
isotig66501	146	68	214	NA	no_hit	NA	NA	NA	NA	NA
isotig63513	58	155	213	Os05t0466800-01	Os05g0466800	NA	85.000	8.25e-05	39.3	Similar to CTD small phosphatase-like protein. (Os05t0466800-01)
isotig01272	209	4	213	Os02t0722800-01	Os02g0722800	OsWD40-53	74.874	0.0	851	WD40 repeat-like domain containing protein. (Os02t0722800-01);Similar to Peptidase S26A, signal peptidase I; WD40-like. (Os02t0722800-02)
isotig04414	153	58	211	NA	no_hit	NA	NA	NA	NA	NA
isotig59776	43	167	210	NA	no_hit	NA	NA	NA	NA	NA
isotig05366	69	141	210	NA	no_hit	NA	NA	NA	NA	NA
isotig04415	157	52	209	NA	no_hit	NA	NA	NA	NA	NA
isotig20860	205	2	207	Os01t0681400-01	Os01g0681400	AUTOPHAGY ASSOCIATED GENE 6A	84.310	0.0	771	ATG6/Beclin-1 protein, Abiotic stresses (heat,cold and drought) and hormone (abscisic acid) response (Os01t0681400-01)
isotig32814	144	63	207	Os11t0202000-01	Os11g0202000	F-box protein 583	52.885	1.47e-55	194	F-box domain, cyclin-like domain containing protein. (Os11t0202000-01);Hypothetical conserved gene. (Os11t0202000-02)
isotig15988	179	28	207	Os06t0472900-01	Os06g0472900	class III peroxidase 79	72.222	2.78e-168	483	Haem peroxidase family protein. (Os06t0472900-01)
isotig62598	205	1	206	AT4G33470.1	no_rice	NA	53.85	0.12	31.6	histone deacetylase 14
isotig33815	194	12	206	NA	no_hit	NA	NA	NA	NA	NA
isotig08198	129	76	205	BAC19885	BAC19885	atp9	93.750	2.71e-11	61.6	ATP synthase F0 subunit 9
isotig04730	48	156	204	NA	no_hit	NA	NA	NA	NA	NA
isotig28049	161	42	203	Os11t0656500-01	Os11g0656500	NA	64.440	0.0	1296	Integrase, catalytic core domain containing protein. (Os11t0656500-01)
isotig09775	130	71	201	Os12t0617000-00	Os12g0617000	NA	55.963	1.48e-19	92.0	Similar to Drought and salt tolerance protein. (Os12t0617000-00)
isotig52011	46	154	200	NA	no_hit	NA	NA	NA	NA	NA
isotig57942	27	172	199	NA	no_hit	NA	NA	NA	NA	NA
isotig66952	132	67	199	NA	no_hit	NA	NA	NA	NA	NA
isotig55421	39	158	197	NA	no_hit	NA	NA	NA	NA	NA
isotig61729	0	196	196	NA	no_hit	NA	NA	NA	NA	NA
isotig00572	61	135	196	NA	no_hit	NA	NA	NA	NA	NA
isotig26774	64	132	196	NA	no_hit	NA	NA	NA	NA	NA
isotig58160	47	147	194	NA	no_hit	NA	NA	NA	NA	NA
isotig11475	62	131	193	NA	no_hit	NA	NA	NA	NA	NA
isotig04886	50	142	192	NA	no_hit	NA	NA	NA	NA	NA
isotig02969	59	133	192	NA	no_hit	NA	NA	NA	NA	NA
isotig04162	51	141	192	Os12t0636400-01	Os12g0636400	NA	72.727	7.70e-64	218	Similar to Epoxide hydrolase 2. (Os12t0636400-01)
isotig28158	22	169	191	Os06t0301000-01	Os06g0301000	a homologue of yeast Hrd1	85.375	0.0	819	Zinc finger, RING/FYVE/PHD-type domain containing protein. (Os06t0301000-01)
isotig02020	46	143	189	NA	no_hit	NA	NA	NA	NA	NA
isotig11325	54	133	187	AT2G29550.1	no_rice	NA	51.43	2.6	31.2	tubulin beta-7 chain
isotig36373	43	142	185	NA	no_hit	NA	NA	NA	NA	NA
isotig30085	118	65	183	Os03t0786700-01	Os03g0786700	NA	75.329	0.0	940	N2,N2-dimethylguanosine tRNA methyltransferase family protein. (Os03t0786700-01)
isotig49196	57	126	183	NA	no_hit	NA	NA	NA	NA	NA
isotig53767	35	146	181	NA	no_hit	NA	NA	NA	NA	NA
isotig10344	181	0	181	Os09t0504800-01	Os09g0504800	NA	71.795	6.13e-116	347	tRNA-splicing endonuclease, subunit Sen54, N-terminal domain containing protein. (Os09t0504800-01)
isotig38217	6	173	179	Os05t0466800-01	Os05g0466800	NA	78.333	6.54e-139	397	Similar to CTD small phosphatase-like protein. (Os05t0466800-01)
isotig08818	50	128	178	Os08t0512700-01	Os08g0512700	3-hydroxy-3-methylglutaryl coenzyme A reductase III, 3-hydroxy-3-methylglutaryl-CoA reductase 3	89.474	1.80e-27	112	Similar to 3-hydroxy-3-methylglutaryl coenzyme A reductase (EC 1.1.1.34) (Fragment). (Os08t0512700-01)
isotig09510	46	130	176	Os06t0633800-02	Os06g0633800	amino acid transporter-like 5	73.077	0.001	43.1	Amino acid transporter, transmembrane domain containing protein. (Os06t0633800-01);Amino acid transporter, transmembrane domain containing protein. (Os06t0633800-02)
isotig40175	54	122	176	NA	no_hit	NA	NA	NA	NA	NA
isotig05617	19	156	175	NA	no_hit	NA	NA	NA	NA	NA
isotig30195	45	130	175	Os01t0845100-01	Os01g0845100	NA	83.729	6.36e-125	373	Protein of unknown function DUF668 family protein. (Os01t0845100-01)
isotig53990	125	49	174	NA	no_hit	NA	NA	NA	NA	NA
isotig51285	51	123	174	NA	no_hit	NA	NA	NA	NA	NA
isotig44852	56	118	174	NA	no_hit	NA	NA	NA	NA	NA
isotig36027	22	151	173	Os08t0469100-01	Os08g0469100	NA	72.414	3.25e-06	48.9	Peptidase aspartic, catalytic domain containing protein. (Os08t0469100-01)
isotig11240	121	51	172	Os04t0578000-01	Os04g0578000	ACC SYNTHASE 2	83.603	0.0	770	ACC synthase, Ethylene biosynthesis (Os04t0578000-01)
isotig09869	172	0	172	NA	no_hit	NA	NA	NA	NA	NA
isotig35514	172	0	172	NA	no_hit	NA	NA	NA	NA	NA
isotig07311	52	120	172	NA	no_hit	NA	NA	NA	NA	NA
isotig02376	51	121	172	Os04t0191000-01	Os04g0191000	NA	53.439	7.57e-68	201	Similar to OSIGBa0114M03.4 protein. (Os04t0191000-01)
isotig43676	44	127	171	NA	no_hit	NA	NA	NA	NA	NA
isotig40034	57	114	171	NA	no_hit	NA	NA	NA	NA	NA
isotig28110	41	130	171	Os02t0195500-01	Os02g0195500	NA	65.158	0.0	1092	Protein of unknown function DUF1680 family protein. (Os02t0195500-01);Similar to predicted protein. (Os02t0195500-02);Similar to catalytic. (Os02t0195500-03)
isotig10345	171	0	171	Os09t0504800-01	Os09g0504800	NA	71.795	6.13e-116	347	tRNA-splicing endonuclease, subunit Sen54, N-terminal domain containing protein. (Os09t0504800-01)
isotig04773	116	52	168	NA	no_hit	NA	NA	NA	NA	NA
isotig43429	110	58	168	NA	no_hit	NA	NA	NA	NA	NA
isotig06325	37	130	167	AT3G14160.1	no_rice	NA	53.25	2e-80	268	2-oxoglutarate-dependent dioxygenase family protein
isotig56816	148	19	167	NA	no_hit	NA	NA	NA	NA	NA
isotig11476	53	114	167	NA	no_hit	NA	NA	NA	NA	NA
isotig01900	152	14	166	NA	no_hit	NA	NA	NA	NA	NA
isotig00569	27	139	166	NA	no_hit	NA	NA	NA	NA	NA
isotig17303	42	124	166	NA	no_hit	NA	NA	NA	NA	NA
isotig62013	107	59	166	NA	no_hit	NA	NA	NA	NA	NA
isotig16728	0	164	164	NA	no_hit	NA	NA	NA	NA	NA
isotig58454	39	125	164	NA	no_hit	NA	NA	NA	NA	NA
isotig58384	19	144	163	NA	no_hit	NA	NA	NA	NA	NA
isotig04772	109	54	163	NA	no_hit	NA	NA	NA	NA	NA
isotig10869	19	143	162	NA	no_hit	NA	NA	NA	NA	NA
isotig20196	50	112	162	Os03t0616500-00	Os03g0616500	NA	83.871	1.03e-26	116	Similar to HEAT repeat family protein. (Os03t0616500-00)
isotig40657	108	54	162	Os05t0375100-00	Os05g0375100	NA	53.125	7.08e-11	62.8	Similar to Hexokinase-10. (Os05t0375100-00)
isotig06324	37	124	161	AT3G14160.1	no_rice	NA	53.25	3e-80	268	2-oxoglutarate-dependent dioxygenase family protein
isotig11239	108	53	161	Os04t0578000-01	Os04g0578000	ACC SYNTHASE 2	83.603	0.0	770	ACC synthase, Ethylene biosynthesis (Os04t0578000-01)
isotig19247	104	57	161	NA	no_hit	NA	NA	NA	NA	NA
isotig17302	51	110	161	NA	no_hit	NA	NA	NA	NA	NA
isotig35467	121	39	160	Os04t0635800-01	Os04g0635800	NA	97.740	1.73e-118	343	Acyl-CoA N-acyltransferase domain containing protein. (Os04t0635800-01);Acyl-CoA N-acyltransferase domain containing protein. (Os04t0635800-03)
isotig42069	37	123	160	NA	no_hit	NA	NA	NA	NA	NA
isotig04420	114	45	159	NA	no_hit	NA	NA	NA	NA	NA
isotig25862	34	124	158	NA	no_hit	NA	NA	NA	NA	NA
isotig59164	48	109	157	NA	no_hit	NA	NA	NA	NA	NA
isotig15230	42	114	156	Os05t0108800-01	Os05g0108800	NA	94.656	5.30e-89	263	Cytochrome b5. (Os05t0108800-01)
isotig16727	0	156	156	NA	no_hit	NA	NA	NA	NA	NA
isotig37953	44	112	156	NA	no_hit	NA	NA	NA	NA	NA
isotig11323	31	124	155	NA	no_hit	NA	NA	NA	NA	NA
isotig06527	40	115	155	NA	no_hit	NA	NA	NA	NA	NA
isotig56881	150	4	154	AT1G48310.3	no_rice	NA	51.61	1.2	30	chromatin remodeling factor18
isotig02027	31	122	153	NA	no_hit	NA	NA	NA	NA	NA
isotig40021	143	9	152	Os01t0814700-01	Os01g0814700	F-box protein 47	85.897	2.84e-36	129	Cyclin-like F-box domain containing protein. (Os01t0814700-01)
isotig23470	109	43	152	NA	no_hit	NA	NA	NA	NA	NA
isotig59631	30	122	152	Os12t0499700-00	Os12g0499700	NA	68.182	0.017	34.7	Similar to Protein kinase domain containing protein. (Os12t0499700-00)
isotig55153	22	129	151	NA	no_hit	NA	NA	NA	NA	NA
isotig30493	49	102	151	NA	no_hit	NA	NA	NA	NA	NA
isotig13362	99	52	151	Os09t0266400-01	Os09g0266400	NA	81.667	0.0	895	PGAP1-like family protein. (Os09t0266400-01)
isotig22692	39	110	149	NA	no_hit	NA	NA	NA	NA	NA
isotig04419	104	45	149	NA	no_hit	NA	NA	NA	NA	NA
isotig14665	101	48	149	Os02t0498300-01	Os02g0498300	NA	54.286	7.04e-06	48.9	Similar to non-imprinted in Prader-Willi/Angelman syndrome region protein 1. (Os02t0498300-01)
isotig38333	147	1	148	NA	no_hit	NA	NA	NA	NA	NA
isotig27395	30	117	147	NA	no_hit	NA	NA	NA	NA	NA
isotig07312	34	113	147	NA	no_hit	NA	NA	NA	NA	NA
isotig06601	46	101	147	NA	no_hit	NA	NA	NA	NA	NA
isotig37869	47	100	147	NA	no_hit	NA	NA	NA	NA	NA
isotig51611	45	101	146	NA	no_hit	NA	NA	NA	NA	NA
isotig51507	117	28	145	Os03t0388300-01	Os03g0388300	NA	53.659	1.68e-04	39.3	Conserved hypothetical protein. (Os03t0388300-01)
isotig56394	100	45	145	NA	no_hit	NA	NA	NA	NA	NA
isotig38428	142	2	144	Os11t0110066-01	Os11g0110066	NA	76.846	2.89e-135	388	Hypothetical conserved gene. (Os11t0110066-01)
isotig57923	46	97	143	NA	no_hit	NA	NA	NA	NA	NA
isotig32480	129	14	143	Os08t0105400-00	Os08g0105400	NA	53.363	3.54e-149	439	Similar to P450. (Os08t0105400-00)
isotig46352	28	114	142	NA	no_hit	NA	NA	NA	NA	NA
isotig63316	28	113	141	ATMG00820.1	no_rice	NA	51.52	5e-06	42.7	Reverse transcriptase (RNA-dependent DNA polymerase)
isotig36395	122	18	140	NA	no_hit	NA	NA	NA	NA	NA
isotig51360	125	15	140	NA	no_hit	NA	NA	NA	NA	NA
isotig01897	119	21	140	NA	no_hit	NA	NA	NA	NA	NA
isotig43640	36	103	139	NA	no_hit	NA	NA	NA	NA	NA
isotig54277	37	101	138	NA	no_hit	NA	NA	NA	NA	NA
isotig02377	40	98	138	Os04t0191000-01	Os04g0191000	NA	53.439	7.57e-68	201	Similar to OSIGBa0114M03.4 protein. (Os04t0191000-01)
isotig02022	22	114	136	NA	no_hit	NA	NA	NA	NA	NA
isotig50628	92	44	136	NA	no_hit	NA	NA	NA	NA	NA
isotig15197	94	41	135	NA	no_hit	NA	NA	NA	NA	NA
isotig36974	39	96	135	Os04t0324550-01	Os04g0324550	NA	55.882	0.003	37.0	Zinc finger, CCHC-type domain containing protein. (Os04t0324550-01)
isotig29496	37	97	134	BAC19858	BAC19858	orf490	60.000	1.63e-70	101	Orf490 protein [Source:UniProtKB/TrEMBL;Acc:Q8HCR1]
isotig04884	34	99	133	NA	no_hit	NA	NA	NA	NA	NA
isotig41560	89	44	133	Os10t0560400-01	Os10g0560400	CCT domain-containing gene 35, CCT (CO, CO-LIKE and TOC1) domain protein 35, CCT domain protein 35, CCT MOTIF FAMILY (CMF) gene 11	78.409	3.40e-18	82.8	Similar to CONSTANS-like protein CO9 (Fragment). (Os10t0560400-01)
isotig15279	19	113	132	NA	no_hit	NA	NA	NA	NA	NA
isotig42120	91	41	132	NA	no_hit	NA	NA	NA	NA	NA
isotig25059	25	106	131	NA	no_hit	NA	NA	NA	NA	NA
isotig08746	24	107	131	NA	no_hit	NA	NA	NA	NA	NA
isotig57443	30	101	131	NA	no_hit	NA	NA	NA	NA	NA
isotig39869	5	125	130	NA	no_hit	NA	NA	NA	NA	NA
isotig01916	116	14	130	NA	no_hit	NA	NA	NA	NA	NA
isotig57819	26	104	130	NA	no_hit	NA	NA	NA	NA	NA
isotig39567	26	103	129	NA	no_hit	NA	NA	NA	NA	NA
isotig02021	29	100	129	NA	no_hit	NA	NA	NA	NA	NA
isotig66552	35	94	129	NA	no_hit	NA	NA	NA	NA	NA
isotig29992	89	40	129	BAC19858	BAC19858	orf490	52.826	8.19e-154	455	Orf490 protein [Source:UniProtKB/TrEMBL;Acc:Q8HCR1]
isotig51903	29	99	128	NA	no_hit	NA	NA	NA	NA	NA
isotig20843	35	93	128	NA	no_hit	NA	NA	NA	NA	NA
isotig04726	33	95	128	NA	no_hit	NA	NA	NA	NA	NA
isotig57206	38	90	128	NA	no_hit	NA	NA	NA	NA	NA
isotig20264	33	94	127	NA	no_hit	NA	NA	NA	NA	NA
isotig01909	115	11	126	NA	no_hit	NA	NA	NA	NA	NA
isotig44243	19	107	126	NA	no_hit	NA	NA	NA	NA	NA
isotig35769	26	100	126	NA	no_hit	NA	NA	NA	NA	NA
isotig33002	37	89	126	NA	no_hit	NA	NA	NA	NA	NA
isotig20208	29	96	125	NA	no_hit	NA	NA	NA	NA	NA
isotig05616	34	90	124	NA	no_hit	NA	NA	NA	NA	NA
isotig01901	115	8	123	NA	no_hit	NA	NA	NA	NA	NA
isotig02615	88	35	123	CAA33972	CAA33972	NA	96.759	3.44e-140	435	NA
isotig49663	99	23	122	NA	no_hit	NA	NA	NA	NA	NA
isotig06843	23	99	122	NA	no_hit	NA	NA	NA	NA	NA
isotig06524	25	97	122	NA	no_hit	NA	NA	NA	NA	NA
isotig50597	88	34	122	NA	no_hit	NA	NA	NA	NA	NA
isotig39820	82	40	122	AT1G69360.1	no_rice	NA	63.64	0.76	32.3	T-box transcription factor%2C putative (DUF863)
isotig27236	36	85	121	NA	no_hit	NA	NA	NA	NA	NA
isotig01908	105	15	120	NA	no_hit	NA	NA	NA	NA	NA
isotig10325	22	98	120	NA	no_hit	NA	NA	NA	NA	NA
isotig33406	32	88	120	NA	no_hit	NA	NA	NA	NA	NA
isotig05506	87	33	120	BAC19882	BAC19882	rps13	91.379	1.34e-63	211	Ribosomal protein S13
isotig49986	26	93	119	NA	no_hit	NA	NA	NA	NA	NA
isotig09822	19	99	118	NA	no_hit	NA	NA	NA	NA	NA
isotig29993	93	25	118	NA	no_hit	NA	NA	NA	NA	NA
isotig59707	88	30	118	NA	no_hit	NA	NA	NA	NA	NA
isotig10048	34	84	118	Os03t0655400-01	Os03g0655400	LATE EMBRYOGENESIS ABUNDANT PROTEIN 24	100.000	0.034	33.5	Similar to LIP5. (Os03t0655400-01)
isotig09824	19	98	117	NA	no_hit	NA	NA	NA	NA	NA
isotig53032	22	94	116	NA	no_hit	NA	NA	NA	NA	NA
isotig46318	24	91	115	NA	no_hit	NA	NA	NA	NA	NA
isotig41413	84	30	114	NA	no_hit	NA	NA	NA	NA	NA
isotig15975	77	37	114	Os02t0714600-01	Os02g0714600	NA	91.968	1.82e-154	443	Ribose-phosphate pyrophosphokinase 4 (EC 2.7.6.1) (Phosphoribosyl pyrophosphate synthetase 4). (Os02t0714600-01);Ribose-phosphate pyrophosphokinase 4 (EC 2.7.6.1) (Phosphoribosyl pyrophosphate synthetase 4). (Os02t0714600-02)
isotig04218	18	95	113	Os02t0710800-01	Os02g0710800	NA	90.763	1.35e-154	464	Similar to ATP binding / ATP-dependent DNA helicase/ ATP-dependent helicase/ helicase/ nucleic acid binding. (Os02t0710800-01)
isotig09190	79	34	113	Os02t0672600-01	Os02g0672600	NA	89.655	7.45e-09	58.9	Similar to N6-adenosine-methyltransferase 70 kDa subunit (EC 2.1.1.62) (MT-A70) (Methyltransferase-like protein 3). Splice isoform 2. (Os02t0672600-01)
isotig30293	25	87	112	NA	no_hit	NA	NA	NA	NA	NA
isotig02614	77	35	112	CAA33972	CAA33972	NA	96.759	3.44e-140	435	NA
isotig23648	26	86	112	Os03t0627900-01	Os03g0627900	NA	56.150	1.81e-73	232	Similar to H0102C09.1 protein. (Os03t0627900-01)
isotig12503	26	85	111	Os02t0241300-01	Os02g0241300	NA	53.906	1.78e-38	145	Conserved hypothetical protein. (Os02t0241300-01)
isotig12504	28	83	111	Os02t0241300-01	Os02g0241300	NA	53.906	1.78e-38	145	Conserved hypothetical protein. (Os02t0241300-01)
isotig27620	4	107	111	NA	no_hit	NA	NA	NA	NA	NA
isotig22442	23	88	111	NA	no_hit	NA	NA	NA	NA	NA
isotig28702	111	0	111	Os01t0602800-01	Os01g0602800	NA	75.316	0.0	1008	Serine/threonine protein kinase-related domain containing protein. (Os01t0602800-01)
isotig45118	77	31	108	NA	no_hit	NA	NA	NA	NA	NA
isotig25234	73	35	108	Os03t0628900-01	Os03g0628900	NA	94.444	2.98e-70	213	Prefoldin domain containing protein. (Os03t0628900-01)
isotig04777	85	21	106	NA	no_hit	NA	NA	NA	NA	NA
isotig54068	71	35	106	NA	no_hit	NA	NA	NA	NA	NA
isotig09906	97	8	105	NA	no_hit	NA	NA	NA	NA	NA
isotig49180	24	81	105	NA	no_hit	NA	NA	NA	NA	NA
isotig00306	27	78	105	NA	no_hit	NA	NA	NA	NA	NA
isotig30667	80	24	104	AT5G07440.3	no_rice	NA	70.59	7.8	30	glutamate dehydrogenase 2
isotig43009	25	79	104	NA	no_hit	NA	NA	NA	NA	NA
isotig57086	15	86	101	NA	no_hit	NA	NA	NA	NA	NA
isotig51007	82	19	101	NA	no_hit	NA	NA	NA	NA	NA
isotig59258	98	2	100	NA	no_hit	NA	NA	NA	NA	NA
isotig10341	75	25	100	Os09t0504800-01	Os09g0504800	NA	71.795	6.13e-116	347	tRNA-splicing endonuclease, subunit Sen54, N-terminal domain containing protein. (Os09t0504800-01)
isotig11324	27	72	99	AT1G03060.3	no_rice	NA	51.85	6.1	30.4	BEACH-DOMAIN HOMOLOG A1
isotig55925	12	87	99	NA	no_hit	NA	NA	NA	NA	NA
isotig26438	98	0	98	NA	no_hit	NA	NA	NA	NA	NA
isotig06875	25	73	98	NA	no_hit	NA	NA	NA	NA	NA
isotig15280	17	80	97	NA	no_hit	NA	NA	NA	NA	NA
isotig12960	68	29	97	NA	no_hit	NA	NA	NA	NA	NA
isotig06326	21	75	96	AT3G14160.1	no_rice	NA	56.65	6e-71	242	2-oxoglutarate-dependent dioxygenase family protein
isotig00570	21	75	96	NA	no_hit	NA	NA	NA	NA	NA
isotig02025	18	77	95	NA	no_hit	NA	NA	NA	NA	NA
isotig47798	23	72	95	NA	no_hit	NA	NA	NA	NA	NA
isotig27311	63	30	93	AT5G33406.1	no_rice	NA	50	2e-05	43.5	hAT dimerization domain-containing protein / transposase-like protein
isotig12959	68	25	93	NA	no_hit	NA	NA	NA	NA	NA
isotig55043	27	66	93	NA	no_hit	NA	NA	NA	NA	NA
isotig01898	87	5	92	NA	no_hit	NA	NA	NA	NA	NA
isotig06530	22	70	92	NA	no_hit	NA	NA	NA	NA	NA
isotig01871	20	71	91	Os08t0125300-01	Os08g0125300	NA	51.351	4.77e-41	47.0	Integrase, catalytic core domain containing protein. (Os08t0125300-01)
isotig02026	14	77	91	NA	no_hit	NA	NA	NA	NA	NA
isotig60410	16	75	91	NA	no_hit	NA	NA	NA	NA	NA
isotig46605	21	70	91	NA	no_hit	NA	NA	NA	NA	NA
isotig42525	4	87	91	Os07t0160300-01	Os07g0160300	NA	78.646	7.71e-80	239	Shikimate kinase domain containing protein. (Os07t0160300-01)
isotig35157	19	72	91	Os08t0144100-01	Os08g0144100	CALMODULIN-LIKE PROTEIN 32	86.316	4.59e-62	128	Similar to Avr9/Cf-9 rapidly elicited protein 31. (Os08t0144100-01)
isotig01870	17	73	90	Os08t0125300-01	Os08g0125300	NA	51.351	4.77e-41	47.0	Integrase, catalytic core domain containing protein. (Os08t0125300-01)
isotig09823	10	80	90	NA	no_hit	NA	NA	NA	NA	NA
isotig53224	16	74	90	NA	no_hit	NA	NA	NA	NA	NA
isotig48980	70	19	89	Os01t0607200-01	Os01g0607200	bi-directional amino acid transporter 1	52.459	9.73e-37	52.8	Amino acid permease subfamily protein. (Os01t0607200-01);Similar to amino acid permease family protein. (Os01t0607200-02)
isotig23471	72	17	89	NA	no_hit	NA	NA	NA	NA	NA
isotig37337	65	24	89	NA	no_hit	NA	NA	NA	NA	NA
isotig65835	22	67	89	NA	no_hit	NA	NA	NA	NA	NA
isotig39781	61	27	88	Os09t0530700-02	Os09g0530700	NA	73.743	6.30e-93	275	Hypothetical conserved gene. (Os09t0530700-01);Conserved hypothetical protein. (Os09t0530700-02)
isotig55006	18	70	88	NA	no_hit	NA	NA	NA	NA	NA
isotig10342	75	13	88	Os09t0504800-01	Os09g0504800	NA	71.795	6.13e-116	347	tRNA-splicing endonuclease, subunit Sen54, N-terminal domain containing protein. (Os09t0504800-01)
isotig06386	21	66	87	Os02t0778300-01	Os02g0778300	NA	93.333	4.92e-37	33.5	Conserved hypothetical protein. (Os02t0778300-01);Similar to predicted protein. (Os02t0778300-02);Non-protein coding transcript. (Os02t0778300-03)
isotig39278	15	72	87	NA	no_hit	NA	NA	NA	NA	NA
isotig10937	22	65	87	NA	no_hit	NA	NA	NA	NA	NA
isotig06327	19	67	86	AT3G14160.1	no_rice	NA	56.65	4e-71	242	2-oxoglutarate-dependent dioxygenase family protein
isotig46962	60	26	86	NA	no_hit	NA	NA	NA	NA	NA
isotig39467	24	62	86	NA	no_hit	NA	NA	NA	NA	NA
isotig30305	61	25	86	BAC19857	BAC19857	NA	97.973	1.08e-96	294	Ribosomal protein S7
isotig32010	3	82	85	Os11t0141900-00	Os11g0141900	NH5.1	84.937	0.0	686	Ankyrin domain containing protein. (Os11t0141900-00)
isotig56332	81	4	85	NA	no_hit	NA	NA	NA	NA	NA
isotig56691	13	71	84	NA	no_hit	NA	NA	NA	NA	NA
isotig05179	20	64	84	BAC19858	BAC19858	orf490	58.824	2.34e-04	26.9	Orf490 protein [Source:UniProtKB/TrEMBL;Acc:Q8HCR1]
isotig25028	76	7	83	NA	no_hit	NA	NA	NA	NA	NA
isotig48347	5	78	83	NA	no_hit	NA	NA	NA	NA	NA
isotig22982	71	12	83	NA	no_hit	NA	NA	NA	NA	NA
isotig26174	14	69	83	NA	no_hit	NA	NA	NA	NA	NA
isotig36910	68	15	83	NA	no_hit	NA	NA	NA	NA	NA
isotig41772	58	25	83	NA	no_hit	NA	NA	NA	NA	NA
isotig43850	81	1	82	NA	no_hit	NA	NA	NA	NA	NA
isotig01869	18	63	81	Os08t0125300-01	Os08g0125300	NA	51.351	4.77e-41	47.0	Integrase, catalytic core domain containing protein. (Os08t0125300-01)
isotig01917	75	6	81	NA	no_hit	NA	NA	NA	NA	NA
isotig49618	9	72	81	NA	no_hit	NA	NA	NA	NA	NA
isotig55216	15	66	81	NA	no_hit	NA	NA	NA	NA	NA
isotig19313	66	15	81	NA	no_hit	NA	NA	NA	NA	NA
isotig09509	19	61	80	Os06t0633800-02	Os06g0633800	amino acid transporter-like 5	73.077	0.001	43.1	Amino acid transporter, transmembrane domain containing protein. (Os06t0633800-01);Amino acid transporter, transmembrane domain containing protein. (Os06t0633800-02)
isotig55481	68	12	80	NA	no_hit	NA	NA	NA	NA	NA
isotig04219	12	68	80	Os02t0710800-01	Os02g0710800	NA	90.763	1.35e-154	464	Similar to ATP binding / ATP-dependent DNA helicase/ ATP-dependent helicase/ helicase/ nucleic acid binding. (Os02t0710800-01)
isotig02375	22	58	80	Os04t0191000-01	Os04g0191000	NA	53.439	7.57e-68	201	Similar to OSIGBa0114M03.4 protein. (Os04t0191000-01)
isotig15685	69	10	79	Os08t0559800-01	Os08g0559800	NA	69.643	4.86e-17	78.2	Hypothetical conserved gene. (Os08t0559800-01)
isotig14227	62	17	79	NA	no_hit	NA	NA	NA	NA	NA
isotig44234	19	60	79	NA	no_hit	NA	NA	NA	NA	NA
isotig29243	60	18	78	Os07t0615900-02	Os07g0615900	NA	88.935	0.0	1350	Hypothetical conserved gene. (Os07t0615900-01);Zinc finger, GATA-type domain containing protein. (Os07t0615900-02)
isotig26439	78	0	78	NA	no_hit	NA	NA	NA	NA	NA
isotig06183	13	65	78	NA	no_hit	NA	NA	NA	NA	NA
isotig61597	12	66	78	NA	no_hit	NA	NA	NA	NA	NA
isotig43467	66	11	77	Os01t0924200-01	Os01g0924200	NA	62.766	6.83e-36	126	Conserved hypothetical protein. (Os01t0924200-01)
isotig46095	65	12	77	NA	no_hit	NA	NA	NA	NA	NA
isotig56196	21	56	77	NA	no_hit	NA	NA	NA	NA	NA
isotig38067	10	67	77	Os04t0191000-01	Os04g0191000	NA	51.111	9.83e-41	38.1	Similar to OSIGBa0114M03.4 protein. (Os04t0191000-01)
isotig06387	19	57	76	Os02t0778300-01	Os02g0778300	NA	93.333	4.92e-37	33.5	Conserved hypothetical protein. (Os02t0778300-01);Similar to predicted protein. (Os02t0778300-02);Non-protein coding transcript. (Os02t0778300-03)
isotig27452	0	76	76	NA	no_hit	NA	NA	NA	NA	NA
isotig37421	19	57	76	NA	no_hit	NA	NA	NA	NA	NA
isotig04220	19	57	76	Os02t0710800-01	Os02g0710800	NA	90.763	1.35e-154	464	Similar to ATP binding / ATP-dependent DNA helicase/ ATP-dependent helicase/ helicase/ nucleic acid binding. (Os02t0710800-01)
isotig23954	73	3	76	Os09t0420700-01	Os09g0420700	NA	77.027	2.67e-30	112	Similar to Cox17p. (Os09t0420700-01)
isotig09167	0	76	76	Os11t0637200-01	Os11g0637200	NA	57.576	0.002	40.8	Similar to Sorbitol transporter. (Os11t0637200-01)
isotig56827	20	55	75	Os11t0269700-01	Os11g0269700	NA	66.667	0.034	33.5	Hypothetical protein. (Os11t0269700-01)
isotig02343	20	54	74	Os08t0125300-01	Os08g0125300	NA	51.562	0.0	308	Integrase, catalytic core domain containing protein. (Os08t0125300-01)
isotig60910	15	59	74	NA	no_hit	NA	NA	NA	NA	NA
isotig01076	61	13	74	Os08t0296600-01	Os08g0296600	YR14, YR18, YR26	60.638	1.80e-17	88.6	NB-ARC domain containing protein. (Os08t0296600-01)
isotig34129	60	13	73	Os01t0660800-01	Os01g0660800	NA	85.714	1.94e-18	52.4	3'-5' exonuclease domain containing protein. (Os01t0660800-01)
isotig31131	58	15	73	NA	no_hit	NA	NA	NA	NA	NA
isotig40569	59	14	73	NA	no_hit	NA	NA	NA	NA	NA
isotig58964	58	15	73	NA	no_hit	NA	NA	NA	NA	NA
isotig22983	54	19	73	NA	no_hit	NA	NA	NA	NA	NA
isotig53747	19	54	73	NA	no_hit	NA	NA	NA	NA	NA
isotig05180	18	54	72	BAC19858	BAC19858	orf490	58.824	2.34e-04	26.9	Orf490 protein [Source:UniProtKB/TrEMBL;Acc:Q8HCR1]
isotig50815	7	64	71	NA	no_hit	NA	NA	NA	NA	NA
isotig10324	16	55	71	NA	no_hit	NA	NA	NA	NA	NA
isotig20389	17	54	71	NA	no_hit	NA	NA	NA	NA	NA
isotig20235	52	18	70	Os09t0530300-01	Os09g0530300	NA	65.510	6.61e-175	505	Cytochrome P450 family protein. (Os09t0530300-01)
isotig23083	16	54	70	NA	no_hit	NA	NA	NA	NA	NA
isotig18692	54	16	70	NA	no_hit	NA	NA	NA	NA	NA
isotig57785	17	53	70	NA	no_hit	NA	NA	NA	NA	NA
isotig38884	51	19	70	NA	no_hit	NA	NA	NA	NA	NA
isotig01872	16	53	69	Os08t0125300-01	Os08g0125300	NA	51.351	4.77e-41	47.0	Integrase, catalytic core domain containing protein. (Os08t0125300-01)
isotig02959	53	16	69	Os05t0147400-01	Os05g0147400	NA	73.333	1.06e-04	45.4	Similar to T-complex protein 1, zeta subunit (TCP-1-zeta) (CCT-zeta) (CCT-zeta-1) (Tcp20) (HTR3) (Acute morphine dependence related protein 2). (Os05t0147400-01);Similar to T-complex protein 1 subunit zeta. (Os05t0147400-02)
isotig35445	2	66	68	NA	no_hit	NA	NA	NA	NA	NA
isotig03580	13	55	68	Os06t0611900-01	Os06g0611900	NA	94.313	0.0	421	Similar to Glycine decarboxylase P subunit. (Os06t0611900-01);Similar to Victorin binding protein. (Os06t0611900-02)
isotig45353	10	57	67	NA	no_hit	NA	NA	NA	NA	NA
isotig48520	10	57	67	NA	no_hit	NA	NA	NA	NA	NA
isotig48929	17	50	67	NA	no_hit	NA	NA	NA	NA	NA
isotig10585	18	49	67	NA	no_hit	NA	NA	NA	NA	NA
isotig47078	10	56	66	NA	no_hit	NA	NA	NA	NA	NA
isotig06873	55	11	66	NA	no_hit	NA	NA	NA	NA	NA
isotig50544	61	4	65	AT5G52420.1	no_rice	NA	52.17	6.9	28.1	transmembrane protein
isotig24492	14	50	64	NA	no_hit	NA	NA	NA	NA	NA
isotig01876	11	52	63	Os08t0125300-01	Os08g0125300	NA	51.351	4.77e-41	47.0	Integrase, catalytic core domain containing protein. (Os08t0125300-01)
isotig50871	11	52	63	NA	no_hit	NA	NA	NA	NA	NA
isotig02623	48	15	63	CAA33972	CAA33972	NA	96.759	3.44e-140	435	NA
isotig33774	13	50	63	Os04t0521800-01	Os04g0521800	ILL5	84.788	0.0	659	Peptidase M20 family protein. (Os04t0521800-01);Similar to OSIGBa0131L05.10 protein. (Os04t0521800-02)
isotig36735	12	50	62	Os01t0594900-01	Os01g0594900	NA	64.000	3.98e-12	65.9	Conserved hypothetical protein. (Os01t0594900-01)
isotig22693	12	50	62	NA	no_hit	NA	NA	NA	NA	NA
isotig65656	10	51	61	NA	no_hit	NA	NA	NA	NA	NA
isotig24493	14	47	61	NA	no_hit	NA	NA	NA	NA	NA
isotig06181	14	47	61	NA	no_hit	NA	NA	NA	NA	NA
isotig28101	10	50	60	NA	no_hit	NA	NA	NA	NA	NA
isotig58823	10	50	60	NA	no_hit	NA	NA	NA	NA	NA
isotig41952	15	45	60	NA	no_hit	NA	NA	NA	NA	NA
isotig22634	11	49	60	Os06t0697000-02	Os06g0697000	XYLOGLUCAN ENDOTRANSGLUCOSYDASE/HYDROLASE 10	86.029	3.44e-173	488	Similar to Xyloglucan endo-transglucosylase/hydrolase 1. (Os06t0697000-01);Similar to Xyloglucan endo-transglucosylase/hydrolase 1. (Os06t0697000-02)
isotig46553	59	0	59	NA	no_hit	NA	NA	NA	NA	NA
isotig39941	56	3	59	NA	no_hit	NA	NA	NA	NA	NA
isotig37984	46	13	59	NA	no_hit	NA	NA	NA	NA	NA
isotig62132	45	14	59	NA	no_hit	NA	NA	NA	NA	NA
isotig48625	13	46	59	NA	no_hit	NA	NA	NA	NA	NA
isotig07863	57	1	58	Os11t0656500-01	Os11g0656500	NA	65.333	2.72e-123	411	Integrase, catalytic core domain containing protein. (Os11t0656500-01)
isotig06180	8	50	58	NA	no_hit	NA	NA	NA	NA	NA
isotig32609	12	46	58	NA	no_hit	NA	NA	NA	NA	NA
isotig28285	13	45	58	Os11t0672600-01	Os11g0672600	NA	57.868	5.64e-126	230	Reverse transcriptase domain containing protein. (Os11t0672600-01)
isotig49295	45	13	58	Os01t0948200-00	Os01g0948200	NA	66.667	1.74e-05	19.6	Similar to GRAS family transcription factor containing protein. (Os01t0948200-00)
isotig29645	44	13	57	NA	no_hit	NA	NA	NA	NA	NA
isotig30573	45	11	56	Os05t0148700-02	Os05g0148700	OSA15	90.000	1.29e-22	43.5	Armadillo-type fold domain containing protein. (Os05t0148700-01);Similar to OSA15 protein. (Os05t0148700-02)
isotig29292	52	4	56	Os11t0171500-01	Os11g0171500	NA	91.860	0.0	977	Calcium-dependent protein kinase (Os11t0171500-01)
isotig49818	0	56	56	NA	no_hit	NA	NA	NA	NA	NA
isotig35848	7	49	56	NA	no_hit	NA	NA	NA	NA	NA
isotig16656	11	45	56	NA	no_hit	NA	NA	NA	NA	NA
isotig07680	54	1	55	Os04t0437600-01	Os04g0437600	NA	51.163	2.36e-28	124	Mitogen activated protein kinase kinase kinase 3 domain containing protein. (Os04t0437600-01);Similar to H0315A08.7 protein. (Os04t0437600-02)
isotig26903	2	53	55	NA	no_hit	NA	NA	NA	NA	NA
isotig25029	44	11	55	NA	no_hit	NA	NA	NA	NA	NA
isotig64037	8	47	55	Os12t0142900-02	Os12g0142900	NA	51.389	3.56e-23	90.9	Similar to H0321H01.8 protein. (Os12t0142900-02)
isotig06952	2	53	55	Os04t0191000-01	Os04g0191000	NA	64.000	2.64e-05	47.8	Similar to OSIGBa0114M03.4 protein. (Os04t0191000-01)
isotig47541	54	0	54	NA	no_hit	NA	NA	NA	NA	NA
isotig47651	50	4	54	NA	no_hit	NA	NA	NA	NA	NA
isotig49586	7	47	54	NA	no_hit	NA	NA	NA	NA	NA
isotig16655	7	47	54	NA	no_hit	NA	NA	NA	NA	NA
isotig52790	44	10	54	NA	no_hit	NA	NA	NA	NA	NA
isotig43033	52	1	53	NA	no_hit	NA	NA	NA	NA	NA
isotig30105	4	49	53	NA	no_hit	NA	NA	NA	NA	NA
isotig19048	11	42	53	NA	no_hit	NA	NA	NA	NA	NA
isotig59193	13	40	53	NA	no_hit	NA	NA	NA	NA	NA
isotig37102	11	41	52	Os06t0644500-01	Os06g0644500	NA	83.333	1.10e-32	129	Ankyrin domain containing protein. (Os06t0644500-01);Ankyrin domain containing protein. (Os06t0644500-02)
isotig04647	49	3	52	NA	no_hit	NA	NA	NA	NA	NA
isotig36110	6	46	52	NA	no_hit	NA	NA	NA	NA	NA
isotig57295	12	40	52	NA	no_hit	NA	NA	NA	NA	NA
isotig37495	11	41	52	NA	no_hit	NA	NA	NA	NA	NA
isotig18216	0	52	52	Os11t0297800-01	Os11g0297800	NA	73.298	0.0	1109	Similar to Beta-D-xylosidase. (Os11t0297800-01)
isotig63390	38	13	51	AT5G39775.1	no_rice	NA	61.11	3.2	26.6	Gag-Pol polyprotein/retrotransposon
isotig36186	45	6	51	NA	no_hit	NA	NA	NA	NA	NA
isotig36990	49	2	51	Os07t0639900-01	Os07g0639900	NA	85.644	1.24e-126	365	Thymidylate kinase-like protein. (Os07t0639900-01)
isotig12330	43	7	50	Os02t0170900-02	Os02g0170900	NA	88.333	1.35e-30	114	Conserved hypothetical protein. (Os02t0170900-01);Hypothetical conserved gene. (Os02t0170900-02)
isotig15686	43	7	50	Os08t0559800-01	Os08g0559800	NA	69.643	4.86e-17	78.2	Hypothetical conserved gene. (Os08t0559800-01)
isotig06603	10	40	50	NA	no_hit	NA	NA	NA	NA	NA
isotig18217	2	48	50	Os11t0297800-01	Os11g0297800	NA	73.298	0.0	1109	Similar to Beta-D-xylosidase. (Os11t0297800-01)
isotig46858	9	40	49	NA	no_hit	NA	NA	NA	NA	NA
isotig21600	10	39	49	NA	no_hit	NA	NA	NA	NA	NA
isotig01873	10	38	48	Os08t0125300-01	Os08g0125300	NA	51.351	4.77e-41	47.0	Integrase, catalytic core domain containing protein. (Os08t0125300-01)
isotig07682	47	1	48	Os04t0437600-01	Os04g0437600	NA	51.163	2.36e-28	124	Mitogen activated protein kinase kinase kinase 3 domain containing protein. (Os04t0437600-01);Similar to H0315A08.7 protein. (Os04t0437600-02)
isotig36806	0	48	48	NA	no_hit	NA	NA	NA	NA	NA
isotig34925	37	10	47	Os02t0522300-02	Os02g0522300	NA	58.242	9.02e-29	111	Conserved hypothetical protein. (Os02t0522300-01);Conserved hypothetical protein. (Os02t0522300-02);Similar to cDNA clone:001-036-H04, full insert sequence. (Os02t0522300-03)
isotig00531	9	38	47	Os12t0238100-01	Os12g0238100	SEC10	100.000	1.84e-08	59.7	Exocyst complex component Sec10 family protein. (Os12t0238100-01);Similar to Exocyst complex component 5. (Os12t0238100-02)
isotig31290	41	6	47	Os01t0499300-01	Os01g0499300	NA	71.236	0.0	740	Mov34/MPN/PAD-1 family protein. (Os01t0499300-01)
isotig44682	1	46	47	NA	no_hit	NA	NA	NA	NA	NA
isotig60858	3	44	47	NA	no_hit	NA	NA	NA	NA	NA
isotig38873	5	42	47	NA	no_hit	NA	NA	NA	NA	NA
isotig01879	8	38	46	Os08t0125300-01	Os08g0125300	NA	51.351	4.77e-41	47.0	Integrase, catalytic core domain containing protein. (Os08t0125300-01)
isotig46961	44	2	46	NA	no_hit	NA	NA	NA	NA	NA
isotig18194	4	42	46	NA	no_hit	NA	NA	NA	NA	NA
isotig18195	5	41	46	NA	no_hit	NA	NA	NA	NA	NA
isotig16881	7	39	46	NA	no_hit	NA	NA	NA	NA	NA
isotig33118	34	12	46	NA	no_hit	NA	NA	NA	NA	NA
isotig13458	44	2	46	Os12t0638900-01	Os12g0638900	NA	85.465	0.0	1519	Pentatricopeptide repeat domain containing protein. (Os12t0638900-01);Similar to predicted protein. (Os12t0638900-02)
isotig33408	43	3	46	AT1G67210.3	no_rice	NA	63.16	0.79	32.7	Proline-rich spliceosome-associated (PSP) family protein / zinc knuckle (CCHC-type) family protein
isotig48128	0	45	45	Os01t0189100-01	Os01g0189100	NA	52.632	4.90e-09	26.2	Ankyrin domain containing protein. (Os01t0189100-01)
isotig18667	4	41	45	Os08t0268900-01	Os08g0268900	NA	59.322	5.86e-34	126	Hypothetical conserved gene. (Os08t0268900-01)
isotig04646	41	4	45	NA	no_hit	NA	NA	NA	NA	NA
isotig49224	4	41	45	NA	no_hit	NA	NA	NA	NA	NA
isotig62965	7	38	45	NA	no_hit	NA	NA	NA	NA	NA
isotig02619	35	10	45	CAA33972	CAA33972	NA	96.759	3.44e-140	435	NA
isotig22443	8	36	44	NA	no_hit	NA	NA	NA	NA	NA
isotig06189	44	0	44	Os04t0679200-02	Os04g0679200	NA	58.140	1.08e-60	44.3	Similar to H0801D08.12 protein. (Os04t0679200-01);Similar to H0801D08.12 protein. (Os04t0679200-02)
isotig32834	5	39	44	Os09t0246700-01	Os09g0246700	NA	52.303	3.47e-93	287	Similar to OSIGBa0093K19.10 protein. (Os09t0246700-01)
isotig24303	39	5	44	Os04t0508100-01	Os04g0508100	NA	60.976	5.32e-10	55.8	Similar to OSIGBa0101P20.5 protein. (Os04t0508100-01)
isotig36053	0	43	43	NA	no_hit	NA	NA	NA	NA	NA
isotig15676	8	35	43	NA	no_hit	NA	NA	NA	NA	NA
isotig02023	9	34	43	NA	no_hit	NA	NA	NA	NA	NA
isotig39886	34	9	43	NA	no_hit	NA	NA	NA	NA	NA
isotig17994	2	41	43	Os09t0362900-01	Os09g0362900	SET protein 35, SUVH Histone Methyltransferase 6	52.090	0.0	832	SET domain containing protein. (Os09t0362900-01)
isotig07681	41	1	42	Os04t0437600-01	Os04g0437600	NA	51.163	2.36e-28	124	Mitogen activated protein kinase kinase kinase 3 domain containing protein. (Os04t0437600-01);Similar to H0315A08.7 protein. (Os04t0437600-02)
isotig04649	42	0	42	NA	no_hit	NA	NA	NA	NA	NA
isotig62800	37	5	42	NA	no_hit	NA	NA	NA	NA	NA
isotig29248	8	34	42	Os09t0379900-02	Os09g0379900	NA	78.198	0.0	964	Similar to Beta-glucan binding protein. (Os09t0379900-02)
isotig18993	9	33	42	Os04t0191000-01	Os04g0191000	NA	75.214	0.0	1189	Similar to OSIGBa0114M03.4 protein. (Os04t0191000-01)
isotig32627	7	34	41	Os01t0934100-01	Os01g0934100	NA	87.681	1.65e-75	243	C2 calcium-dependent membrane targeting domain containing protein. (Os01t0934100-01)
isotig01883	6	35	41	Os08t0125300-01	Os08g0125300	NA	51.351	4.77e-41	47.0	Integrase, catalytic core domain containing protein. (Os08t0125300-01)
isotig01874	9	32	41	Os08t0125300-01	Os08g0125300	NA	51.351	4.77e-41	47.0	Integrase, catalytic core domain containing protein. (Os08t0125300-01)
isotig58447	0	41	41	NA	no_hit	NA	NA	NA	NA	NA
isotig04645	40	1	41	NA	no_hit	NA	NA	NA	NA	NA
isotig04650	37	4	41	NA	no_hit	NA	NA	NA	NA	NA
isotig09905	34	7	41	NA	no_hit	NA	NA	NA	NA	NA
isotig07009	8	33	41	NA	no_hit	NA	NA	NA	NA	NA
isotig54710	9	32	41	NA	no_hit	NA	NA	NA	NA	NA
isotig06349	7	34	41	Os03t0439900-01	Os03g0439900	NA	57.143	2.80e-15	47.0	Similar to OSIGBa0092G14.3 protein. (Os03t0439900-01)
isotig01878	7	33	40	Os08t0125300-01	Os08g0125300	NA	51.351	4.77e-41	47.0	Integrase, catalytic core domain containing protein. (Os08t0125300-01)
isotig55757	3	37	40	NA	no_hit	NA	NA	NA	NA	NA
isotig44956	35	5	40	NA	no_hit	NA	NA	NA	NA	NA
isotig26009	6	34	40	NA	no_hit	NA	NA	NA	NA	NA
isotig10648	8	32	40	BAC19858	BAC19858	orf490	51.572	3.49e-163	495	Orf490 protein [Source:UniProtKB/TrEMBL;Acc:Q8HCR1]
isotig21741	0	40	40	Os10t0446100-01	Os10g0446100	NA	57.143	0.001	41.6	WRC domain containing protein. (Os10t0446100-01)
isotig09759	31	8	39	Os01t0594500-01	Os01g0594500	NA	56.122	3.29e-27	108	Conserved hypothetical protein. (Os01t0594500-01)
isotig32739	0	39	39	NA	no_hit	NA	NA	NA	NA	NA
isotig64002	8	31	39	NA	no_hit	NA	NA	NA	NA	NA
isotig06188	37	2	39	Os04t0679200-02	Os04g0679200	NA	58.140	1.08e-60	44.3	Similar to H0801D08.12 protein. (Os04t0679200-01);Similar to H0801D08.12 protein. (Os04t0679200-02)
isotig07705	7	32	39	Os10t0362300-04	Os10g0362300	NA	75.610	0.0	169	Similar to Histidine kinase 3. (Os10t0362300-01);Similar to Histidine kinase. (Os10t0362300-02);Histidine kinase, Cytokinin signaling (Os10t0362300-03);Histidine kinase, Cytokinin signaling (Os10t0362300-04)
isotig38002	2	36	38	NA	no_hit	NA	NA	NA	NA	NA
isotig27246	4	34	38	NA	no_hit	NA	NA	NA	NA	NA
isotig64638	8	30	38	NA	no_hit	NA	NA	NA	NA	NA
isotig07314	7	31	38	NA	no_hit	NA	NA	NA	NA	NA
isotig22635	7	31	38	Os06t0697000-02	Os06g0697000	XYLOGLUCAN ENDOTRANSGLUCOSYDASE/HYDROLASE 10	86.029	3.44e-173	488	Similar to Xyloglucan endo-transglucosylase/hydrolase 1. (Os06t0697000-01);Similar to Xyloglucan endo-transglucosylase/hydrolase 1. (Os06t0697000-02)
isotig29583	35	2	37	Os04t0531500-01	Os04g0531500	NA	83.756	0.0	1077	Concanavalin A-like lectin/glucanase domain containing protein. (Os04t0531500-01)
isotig01890	6	31	37	Os08t0125300-01	Os08g0125300	NA	51.351	4.77e-41	47.0	Integrase, catalytic core domain containing protein. (Os08t0125300-01)
isotig59442	2	35	37	NA	no_hit	NA	NA	NA	NA	NA
isotig48250	7	30	37	NA	no_hit	NA	NA	NA	NA	NA
isotig28715	7	30	37	NA	no_hit	NA	NA	NA	NA	NA
isotig53220	7	30	37	NA	no_hit	NA	NA	NA	NA	NA
isotig62850	0	37	37	AT5G40530.2	no_rice	NA	66.67	0.12	31.2	S-adenosyl-L-methionine-dependent methyltransferases superfamily protein
isotig09760	31	5	36	Os01t0594500-01	Os01g0594500	NA	56.122	3.29e-27	108	Conserved hypothetical protein. (Os01t0594500-01)
isotig54242	35	1	36	NA	no_hit	NA	NA	NA	NA	NA
isotig42295	32	4	36	NA	no_hit	NA	NA	NA	NA	NA
isotig64935	30	6	36	NA	no_hit	NA	NA	NA	NA	NA
isotig07948	31	5	36	Os06t0220500-01	Os06g0220500	NA	53.878	1.17e-106	231	UDP-glucuronosyl/UDP-glucosyltransferase family protein. (Os06t0220500-01)
isotig48690	27	8	35	Os06t0622800-01	Os06g0622800	NA	89.873	3.87e-31	120	Armadillo-type fold domain containing protein. (Os06t0622800-01)
isotig61224	0	35	35	NA	no_hit	NA	NA	NA	NA	NA
isotig51474	29	6	35	NA	no_hit	NA	NA	NA	NA	NA
isotig16872	29	6	35	Os09t0381400-01	Os09g0381400	NA	54.348	7.95e-04	42.0	Similar to Ervatamin C (EC 3.4.22.-) (ERV-C). (Os09t0381400-01);Similar to cysteine protease. (Os09t0381400-02)
isotig21271	2	33	35	Os11t0704100-00	Os11g0704100	NA	52.727	2.54e-116	377	Similar to NB-ARC domain containing protein. (Os11t0704100-00)
isotig26369	29	5	34	Os03t0566800-01	Os03g0566800	NA	75.758	5.98e-08	52.4	DEAD box RNA helicase homologous to eukaryotic initiation factor 4AIII (eIF4AIII), Core components of the exon junction complex (EJC), Regulation of plant height, pollen, and seed development (Os03t0566800-01)
isotig17692	6	28	34	Os11t0656500-01	Os11g0656500	NA	50.917	2.02e-54	209	Integrase, catalytic core domain containing protein. (Os11t0656500-01)
isotig04652	30	4	34	NA	no_hit	NA	NA	NA	NA	NA
isotig36782	1	32	33	NA	no_hit	NA	NA	NA	NA	NA
isotig54362	31	2	33	NA	no_hit	NA	NA	NA	NA	NA
isotig33097	3	30	33	NA	no_hit	NA	NA	NA	NA	NA
isotig59345	5	28	33	NA	no_hit	NA	NA	NA	NA	NA
isotig09762	32	0	32	Os01t0594500-01	Os01g0594500	NA	56.122	3.29e-27	108	Conserved hypothetical protein. (Os01t0594500-01)
isotig12327	31	1	32	Os02t0170900-02	Os02g0170900	NA	88.333	1.35e-30	114	Conserved hypothetical protein. (Os02t0170900-01);Hypothetical conserved gene. (Os02t0170900-02)
isotig01882	4	28	32	Os08t0125300-01	Os08g0125300	NA	51.351	4.77e-41	47.0	Integrase, catalytic core domain containing protein. (Os08t0125300-01)
isotig07683	30	2	32	Os04t0437600-01	Os04g0437600	NA	51.163	2.36e-28	124	Mitogen activated protein kinase kinase kinase 3 domain containing protein. (Os04t0437600-01);Similar to H0315A08.7 protein. (Os04t0437600-02)
isotig50038	32	0	32	NA	no_hit	NA	NA	NA	NA	NA
isotig35740	0	32	32	NA	no_hit	NA	NA	NA	NA	NA
isotig04648	30	2	32	NA	no_hit	NA	NA	NA	NA	NA
isotig55334	2	30	32	NA	no_hit	NA	NA	NA	NA	NA
isotig33909	4	28	32	NA	no_hit	NA	NA	NA	NA	NA
isotig26795	5	27	32	NA	no_hit	NA	NA	NA	NA	NA
isotig54694	6	26	32	NA	no_hit	NA	NA	NA	NA	NA
isotig38065	26	5	31	NA	no_hit	NA	NA	NA	NA	NA
isotig08022	25	6	31	NA	no_hit	NA	NA	NA	NA	NA
isotig38510	30	1	31	Os09t0537600-01	Os09g0537600	CYCLOPHILIN 21-1	86.449	2.73e-125	358	Similar to Cyclophilin-like protein (Single domain cyclophilin type peptidyl- prolyl cis-trans isomerase). (Os09t0537600-01);Similar to Peptidyl-prolyl cis-trans isomerase. (Os09t0537600-02)
isotig53558	26	5	31	Os01t0805700-01	Os01g0805700	NA	80.952	5.49e-04	40.0	Similar to plectin-related. (Os01t0805700-01);Similar to plectin-related. (Os01t0805700-02)
isotig52356	4	27	31	Os11t0549620-01	Os11g0549620	PURPLE ACID PHOSPHATASE 7	66.176	1.30e-24	98.2	Similar to Purple acid phosphatase. (Os11t0549620-01)
isotig07950	26	5	31	Os06t0220500-01	Os06g0220500	NA	53.878	1.17e-106	231	UDP-glucuronosyl/UDP-glucosyltransferase family protein. (Os06t0220500-01)
isotig12328	28	2	30	Os02t0170900-02	Os02g0170900	NA	88.333	1.35e-30	114	Conserved hypothetical protein. (Os02t0170900-01);Hypothetical conserved gene. (Os02t0170900-02)
isotig39572	30	0	30	NA	no_hit	NA	NA	NA	NA	NA
isotig11599	30	0	30	NA	no_hit	NA	NA	NA	NA	NA
isotig52303	27	3	30	NA	no_hit	NA	NA	NA	NA	NA
isotig21601	2	28	30	NA	no_hit	NA	NA	NA	NA	NA
isotig26011	25	5	30	NA	no_hit	NA	NA	NA	NA	NA
isotig19022	2	28	30	Os02t0117900-01	Os02g0117900	trichome birefringence-like 38	62.500	0.005	29.3	Protein of unknown function DUF231, plant domain containing protein. (Os02t0117900-01)
isotig02672	26	4	30	Os02t0550700-01	Os02g0550700	ECERI1FERUM7, ECERI1FERUM 7	63.717	5.97e-170	501	Similar to Nucleolar autoantigen-like protein. (Os02t0550700-01)
isotig06828	5	25	30	Os04t0191000-01	Os04g0191000	NA	53.333	5.52e-57	35.8	Similar to OSIGBa0114M03.4 protein. (Os04t0191000-01)
isotig45459	29	0	29	Os07t0592600-01	Os07g0592600	GH3-8	54.000	2.92e-04	42.0	Indole-3-acetic acid (IAA)-amido synthetase, Auxin signaling and defense signaling in a pathogen-nonspecific manner (Os07t0592600-01)
isotig60677	29	0	29	NA	no_hit	NA	NA	NA	NA	NA
isotig61568	29	0	29	NA	no_hit	NA	NA	NA	NA	NA
isotig62525	26	3	29	NA	no_hit	NA	NA	NA	NA	NA
isotig09348	3	26	29	NA	no_hit	NA	NA	NA	NA	NA
isotig47849	25	4	29	NA	no_hit	NA	NA	NA	NA	NA
isotig32602	2	27	29	Os04t0191000-01	Os04g0191000	NA	76.119	3.81e-122	392	Similar to OSIGBa0114M03.4 protein. (Os04t0191000-01)
isotig30168	23	6	29	Os06t0687700-01	Os06g0687700	NA	97.834	0.0	562	Similar to T-complex protein 1, eta subunit (TCP-1-eta) (CCT-eta) (HIV-1 Nef interacting protein). (Os06t0687700-01)
isotig32932	4	24	28	Os11t0656500-01	Os11g0656500	NA	68.182	9.82e-08	37.0	Integrase, catalytic core domain containing protein. (Os11t0656500-01)
isotig20335	24	4	28	NA	no_hit	NA	NA	NA	NA	NA
isotig38986	3	25	28	NA	no_hit	NA	NA	NA	NA	NA
isotig44028	25	3	28	NA	no_hit	NA	NA	NA	NA	NA
isotig15444	4	24	28	NA	no_hit	NA	NA	NA	NA	NA
isotig41980	24	4	28	NA	no_hit	NA	NA	NA	NA	NA
isotig34742	26	2	28	Os09t0453700-01	Os09g0453700	Prolyl Oligopeptidase 18, PROLYL OLIGOPEPTIDASE 18	93.333	3.35e-135	387	Peptidase S9A, prolyl oligopeptidase family protein. (Os09t0453700-01)
isotig36433	27	0	27	Os02t0559400-01	Os02g0559400	12-OXOPHYTODIENOATE REDUCTASE 8	65.460	0.0	513	12-oxophytodienoic acid reductase (EC:1.3.1.-), Jasmonic acid (JA)-mediated defense signaling (Os02t0559400-01);Similar to 12-oxo-phytodienoic acid reductase5. (Os02t0559400-02)
isotig10053	27	0	27	Os01t0919700-01	Os01g0919700	NA	84.164	0.0	607	Alpha/beta hydrolase fold-1 domain containing protein. (Os01t0919700-01)
isotig04842	24	3	27	AT2G30820.2	no_rice	NA	56.52	1.7	31.6	aspartyl/glutamyl-tRNA(Asn/Gln) amidotransferase subunit
isotig02402	4	23	27	Os01t0779300-01	Os01g0779300	NA	75.556	3.69e-15	80.9	Concanavalin A-like lectin/glucanase, subgroup domain containing protein. (Os01t0779300-01)
isotig57220	0	27	27	Os06t0146800-01	Os06g0146800	NA	56.075	7.89e-08	48.5	Conserved hypothetical protein. (Os06t0146800-01)
isotig38299	24	3	27	Os12t0465800-00	Os12g0465800	NA	68.182	2.22e-11	62.4	Conserved hypothetical protein. (Os12t0465800-00)
isotig47188	27	0	27	NA	no_hit	NA	NA	NA	NA	NA
isotig38852	27	0	27	NA	no_hit	NA	NA	NA	NA	NA
isotig05369	1	26	27	NA	no_hit	NA	NA	NA	NA	NA
isotig58925	26	1	27	NA	no_hit	NA	NA	NA	NA	NA
isotig62975	2	25	27	NA	no_hit	NA	NA	NA	NA	NA
isotig39891	23	4	27	NA	no_hit	NA	NA	NA	NA	NA
isotig30491	3	24	27	Os04t0413200-01	Os04g0413200	cell wall invertase 4, cell-wall invertase 3	85.740	0.0	959	Similar to Cell wall invertase (EC 3.2.1.26). (Os04t0413200-01)
isotig30640	22	4	26	Os01t0870300-01	Os01g0870300	AMMONIUM TRANSPORTER 3 MEMBER 1	51.282	3.96e-04	42.7	Hypothetical conserved gene. (Os01t0870300-01);Ammonium transporter. (Os01t0870300-02)
isotig57380	26	0	26	NA	no_hit	NA	NA	NA	NA	NA
isotig04651	25	1	26	NA	no_hit	NA	NA	NA	NA	NA
isotig03272	3	23	26	NA	no_hit	NA	NA	NA	NA	NA
isotig60925	22	4	26	NA	no_hit	NA	NA	NA	NA	NA
isotig07962	4	22	26	Os11t0151002-00	Os11g0151002	NA	66.667	3.12e-22	60.5	Similar to Calmodulin binding protein. (Os11t0151002-00)
isotig06171	23	3	26	Os01t0742500-01	Os01g0742500	NA	90.476	5.20e-179	523	Similar to Hexokinase. (Os01t0742500-01)
isotig09761	24	1	25	Os01t0594500-01	Os01g0594500	NA	56.122	3.29e-27	108	Conserved hypothetical protein. (Os01t0594500-01)
isotig12329	22	3	25	Os02t0170900-02	Os02g0170900	NA	88.333	1.35e-30	114	Conserved hypothetical protein. (Os02t0170900-01);Hypothetical conserved gene. (Os02t0170900-02)
isotig39927	23	2	25	Os12t0238100-01	Os12g0238100	SEC10	64.000	1.07e-24	63.9	Exocyst complex component Sec10 family protein. (Os12t0238100-01);Similar to Exocyst complex component 5. (Os12t0238100-02)
isotig20530	21	4	25	Os03t0761700-01	Os03g0761700	DnaJ domain protein C34	59.722	1.12e-11	68.6	Heat shock protein DnaJ family protein. (Os03t0761700-01);Hypothetical conserved gene. (Os03t0761700-02)
isotig15092	24	1	25	NA	no_hit	NA	NA	NA	NA	NA
isotig43966	1	24	25	NA	no_hit	NA	NA	NA	NA	NA
isotig36747	23	2	25	NA	no_hit	NA	NA	NA	NA	NA
isotig60862	2	23	25	NA	no_hit	NA	NA	NA	NA	NA
isotig32701	2	23	25	NA	no_hit	NA	NA	NA	NA	NA
isotig32007	22	3	25	NA	no_hit	NA	NA	NA	NA	NA
isotig53525	22	3	25	NA	no_hit	NA	NA	NA	NA	NA
isotig39293	3	22	25	NA	no_hit	NA	NA	NA	NA	NA
isotig18302	4	21	25	NA	no_hit	NA	NA	NA	NA	NA
isotig34380	25	0	25	AT5G37250.2	no_rice	NA	57.78	3e-11	63.5	RING/U-box superfamily protein
isotig13660	1	24	25	Os12t0621500-01	Os12g0621500	OsSTA290	81.818	0.0	64.7	Similar to IRE. (Os12t0621500-01)
isotig29436	23	2	25	Os02t0179600-01	Os02g0179600	NA	54.023	6.62e-41	160	Uncharacterized conserved protein UCP015417, vWA domain containing protein. (Os02t0179600-01)
isotig04778	20	4	24	Os04t0525900-01	Os04g0525900	NA	69.863	1.71e-126	389	Major facilitator superfamily protein. (Os04t0525900-01)
isotig64512	0	24	24	NA	no_hit	NA	NA	NA	NA	NA
isotig38259	2	22	24	NA	no_hit	NA	NA	NA	NA	NA
isotig51358	21	3	24	NA	no_hit	NA	NA	NA	NA	NA
isotig23016	3	21	24	NA	no_hit	NA	NA	NA	NA	NA
isotig46293	3	21	24	NA	no_hit	NA	NA	NA	NA	NA
isotig12905	24	0	24	Os02t0216300-09	Os02g0216300	NA	69.014	1.32e-52	176	Similar to cDNA clone:J023088C01, full insert sequence. (Os02t0216300-01);Similar to cDNA clone:J023088C01, full insert sequence. (Os02t0216300-04);Similar to cDNA clone:J023088C01, full insert sequence. (Os02t0216300-05);Similar to cDNA clone:J023088C01, full insert sequence. (Os02t0216300-07);Similar to cDNA clone:001-032-A03, full insert sequence. (Os02t0216300-09)
isotig11794	1	22	23	Os10t0159800-04	Os10g0159800	NA	79.487	4.58e-180	530	Alcohol dehydrogenase superfamily, zinc-containing protein. (Os10t0159800-01);Similar to Alcohol dehydrogenase 2. (Os10t0159800-03);Similar to Alcohol dehydrogenase 2. (Os10t0159800-04)
isotig41276	20	3	23	Os11t0209502-00	Os11g0209502	NA	56.911	1.84e-34	128	F-box domain, cyclin-like domain containing protein. (Os11t0209502-00)
isotig37193	19	4	23	Os11t0146800-01	Os11g0146800	NA	81.081	1.42e-10	62.0	Meiosis-specific DNA recombinase, Synaptonemal complex (SC) assembly (Os11t0146800-01)
isotig38546	0	23	23	NA	no_hit	NA	NA	NA	NA	NA
isotig36962	22	1	23	NA	no_hit	NA	NA	NA	NA	NA
isotig41005	22	1	23	NA	no_hit	NA	NA	NA	NA	NA
isotig48472	1	22	23	NA	no_hit	NA	NA	NA	NA	NA
isotig48385	20	3	23	NA	no_hit	NA	NA	NA	NA	NA
isotig44759	2	21	23	NA	no_hit	NA	NA	NA	NA	NA
isotig34763	3	20	23	Os03t0764100-01	Os03g0764100	finger protein WZF1	64.286	1.39e-59	196	Zinc finger transcription factor ZF1. (Os03t0764100-01)
isotig47840	0	22	22	NA	no_hit	NA	NA	NA	NA	NA
isotig11600	22	0	22	NA	no_hit	NA	NA	NA	NA	NA
isotig50458	20	2	22	NA	no_hit	NA	NA	NA	NA	NA
isotig16096	19	3	22	NA	no_hit	NA	NA	NA	NA	NA
isotig10123	3	19	22	NA	no_hit	NA	NA	NA	NA	NA
isotig19049	3	19	22	NA	no_hit	NA	NA	NA	NA	NA
isotig01108	22	0	22	Os05t0430800-01	Os05g0430800	NA	76.471	5.68e-04	27.7	Similar to Amidophosphoribosyltransferase, chloroplast precursor (EC 2.4.2.14) (Glutamine phosphoribosylpyrophosphate amidotransferase) (ATASE) (GPAT). (Os05t0430800-01)
isotig29664	1	21	22	Os03t0749100-01	Os03g0749100	NA	80.592	0.0	966	Similar to Beta-glucanase. (Os03t0749100-01)
isotig22696	2	20	22	Os01t0114800-01	Os01g0114800	NA	54.762	1.08e-15	51.6	Similar to H0215A08.3 protein. (Os01t0114800-01)
isotig21546	21	1	22	Os02t0639100-00	Os02g0639100	NA	67.052	1.00e-168	481	Similar to H0801D08.12 protein. (Os02t0639100-00)
isotig60934	0	21	21	Os04t0401900-01	Os04g0401900	NA	53.719	1.41e-36	126	Conserved hypothetical protein. (Os04t0401900-01)
isotig55995	0	21	21	NA	no_hit	NA	NA	NA	NA	NA
isotig58723	18	3	21	NA	no_hit	NA	NA	NA	NA	NA
isotig37481	0	21	21	Os08t0480100-02	Os08g0480100	NA	77.848	2.34e-177	506	Signal recognition particle receptor, alpha subunit, N-terminal domain containing protein. (Os08t0480100-01);Similar to predicted protein. (Os08t0480100-02)
isotig31501	21	0	21	Os06t0590600-01	Os06g0590600	NA	87.442	0.0	784	Similar to Beta-1,3-glucanase-like protein. (Os06t0590600-01)
isotig12906	21	0	21	Os02t0216300-09	Os02g0216300	NA	69.014	1.32e-52	176	Similar to cDNA clone:J023088C01, full insert sequence. (Os02t0216300-01);Similar to cDNA clone:J023088C01, full insert sequence. (Os02t0216300-04);Similar to cDNA clone:J023088C01, full insert sequence. (Os02t0216300-05);Similar to cDNA clone:J023088C01, full insert sequence. (Os02t0216300-07);Similar to cDNA clone:001-032-A03, full insert sequence. (Os02t0216300-09)
isotig45656	21	0	21	Os01t0695700-00	Os01g0695700	MULTIDRUG RESISTANCE 9	83.871	4.33e-29	115	Similar to MDR-like ABC transporter. (Os01t0695700-00)
isotig26534	2	19	21	AT1G11950.2	no_rice	NA	52.78	1.7	30.4	Transcription factor jumonji (jmjC) domain-containing protein
isotig42796	20	0	20	NA	no_hit	NA	NA	NA	NA	NA
isotig59056	0	20	20	NA	no_hit	NA	NA	NA	NA	NA
isotig56927	19	1	20	NA	no_hit	NA	NA	NA	NA	NA
isotig64006	1	19	20	NA	no_hit	NA	NA	NA	NA	NA
isotig47153	18	2	20	NA	no_hit	NA	NA	NA	NA	NA
isotig53654	19	1	20	NA	no_hit	NA	NA	NA	NA	NA
isotig32938	19	1	20	NA	no_hit	NA	NA	NA	NA	NA
isotig37827	18	2	20	NA	no_hit	NA	NA	NA	NA	NA
isotig24205	20	0	20	Os01t0680700-03	Os01g0680700	NA	61.111	4.51e-07	52.0	Protein of unknown function DUF1639 family protein. (Os01t0680700-01);Hypothetical conserved gene. (Os01t0680700-02);Hypothetical conserved gene. (Os01t0680700-03)
isotig01112	20	0	20	Os05t0430800-01	Os05g0430800	NA	76.471	5.68e-04	27.7	Similar to Amidophosphoribosyltransferase, chloroplast precursor (EC 2.4.2.14) (Glutamine phosphoribosylpyrophosphate amidotransferase) (ATASE) (GPAT). (Os05t0430800-01)
isotig24372	20	0	20	Os03t0115200-01	Os03g0115200	NA	95.694	3.61e-133	378	Similar to Partner of Nob1; Pno1p; Yor145cp like KH domain containing protein, transcripts identified by EST. (Os03t0115200-01)
isotig19222	0	20	20	Os08t0467100-02	Os08g0467100	indeterminate domain 12	92.697	1.65e-105	333	Zinc finger, C2H2 domain containing protein. (Os08t0467100-01);Zinc finger, C2H2 domain containing protein. (Os08t0467100-02)
isotig15501	0	19	19	NA	no_hit	NA	NA	NA	NA	NA
isotig40217	1	18	19	NA	no_hit	NA	NA	NA	NA	NA
isotig19828	18	1	19	NA	no_hit	NA	NA	NA	NA	NA
isotig24305	1	18	19	NA	no_hit	NA	NA	NA	NA	NA
isotig65066	2	17	19	NA	no_hit	NA	NA	NA	NA	NA
isotig23321	2	17	19	NA	no_hit	NA	NA	NA	NA	NA
isotig36847	18	1	19	AT1G67210.3	no_rice	NA	66.67	0.58	32.7	Proline-rich spliceosome-associated (PSP) family protein / zinc knuckle (CCHC-type) family protein
isotig25004	0	19	19	Os01t0777700-00	Os01g0777700	NA	86.111	2.92e-14	73.6	Similar to acid phosphatase/ oxidoreductase/ transition metal ion binding. (Os01t0777700-00)
isotig30764	2	17	19	Os01t0186900-02	Os01g0186900	NA	65.817	0.0	535	Similar to cDNA clone:001-117-G12, full insert sequence. (Os01t0186900-01);Similar to transposon protein CACTA, En/Spm sub-class. (Os01t0186900-02);Similar to cDNA clone:001-117-G12, full insert sequence. (Os01t0186900-03)
isotig17836	19	0	19	Os07t0485366-00	Os07g0485366	NA	56.667	5.75e-94	309	Similar to OSIGBa0136O08-OSIGBa0153H12.1 protein. (Os07t0485366-00)
isotig47183	19	0	19	Os02t0828200-01	Os02g0828200	NA	66.667	9.65e-05	43.1	TPR-like domain containing protein. (Os02t0828200-01)
isotig30629	2	16	18	Os03t0760200-01	Os03g0760200	BENTAZON LETHAL	69.498	0.0	666	Cytochrome P450 family protein. (Os03t0760200-01)
isotig48523	0	18	18	Os01t0965700-00	Os01g0965700	NA	63.077	2.47e-10	58.2	Hypothetical conserved gene. (Os01t0965700-00)
isotig53361	18	0	18	NA	no_hit	NA	NA	NA	NA	NA
isotig55099	18	0	18	NA	no_hit	NA	NA	NA	NA	NA
isotig31311	0	18	18	NA	no_hit	NA	NA	NA	NA	NA
isotig46296	0	18	18	NA	no_hit	NA	NA	NA	NA	NA
isotig37737	17	1	18	NA	no_hit	NA	NA	NA	NA	NA
isotig35943	16	2	18	NA	no_hit	NA	NA	NA	NA	NA
isotig50251	2	16	18	NA	no_hit	NA	NA	NA	NA	NA
isotig38716	0	18	18	Os10t0412700-01	Os10g0412700	NA	64.706	2.39e-94	282	Thaumatin, pathogenesis-related family protein. (Os10t0412700-01)
isotig34773	0	17	17	Os10t0463200-01	Os10g0463200	GDSL ESTERASE/LIPASE PROTEIN 108	82.635	0.0	569	Esterase, SGNH hydrolase-type domain containing protein. (Os10t0463200-01)
isotig41390	0	17	17	NA	no_hit	NA	NA	NA	NA	NA
isotig40149	16	1	17	NA	no_hit	NA	NA	NA	NA	NA
isotig48899	0	17	17	NA	no_hit	NA	NA	NA	NA	NA
isotig09090	16	1	17	NA	no_hit	NA	NA	NA	NA	NA
isotig48586	16	1	17	NA	no_hit	NA	NA	NA	NA	NA
isotig34787	15	2	17	NA	no_hit	NA	NA	NA	NA	NA
isotig58229	15	2	17	NA	no_hit	NA	NA	NA	NA	NA
isotig17026	15	2	17	NA	no_hit	NA	NA	NA	NA	NA
isotig45225	16	1	17	BAC19858	BAC19858	orf490	73.307	3.95e-130	377	Orf490 protein [Source:UniProtKB/TrEMBL;Acc:Q8HCR1]
isotig22462	17	0	17	Os03t0643433-00	Os03g0643433	NA	58.991	1.77e-126	383	Similar to J013022N21, full insert sequence. (Os03t0643433-00)
isotig39817	0	17	17	Os02t0491600-00	Os02g0491600	GERMIN-LIKE PROTEIN 2-1	58.247	4.66e-81	245	Similar to Oxalate oxidase-like protein or germin-like protein (Germin-like 8) (Germin-like 12). (Os02t0491600-00)
isotig28653	0	17	17	Os01t0572300-01	Os01g0572300	indeterminate domain 11	64.474	1.50e-12	71.2	Zinc finger, C2H2-type domain containing protein. (Os01t0572300-01)
isotig25732	16	0	16	NA	no_hit	NA	NA	NA	NA	NA
isotig32948	16	0	16	NA	no_hit	NA	NA	NA	NA	NA
isotig48627	16	0	16	NA	no_hit	NA	NA	NA	NA	NA
isotig32809	0	16	16	NA	no_hit	NA	NA	NA	NA	NA
isotig38471	0	16	16	NA	no_hit	NA	NA	NA	NA	NA
isotig50001	0	16	16	NA	no_hit	NA	NA	NA	NA	NA
isotig56977	1	15	16	NA	no_hit	NA	NA	NA	NA	NA
isotig17766	15	1	16	Os03t0719800-01	Os03g0719800	PHYTOCHROME A	88.315	0.0	1995	Phytochrome A, Photoreceptor (Os03t0719800-01)
isotig20661	1	15	16	Os08t0525000-01	Os08g0525000	small GTP-binding protein OsRab11G2	95.370	1.50e-136	400	Ras GTPase family protein. (Os08t0525000-01)
isotig40838	16	0	16	Os01t0967700-01	Os01g0967700	NA	51.923	7.90e-59	60.1	RNA-directed DNA polymerase (reverse transcriptase), related domain containing protein. (Os01t0967700-01)
isotig32301	16	0	16	Os09t0438400-00	Os09g0438400	NA	83.976	0.0	572	Similar to Choline/ethanolamine kinase. (Os09t0438400-00)
isotig09170	0	16	16	Os11t0637200-01	Os11g0637200	NA	57.576	0.002	40.8	Similar to Sorbitol transporter. (Os11t0637200-01)
isotig07901	1	15	16	AT3G05520.3	no_rice	NA	61.29	4e-06	50.4	Subunits of heterodimeric actin filament capping protein Capz superfamily
isotig22037	15	0	15	Os03t0668000-01	Os03g0668000	F-box protein 163	62.857	4.75e-25	46.2	Cyclin-like F-box domain containing protein. (Os03t0668000-01);Cyclin-like F-box domain containing protein. (Os03t0668000-02)
isotig27523	14	1	15	Os03t0328000-01	Os03g0328000	NA	98.917	2.76e-177	539	Dedicator of cytokinesis family protein. (Os03t0328000-01)
isotig11134	15	0	15	NA	no_hit	NA	NA	NA	NA	NA
isotig47757	15	0	15	NA	no_hit	NA	NA	NA	NA	NA
isotig57515	15	0	15	NA	no_hit	NA	NA	NA	NA	NA
isotig27008	0	15	15	NA	no_hit	NA	NA	NA	NA	NA
isotig59700	0	15	15	NA	no_hit	NA	NA	NA	NA	NA
isotig35552	14	1	15	NA	no_hit	NA	NA	NA	NA	NA
isotig15094	15	0	15	NA	no_hit	NA	NA	NA	NA	NA
isotig53921	14	1	15	NA	no_hit	NA	NA	NA	NA	NA
isotig61137	1	14	15	NA	no_hit	NA	NA	NA	NA	NA
isotig54929	14	1	15	NA	no_hit	NA	NA	NA	NA	NA
isotig51309	1	14	15	NA	no_hit	NA	NA	NA	NA	NA
isotig50432	1	14	15	NA	no_hit	NA	NA	NA	NA	NA
isotig26175	1	14	15	AT4G38350.1	no_rice	NA	52.63	4.2	29.3	Patched family protein
isotig17263	14	1	15	Os06t0655200-01	Os06g0655200	NA	66.949	1.20e-40	137	Pollen allergen Lol p2 family protein. (Os06t0655200-01)
isotig28802	14	1	15	Os02t0159200-01	Os02g0159200	NA	63.764	0.0	793	Protein of unknown function DUF292, eukaryotic domain containing protein. (Os02t0159200-01);Hypothetical conserved gene. (Os02t0159200-02)
isotig60205	0	15	15	Os01t0968300-01	Os01g0968300	NA	79.775	5.64e-46	152	Root cap family protein. (Os01t0968300-01)
isotig01107	15	0	15	Os05t0430800-01	Os05g0430800	NA	76.471	5.68e-04	27.7	Similar to Amidophosphoribosyltransferase, chloroplast precursor (EC 2.4.2.14) (Glutamine phosphoribosylpyrophosphate amidotransferase) (ATASE) (GPAT). (Os05t0430800-01)
isotig30403	15	0	15	Os02t0727300-03	Os02g0727300	plant U-box-containing protein 21, U-box protein 21	75.962	0.0	869	Similar to Beta-catenin repeat family protein. (Os02t0727300-01);Similar to Beta-catenin repeat family protein. (Os02t0727300-02);Similar to ubiquitin-protein ligase. (Os02t0727300-03);Similar to ubiquitin-protein ligase. (Os02t0727300-04)
isotig38650	1	14	15	Os04t0191000-01	Os04g0191000	NA	53.744	5.43e-67	229	Similar to OSIGBa0114M03.4 protein. (Os04t0191000-01)
isotig21532	1	14	15	Os02t0541325-00	Os02g0541325	NA	93.924	0.0	786	Similar to Serine decarboxylase. (Os02t0541325-00)
isotig31839	1	14	15	Os06t0289900-01	Os06g0289900	flavone/flavanone C-hexosyltransferase	67.174	0.0	525	UDP-glucuronosyl/UDP-glucosyltransferase family protein. (Os06t0289900-01)
isotig11187	14	1	15	Os01t0858000-00	Os01g0858000	NA	74.790	5.93e-179	382	WD40 repeat domain containing protein. (Os01t0858000-00)
isotig24366	1	13	14	Os04t0610400-01	Os04g0610400	ETHYLENE RESPONSE FACTOR 77	78.571	8.45e-33	122	APETALA-2-like transcription Factor, Control of the abscisic acid (ABA)/gibberellin (GA) balance (Os04t0610400-01)
isotig37735	13	1	14	Os05t0380700-01	Os05g0380700	NA	50.407	2.28e-31	117	Conserved hypothetical protein. (Os05t0380700-01)
isotig26308	14	0	14	NA	no_hit	NA	NA	NA	NA	NA
isotig51353	14	0	14	NA	no_hit	NA	NA	NA	NA	NA
isotig36080	0	14	14	NA	no_hit	NA	NA	NA	NA	NA
isotig64879	0	14	14	NA	no_hit	NA	NA	NA	NA	NA
isotig38315	0	14	14	NA	no_hit	NA	NA	NA	NA	NA
isotig52739	0	14	14	NA	no_hit	NA	NA	NA	NA	NA
isotig11133	13	1	14	NA	no_hit	NA	NA	NA	NA	NA
isotig35889	14	0	14	NA	no_hit	NA	NA	NA	NA	NA
isotig36599	1	13	14	NA	no_hit	NA	NA	NA	NA	NA
isotig01109	14	0	14	Os05t0430800-01	Os05g0430800	NA	76.471	5.68e-04	27.7	Similar to Amidophosphoribosyltransferase, chloroplast precursor (EC 2.4.2.14) (Glutamine phosphoribosylpyrophosphate amidotransferase) (ATASE) (GPAT). (Os05t0430800-01)
isotig09560	13	1	14	Os02t0605900-01	Os02g0605900	NA	79.268	1.55e-132	394	Similar to Chitinase (EC 3.2.1.14) A. (Os02t0605900-01)
isotig07888	0	14	14	Os03t0184550-01	Os03g0184550	NA	78.571	1.28e-18	88.6	Similar to Dihydroflavonol-4-reductase. (Os03t0184550-01)
isotig43464	14	0	14	Os06t0226000-01	Os06g0226000	NA	67.857	1.19e-61	44.3	Similar to Transposase (Fragment). (Os06t0226000-01);Conserved hypothetical protein. (Os06t0226000-02)
isotig01285	13	1	14	Os02t0722800-01	Os02g0722800	OsWD40-53	74.874	0.0	851	WD40 repeat-like domain containing protein. (Os02t0722800-01);Similar to Peptidase S26A, signal peptidase I; WD40-like. (Os02t0722800-02)
isotig36037	0	13	13	Os08t0337300-02	Os08g0337300	NA	53.810	8.36e-77	249	Hypothetical conserved gene. (Os08t0337300-01);Zinc finger, PHD-type domain containing protein. (Os08t0337300-02);Hypothetical conserved gene. (Os08t0337300-03)
isotig41845	0	13	13	Os11t0656500-01	Os11g0656500	NA	100.000	1.31e-06	21.2	Integrase, catalytic core domain containing protein. (Os11t0656500-01)
isotig38247	13	0	13	NA	no_hit	NA	NA	NA	NA	NA
isotig56938	13	0	13	NA	no_hit	NA	NA	NA	NA	NA
isotig03273	0	13	13	NA	no_hit	NA	NA	NA	NA	NA
isotig25422	0	13	13	NA	no_hit	NA	NA	NA	NA	NA
isotig59980	0	13	13	NA	no_hit	NA	NA	NA	NA	NA
isotig11752	13	0	13	NA	no_hit	NA	NA	NA	NA	NA
isotig06161	12	1	13	NA	no_hit	NA	NA	NA	NA	NA
isotig42253	12	1	13	NA	no_hit	NA	NA	NA	NA	NA
isotig51571	12	1	13	NA	no_hit	NA	NA	NA	NA	NA
isotig21786	0	13	13	Os01t0827800-00	Os01g0827800	PYRABACTIN RESISTANCE 1 LIKE/REGULATORY COMPONENTS OF ABA RECEPTOR 1, pyrabactin resistance-like 1	59.223	8.95e-54	183	Similar to AT-rich element binding factor 3. (Os01t0827800-00)
isotig29844	0	13	13	Os05t0543200-01	Os05g0543200	NA	83.562	6.99e-96	133	Similar to Ran GTPase activating protein. (Os05t0543200-01)
isotig28069	12	1	13	Os03t0650700-01	Os03g0650700	NA	82.119	0.0	1682	Translation elongation factor EFG/EF2, C-terminal domain containing protein. (Os03t0650700-01)
isotig17859	12	1	13	Os04t0609700-01	Os04g0609700	NA	90.898	0.0	1488	Zinc finger, RING/FYVE/PHD-type domain containing protein. (Os04t0609700-01);Similar to H0702G05.10 protein. (Os04t0609700-02)
isotig16628	0	12	12	Os12t0181600-01	Os12g0181600	amino acid permease 11B, amino acid permease 15, amino acid/auxin permease 15	89.172	0.0	837	Amino acid transporter, transmembrane domain containing protein. (Os12t0181600-01)
isotig31578	0	12	12	Os01t0215700-01	Os01g0215700	GDSL ESTERASE/LIPASE PROTEIN 6	88.270	0.0	633	Esterase, SGNH hydrolase-type domain containing protein. (Os01t0215700-01);Esterase, SGNH hydrolase-type domain containing protein. (Os01t0215700-02)
isotig15093	12	0	12	NA	no_hit	NA	NA	NA	NA	NA
isotig55992	12	0	12	NA	no_hit	NA	NA	NA	NA	NA
isotig41337	12	0	12	NA	no_hit	NA	NA	NA	NA	NA
isotig31719	12	0	12	NA	no_hit	NA	NA	NA	NA	NA
isotig57802	12	0	12	NA	no_hit	NA	NA	NA	NA	NA
isotig25310	0	12	12	NA	no_hit	NA	NA	NA	NA	NA
isotig59715	0	12	12	NA	no_hit	NA	NA	NA	NA	NA
isotig31430	12	0	12	NA	no_hit	NA	NA	NA	NA	NA
isotig13313	0	12	12	Os06t0122200-01	Os06g0122200	NA	64.789	1.11e-66	219	Protein of unknown function DUF594 domain containing protein. (Os06t0122200-01)
isotig63003	12	0	12	Os04t0501100-00	Os04g0501100	MRS2/MGT family member 9	88.421	5.74e-53	164	Similar to Magnesium transporter MRS2-C. (Os04t0501100-00)
isotig30281	0	12	12	Os05t0557600-01	Os05g0557600	UBIQUITIN-CONJUGATING ENZYME 41	78.058	0.0	730	Ubiquitin-conjugating enzyme/RWD-like domain containing protein. (Os05t0557600-01)
isotig22036	11	0	11	Os03t0668000-01	Os03g0668000	F-box protein 163	62.857	4.75e-25	46.2	Cyclin-like F-box domain containing protein. (Os03t0668000-01);Cyclin-like F-box domain containing protein. (Os03t0668000-02)
isotig09089	11	0	11	NA	no_hit	NA	NA	NA	NA	NA
isotig17025	11	0	11	NA	no_hit	NA	NA	NA	NA	NA
isotig58621	11	0	11	NA	no_hit	NA	NA	NA	NA	NA
isotig19616	11	0	11	NA	no_hit	NA	NA	NA	NA	NA
isotig43075	11	0	11	NA	no_hit	NA	NA	NA	NA	NA
isotig23572	11	0	11	Os08t0278100-01	Os08g0278100	NA	50.505	2.47e-37	68.6	Osteocrin domain containing protein. (Os08t0278100-01)
isotig28671	11	0	11	Os09t0421300-01	Os09g0421300	PHOSPHOLIPASE D alpha 8	82.260	0.0	1325	Phospholipase D lambda. (Os09t0421300-01)
isotig48475	11	0	11	Os04t0632500-00	Os04g0632500	NA	69.388	8.08e-12	63.9	Protein kinase, catalytic domain domain containing protein. (Os04t0632500-00)
isotig41213	11	0	11	Os12t0158400-00	Os12g0158400	OVATE family protein 20, ovate family protein 31, OVATE-domain containing protein 31	71.875	2.61e-06	48.1	Protein of unknown function DUF623, plant domain containing protein. (Os12t0158400-00)
isotig01105	11	0	11	Os05t0430800-01	Os05g0430800	NA	76.471	5.68e-04	27.7	Similar to Amidophosphoribosyltransferase, chloroplast precursor (EC 2.4.2.14) (Glutamine phosphoribosylpyrophosphate amidotransferase) (ATASE) (GPAT). (Os05t0430800-01)
isotig21787	0	11	11	Os01t0827800-00	Os01g0827800	PYRABACTIN RESISTANCE 1 LIKE/REGULATORY COMPONENTS OF ABA RECEPTOR 1, pyrabactin resistance-like 1	59.223	8.95e-54	183	Similar to AT-rich element binding factor 3. (Os01t0827800-00)
isotig28685	11	0	11	Os01t0584800-01	Os01g0584800	NA	76.596	0.040	34.3	Similar to binding. (Os01t0584800-01)
isotig28308	0	11	11	Os03t0328900-01	Os03g0328900	NA	72.199	0.0	755	Similar to cDNA clone:J033099F01, full insert sequence. (Os03t0328900-01);Nucleotide-binding, alpha-beta plait domain containing protein. (Os03t0328900-02)
isotig06193	11	0	11	Os04t0679200-02	Os04g0679200	NA	58.140	1.08e-60	44.3	Similar to H0801D08.12 protein. (Os04t0679200-01);Similar to H0801D08.12 protein. (Os04t0679200-02)
isotig07494	11	0	11	Os04t0693000-01	Os04g0693000	NA	82.000	7.18e-46	172	Similar to Ribophorin I (Fragment). (Os04t0693000-01);Similar to dolichyl-diphosphooligosaccharide--protein glycosyltransferase 67 kDasubunit. (Os04t0693000-02)
isotig31966	10	0	10	Os04t0588700-01	Os04g0588700	MULTIDRUG RESISTANCE-ASSOCIATED PROTEIN 7	67.677	9.87e-33	134	ABC transporter-like domain containing protein. (Os04t0588700-01)
isotig27841	0	10	10	Os01t0570700-01	Os01g0570700	NA	95.161	0.0	609	Carbamoyl-phosphate synthetase, large subunit, ATP-binding domain containing protein. (Os01t0570700-01)
isotig34247	0	10	10	Os07t0535100-01	Os07g0535100	F-box protein 375	60.000	7.44e-97	163	Cyclin-like F-box domain containing protein. (Os07t0535100-01)
isotig16637	10	0	10	Os11t0169700-01	Os11g0169700	NA	71.171	1.27e-31	130	Galactose oxidase/kelch, beta-propeller domain containing protein. (Os11t0169700-01)
isotig15393	10	0	10	AT1G29120.5	no_rice	NA	87.5	0.27	33.1	Hydrolase-like protein family
isotig43311	10	0	10	Os12t0206700-01	Os12g0206700	NA	78.125	4.41e-07	48.9	Hypothetical protein. (Os12t0206700-01)
isotig08917	10	0	10	NA	no_hit	NA	NA	NA	NA	NA
isotig14756	10	0	10	NA	no_hit	NA	NA	NA	NA	NA
isotig25252	10	0	10	NA	no_hit	NA	NA	NA	NA	NA
isotig36640	10	0	10	NA	no_hit	NA	NA	NA	NA	NA
isotig39401	10	0	10	NA	no_hit	NA	NA	NA	NA	NA
isotig61791	10	0	10	NA	no_hit	NA	NA	NA	NA	NA
isotig51693	10	0	10	NA	no_hit	NA	NA	NA	NA	NA
isotig46498	10	0	10	NA	no_hit	NA	NA	NA	NA	NA
isotig27469	10	0	10	NA	no_hit	NA	NA	NA	NA	NA
isotig32685	0	10	10	NA	no_hit	NA	NA	NA	NA	NA
isotig38944	0	10	10	NA	no_hit	NA	NA	NA	NA	NA
isotig39455	0	10	10	NA	no_hit	NA	NA	NA	NA	NA
isotig44836	0	10	10	NA	no_hit	NA	NA	NA	NA	NA
isotig16239	0	10	10	NA	no_hit	NA	NA	NA	NA	NA
isotig23573	10	0	10	Os08t0278100-01	Os08g0278100	NA	50.505	2.47e-37	68.6	Osteocrin domain containing protein. (Os08t0278100-01)
isotig41498	0	10	10	Os08t0106501-01	Os08g0106501	NA	75.758	1.15e-62	197	Protein of unknown function DUF679 family protein. (Os08t0106501-01)
isotig13480	0	10	10	Os01t0360200-01	Os01g0360200	RESPIRATORY BURST OXIDASE HOMOLOG B	57.573	0.0	1059	Similar to Respiratory burst oxidase homolog. (Os01t0360200-01);Similar to Respiratory burst oxidase homolog. (Os01t0360200-03)
isotig48670	10	0	10	Os09t0133000-01	Os09g0133000	NA	81.395	5.06e-18	76.3	SWIB/MDM2 domain containing protein. (Os09t0133000-01)
isotig33017	0	10	10	Os02t0106800-01	Os02g0106800	NA	55.814	2.39e-12	44.3	TMPIT-like family protein. (Os02t0106800-01)
isotig19376	0	9	9	Os12t0181600-01	Os12g0181600	amino acid permease 11B, amino acid permease 15, amino acid/auxin permease 15	88.626	0.0	388	Amino acid transporter, transmembrane domain containing protein. (Os12t0181600-01)
isotig28118	0	9	9	Os05t0170300-00	Os05g0170300	NA	75.719	0.0	360	Leucine-rich repeat domain containing protein. (Os05t0170300-00)
isotig29831	9	0	9	NA	no_hit	NA	NA	NA	NA	NA
isotig59946	9	0	9	NA	no_hit	NA	NA	NA	NA	NA
isotig19045	0	9	9	NA	no_hit	NA	NA	NA	NA	NA
isotig61081	0	9	9	NA	no_hit	NA	NA	NA	NA	NA
isotig62039	0	9	9	NA	no_hit	NA	NA	NA	NA	NA
isotig64245	0	9	9	NA	no_hit	NA	NA	NA	NA	NA
isotig37598	0	9	9	Os09t0530000-01	Os09g0530000	SULFURTRANSFERASE 4	85.590	1.47e-129	370	Rhodanese-like domain containing protein. (Os09t0530000-01);Rhodanese-like domain containing protein. (Os09t0530000-02)
isotig44010	0	9	9	Os04t0191000-01	Os04g0191000	NA	81.624	6.71e-120	374	Similar to OSIGBa0114M03.4 protein. (Os04t0191000-01)
isotig34387	9	0	9	Os01t0248701-00	Os01g0248701	NA	78.405	2.50e-79	253	Terpenoid synthase domain containing protein. (Os01t0248701-00)
isotig19557	9	0	9	Os12t0591500-00	Os12g0591500	NA	54.667	8.45e-20	91.7	Transcriptional factor B3 domain containing protein. (Os12t0591500-00)
isotig33657	9	0	9	Os05t0450600-01	Os05g0450600	NA	78.391	2.68e-140	415	Uncharacterised protein family UPF0503 domain containing protein. (Os05t0450600-01)
isotig50397	8	0	8	AT2G45270.1	no_rice	NA	59.09	4.1	28.9	glycoprotease 1
isotig34756	8	0	8	Os02t0671800-01	Os02g0671800	NA	51.852	1.98e-16	81.6	Integrase, catalytic core domain containing protein. (Os02t0671800-01)
isotig49790	8	0	8	NA	no_hit	NA	NA	NA	NA	NA
isotig56078	8	0	8	NA	no_hit	NA	NA	NA	NA	NA
isotig38131	8	0	8	NA	no_hit	NA	NA	NA	NA	NA
isotig07495	8	0	8	Os04t0693000-01	Os04g0693000	NA	82.000	7.18e-46	172	Similar to Ribophorin I (Fragment). (Os04t0693000-01);Similar to dolichyl-diphosphooligosaccharide--protein glycosyltransferase 67 kDasubunit. (Os04t0693000-02)
isotig18044	8	0	8	Os12t0165000-01	Os12g0165000	OsWD40-194	68.919	4.34e-16	83.6	WD40 repeat-like domain containing protein. (Os12t0165000-01);Similar to predicted protein. (Os12t0165000-02)

## Sheet: Section 3
Additional file 3-Section 3: Classification of the Paspalum annotated small RNA targets into ontology classes, according to Plant Structure Development Stage Ontologies (www.planteome.org)
* indicates ontologies associated with reproductive development

## Sheet: Section 4
Additional file 3-Section 4: Functional classification and PANTHER overrepresentation test for annotated small RNA targets.
A. Functional classification of the 16,965 expressed transcripts in Paspalum transcriptome reference with annotations assigned from O. sativa Japonica reference peptides
Biological Process	Cellular Component					Molecular Function
B. PANTHER Overrepresentation Test for annotated small RNA targets against all annotated expressed genes
Analyzed List:	Annotated sRNA target genes (n=4811)
Reference List:	Annotated transcripts in Paspalum transcriptome reference (n=16965)
Test Type:	BINOMIAL
Correction:	BONFERRONI
PANTHER GO-Slim Biological Process	reference	targets	expected	over/under	Fold Enrichment	P value
metabolic process (GO:0008152)	4879	1507	1383.61	+	1.09	9.00E-03
generation of precursor metabolites and energy (GO:0006091)	194	89	55.02	+	1.62	2.41E-03
protein metabolic process (GO:0019538)	1153	401	326.97	+	1.23	3.84E-03
proteolysis (GO:0006508)	340	140	96.42	+	1.45	2.63E-03
cell communication (GO:0007154)	506	192	143.49	+	1.34	8.86E-03
signal transduction (GO:0007165)	467	175	132.43	+	1.32	3.36E-02
intracellular signal transduction (GO:0035556)	303	123	85.93	+	1.43	1.48E-02
vesicle-mediated transport (GO:0016192)	378	151	107.19	+	1.41	5.43E-03
catabolic process (GO:0009056)	913	347	258.91	+	1.34	7.98E-06
phosphate-containing compound metabolic process (GO:0006796)	1275	429	361.57	+	1.19	3.11E-02
PANTHER GO-Slim Cellular Component	reference	targets	expected	over/under	Fold Enrichment	P value
ribosome (GO:0005840)	204	87	57.85	+	1.50	9.21E-03
cell part (GO:0044464)	4290	1329	1216.57	+	1.09	5.62E-03
intracellular (GO:0005622)	4113	1272	1166.38	+	1.09	1.10E-02
cytoplasm (GO:0005737)	2579	884	731.36	+	1.21	6.27E-08
cytosol (GO:0005829)	537	215	152.28	+	1.41	3.03E-05
PANTHER GO-Slim Molecular Function	reference	targets	expected	over/under	Fold Enrichment	raw P value
structural molecule activity (GO:0005198)	286	114	81.10	+	1.41	4.07E-02
catalytic activity (GO:0003824)	4114	1285	1166.66	+	1.10	6.11E-03
hydrolase activity (GO:0016787)	1410	474	399.85	+	1.19	1.22E-02
pyrophosphatase activity (GO:0016462)	432	162	122.51	+	1.32	4.40E-02
RNA binding (GO:0003723)	523	106	148.31	-	0.71	1.80E-02

## Sheet: Section 5
Additional file 3-Section 5: edgeR analysis of small RNA reads mapped over the P. notatum reference transcriptome reported by Ortiz et al. BMC Genomics. 2017;18:318.
Transcript	n_reads_apo	n_reads_sex	logFC	logCPM	LR	PValue	FDR	blastx_hit	gene	symbol	description
isotig57153	0	3654	-13.1935	11.5022	1588.89	0	0	NA	no_hit	NA	NA
isotig37517	9190	19	8.97204	12.912	1060.42	1.32209e-232	8.49705e-229	Os12t0112401-00	Os12g0112401	NA	Similar to RNA-binding protein 12. (Os12t0112401-00)
isotig56890	3	8561	-11.2027	12.7341	979.915	4.1699e-215	1.78666e-211	NA	no_hit	NA	NA
isotig41839	1352	2	9.26096	10.1746	928.862	5.22119e-204	1.67783e-200	NA	no_hit	NA	NA
isotig28908	1348	1	10.0327	10.1639	780.9	7.66926e-172	1.97161e-168	NA	no_hit	NA	NA
isotig61070	0	1251	-11.65	9.97598	755.656	2.36337e-166	5.06312e-163	NA	no_hit	NA	NA
isotig54797	1	1292	-9.77813	10.0232	636.792	1.66592e-140	3.05911e-137	NA	no_hit	NA	NA
isotig59145	10	1263	-6.81935	10.0046	558.146	2.12789e-123	3.41899e-120	NA	no_hit	NA	NA
isotig53038	1	768	-9.02586	9.28885	546.465	7.39506e-121	1.05618e-117	NA	no_hit	NA	NA
isotig09871	606	0	10.7288	9.03147	507.319	2.42928e-112	3.12259e-109	NA	no_hit	NA	NA
isotig15499	2	644	-7.97729	9.04103	445.287	7.65124e-99	8.94082e-96	NA	no_hit	NA	NA
isotig41195	0	790	-10.9808	9.32032	409.404	4.94055e-91	5.29215e-88	NA	no_hit	NA	NA
isotig15500	2	846	-8.37868	9.43304	374.508	1.9532e-83	1.93127e-80	NA	no_hit	NA	NA
isotig18403	693	2846	-1.91874	11.4809	347.291	1.64837e-77	1.51344e-74	AT1G54490.2	no_rice	NA	exoribonuclease 4
isotig46642	8024	3720	1.23041	13.2621	345.612	3.82545e-77	3.27815e-74	NA	no_hit	NA	NA
isotig18402	1148	4642	-1.91058	12.1815	340.533	4.88305e-76	3.92292e-73	AT1G54490.2	no_rice	NA	exoribonuclease 4
isotig59850	2	431	-7.39824	8.48239	333.671	1.52459e-74	1.15277e-71	NA	no_hit	NA	NA
isotig33888	327	2	7.22005	8.15817	326.616	5.24643e-73	3.74653e-70	NA	no_hit	NA	NA
isotig50169	318	1692	-2.28824	10.6602	282.909	1.74487e-63	1.18045e-60	NA	no_hit	NA	NA
isotig09870	262	0	9.52402	7.84813	276.683	3.9667e-62	2.5494e-59	NA	no_hit	NA	NA
isotig56766	338	0	9.84533	8.16644	270.654	8.17369e-61	5.00308e-58	Os10t0341101-01	Os10g0341101	NA	Conserved hypothetical protein. (Os10t0341101-01)
isotig53357	16	512	-4.86186	8.76639	260.652	1.23731e-58	7.22929e-56	AT1G15920.2	no_rice	NA	Polynucleotidyl transferase%2C ribonuclease H-like superfamily protein
isotig30414	297	6	5.66446	8.04093	253.97	3.53997e-57	1.97838e-54	NA	no_hit	NA	NA
isotig10343	439	20	4.53196	8.60386	243.745	5.99877e-55	3.21284e-52	Os09t0504800-01	Os09g0504800	NA	tRNA-splicing endonuclease, subunit Sen54, N-terminal domain containing protein. (Os09t0504800-01)
isotig62598	205	1	7.33768	7.51388	221.089	5.2332e-50	2.6907e-47	AT4G33470.1	no_rice	NA	histone deacetylase 14
isotig43614	14	379	-4.59346	8.3457	214.233	1.63812e-48	8.09859e-46	NA	no_hit	NA	NA
isotig10344	181	0	8.97373	7.31978	213.52	2.34398e-48	1.11591e-45	Os09t0504800-01	Os09g0504800	NA	tRNA-splicing endonuclease, subunit Sen54, N-terminal domain containing protein. (Os09t0504800-01)
isotig20860	205	2	6.55584	7.51979	213.175	2.7874e-48	1.27962e-45	Os01t0681400-01	Os01g0681400	AUTOPHAGY ASSOCIATED GENE 6A	ATG6/Beclin-1 protein, Abiotic stresses (heat,cold and drought) and hormone (abscisic acid) response (Os01t0681400-01)
isotig01272	209	4	5.68913	7.54124	206.614	7.52777e-47	3.33662e-44	Os02t0722800-01	Os02g0722800	OsWD40-53	WD40 repeat-like domain containing protein. (Os02t0722800-01);Similar to Peptidase S26A, signal peptidase I; WD40-like. (Os02t0722800-02)
isotig10345	171	0	8.90257	7.25331	203.114	4.36764e-46	1.87139e-43	Os09t0504800-01	Os09g0504800	NA	tRNA-splicing endonuclease, subunit Sen54, N-terminal domain containing protein. (Os09t0504800-01)
isotig09869	172	0	8.89625	7.24644	200.544	1.58891e-45	6.58832e-43	NA	no_hit	NA	NA
isotig28599	349	1562	-2.05193	10.5945	199.661	2.47609e-45	9.78214e-43	NA	no_hit	NA	NA
isotig01899	504	52	3.38221	8.88419	199.633	2.51136e-45	9.78214e-43	NA	no_hit	NA	NA
isotig61729	0	196	-8.97832	7.39932	198.799	3.8189e-45	1.44377e-42	NA	no_hit	NA	NA
isotig35514	172	0	8.88879	7.24109	189.347	4.41501e-43	1.62144e-40	NA	no_hit	NA	NA
isotig24375	460	72	2.79834	8.8366	188.71	6.0811e-43	2.17129e-40	NA	no_hit	NA	NA
isotig32836	161	748	-2.09822	9.53631	180.981	2.95903e-41	1.02798e-38	AT2G28910.3	no_rice	NA	CAX interacting protein 4
isotig29249	1696	440	2.0819	10.8287	173.096	1.55954e-39	5.27536e-37	Os04t0482800-01	Os04g0482800	NA	Similar to Topoisomerase-like protein. (Os04t0482800-01)
isotig38333	147	1	6.84798	7.05304	171.425	3.61325e-39	1.19089e-36	NA	no_hit	NA	NA
isotig55788	267	4	6.07218	7.90039	169.682	8.68373e-39	2.79052e-36	NA	no_hit	NA	NA
isotig16728	0	164	-8.71747	7.1565	165.108	8.66233e-38	2.71575e-35	NA	no_hit	NA	NA
isotig33815	194	12	4.09107	7.50111	159.827	1.23441e-36	3.77788e-34	NA	no_hit	NA	NA
isotig53659	194	842	-2.00249	9.71922	158.561	2.33402e-36	6.9771e-34	NA	no_hit	NA	NA
isotig16727	0	156	-8.6508	7.09415	151.889	6.70178e-35	1.95783e-32	NA	no_hit	NA	NA
isotig23278	686	153	2.29592	9.48332	151.097	9.9791e-35	2.85048e-32	Os01t0836600-01	Os01g0836600	ABC TRANSPORTER G FAMILY MEMBER 3	ABC transporter-like domain containing protein. (Os01t0836600-01)
isotig24374	409	62	2.85423	8.67201	150.875	1.11637e-34	3.11952e-32	NA	no_hit	NA	NA
isotig38428	142	2	6.02926	7.02576	148.371	3.93664e-34	1.07663e-31	Os11t0110066-01	Os11g0110066	NA	Hypothetical conserved gene. (Os11t0110066-01)
isotig03203	42	315	-2.77833	8.22212	146.653	9.34431e-34	2.50233e-31	Os08t0373000-00	Os08g0373000	NA	Hypothetical conserved gene. (Os08t0373000-00)
isotig31011	4707	2079	1.27583	12.4534	145.544	1.63324e-33	4.28443e-31	Os11t0658800-01	Os11g0658800	NA	Pectin lyase fold/virulence factor domain containing protein. (Os11t0658800-01)
isotig30441	120	559	-2.10191	9.11757	145.236	1.90701e-33	4.90255e-31	Os03t0627900-01	Os03g0627900	NA	Similar to H0102C09.1 protein. (Os03t0627900-01)
isotig38217	6	173	-4.65623	7.27569	143.971	3.60513e-33	9.08633e-31	Os05t0466800-01	Os05g0466800	NA	Similar to CTD small phosphatase-like protein. (Os05t0466800-01)
isotig34114	462	56	3.11983	8.75952	141.495	1.25388e-32	3.09951e-30	NA	no_hit	NA	NA
isotig35405	235	30	3.07557	7.85419	138.195	6.60569e-32	1.60207e-29	NA	no_hit	NA	NA
isotig53947	445	1511	-1.64735	10.6369	136.221	1.78487e-31	4.24865e-29	AT3G63150.1	no_rice	NA	MIRO-related GTP-ase 2
isotig56881	150	4	5.21259	7.10028	133.908	5.72192e-31	1.33726e-28	AT1G48310.3	no_rice	NA	chromatin remodeling factor18
isotig05614	116	490	-1.95949	8.96426	128.272	9.78597e-30	2.24623e-27	NA	no_hit	NA	NA
isotig01906	318	70	2.29694	8.3791	122.992	1.40001e-28	3.15715e-26	NA	no_hit	NA	NA
isotig26438	98	0	8.08596	6.49769	122.205	2.08169e-28	4.61345e-26	NA	no_hit	NA	NA
isotig01903	301	58	2.48506	8.26405	121.615	2.80323e-28	6.10725e-26	NA	no_hit	NA	NA
isotig03206	35	330	-3.11483	8.2434	119.714	7.30728e-28	1.56546e-25	Os08t0373000-00	Os08g0373000	NA	Hypothetical conserved gene. (Os08t0373000-00)
isotig28702	111	0	8.23771	6.64603	117.925	1.801e-27	3.7951e-25	Os01t0602800-01	Os01g0602800	NA	Serine/threonine protein kinase-related domain containing protein. (Os01t0602800-01)
isotig40021	143	9	4.04637	7.0798	116.454	3.78092e-27	7.83871e-25	Os01t0814700-01	Os01g0814700	F-box protein 47	Cyclin-like F-box domain containing protein. (Os01t0814700-01)
isotig30560	252	44	2.6214	7.99144	114.416	1.05671e-26	2.15603e-24	NA	no_hit	NA	NA
isotig10322	381	1104	-1.42679	10.2393	108.627	1.95842e-25	3.93336e-23	NA	no_hit	NA	NA
isotig01902	314	74	2.19544	8.3699	105.924	7.66219e-25	1.51523e-22	NA	no_hit	NA	NA
isotig05615	61	363	-2.47785	8.45717	105.595	9.04411e-25	1.76141e-22	NA	no_hit	NA	NA
isotig59258	98	2	5.47292	6.52705	104.83	1.33087e-24	2.55329e-22	NA	no_hit	NA	NA
isotig01900	152	14	3.51512	7.19443	102.228	4.94961e-24	9.35622e-22	NA	no_hit	NA	NA
isotig39869	5	125	-4.433	6.84748	100.99	9.24569e-24	1.72238e-21	NA	no_hit	NA	NA
isotig05613	123	509	-1.94751	9.02161	100.277	1.325e-23	2.43307e-21	NA	no_hit	NA	NA
isotig26439	78	0	7.77709	6.22228	99.6819	1.78949e-23	3.23974e-21	NA	no_hit	NA	NA
isotig15988	179	28	2.78228	7.50884	98.4555	3.32409e-23	5.93443e-21	Os06t0472900-01	Os06g0472900	class III peroxidase 79	Haem peroxidase family protein. (Os06t0472900-01)
isotig06839	75	383	-2.23563	8.57178	98.404	3.4117e-23	6.0074e-21	NA	no_hit	NA	NA
isotig53938	25	191	-2.8079	7.53055	93.2358	4.64215e-22	8.06354e-20	NA	no_hit	NA	NA
isotig43850	81	1	5.99826	6.28405	93.0935	4.98814e-22	8.549e-20	NA	no_hit	NA	NA
isotig01915	253	55	2.30213	8.0395	91.473	1.13123e-21	1.91327e-19	NA	no_hit	NA	NA
isotig21062	262	741	-1.39527	9.67694	88.8408	4.27909e-21	7.1433e-19	NA	no_hit	NA	NA
isotig27620	4	107	-4.49973	6.64965	88.7574	4.46333e-21	7.35534e-19	NA	no_hit	NA	NA
isotig01901	115	8	3.90744	6.8061	88.3834	5.39208e-21	8.77339e-19	NA	no_hit	NA	NA
isotig01907	283	79	1.95171	8.27426	87.116	1.0234e-20	1.64434e-18	NA	no_hit	NA	NA
isotig49526	696	2067	-1.47359	11.1255	85.4163	2.41719e-20	3.83588e-18	Os12t0112401-00	Os12g0112401	NA	Similar to RNA-binding protein 12. (Os12t0112401-00)
isotig04724	240	679	-1.38695	9.55974	85.1679	2.74078e-20	4.29634e-18	NA	no_hit	NA	NA
isotig18678	283	80	1.92472	8.27078	84.8006	3.30019e-20	5.11092e-18	Os12t0578500-01	Os12g0578500	NA	Glycosyl transferase, family 8 protein. (Os12t0578500-01)
isotig28158	22	169	-2.80702	7.35842	84.3468	4.15179e-20	6.35322e-18	Os06t0301000-01	Os06g0301000	a homologue of yeast Hrd1	Zinc finger, RING/FYVE/PHD-type domain containing protein. (Os06t0301000-01)
isotig32480	129	14	3.27107	6.99329	82.9183	8.55167e-20	1.29321e-17	Os08t0105400-00	Os08g0105400	NA	Similar to P450. (Os08t0105400-00)
isotig03204	33	229	-2.66497	7.7968	82.8212	8.98199e-20	1.34249e-17	Os08t0373000-00	Os08g0373000	NA	Hypothetical conserved gene. (Os08t0373000-00)
isotig03209	74	299	-1.89239	8.28151	81.9232	1.41477e-19	2.09028e-17	Os08t0373000-00	Os08g0373000	NA	Hypothetical conserved gene. (Os08t0373000-00)
isotig58162	110	453	-1.94651	8.85011	81.4906	1.76096e-19	2.57221e-17	Os03t0827700-01	Os03g0827700	NA	Similar to ATP-dependent RNA helicase. (Os03t0827700-01);Similar to cDNA clone:J013043E01, full insert sequence. (Os03t0827700-02)
isotig29445	457	1325	-1.43476	10.4957	80.083	3.58999e-19	5.18491e-17	NA	no_hit	NA	NA
isotig01916	116	14	3.14501	6.881	79.4463	4.95514e-19	7.07704e-17	NA	no_hit	NA	NA
isotig61500	45	246	-2.31649	7.94339	78.6592	7.3806e-19	1.04253e-16	NA	no_hit	NA	NA
isotig09167	0	76	-7.60466	6.16016	78.5582	7.76747e-19	1.08525e-16	Os11t0637200-01	Os11g0637200	NA	Similar to Sorbitol transporter. (Os11t0637200-01)
isotig01909	115	11	3.48167	6.84601	78.4726	8.11156e-19	1.12114e-16	NA	no_hit	NA	NA
isotig36027	22	151	-2.64385	7.23101	77.6605	1.22366e-18	1.66746e-16	Os08t0469100-01	Os08g0469100	NA	Peptidase aspartic, catalytic domain containing protein. (Os08t0469100-01)
isotig56332	81	4	4.34456	6.33501	77.6465	1.23237e-18	1.66746e-16	NA	no_hit	NA	NA
isotig36395	122	18	2.85216	6.97183	77.5573	1.28927e-18	1.72628e-16	NA	no_hit	NA	NA
isotig57942	27	172	-2.53584	7.4272	77.4856	1.33696e-18	1.77168e-16	NA	no_hit	NA	NA
isotig06842	65	298	-2.09283	8.24745	77.3438	1.43642e-18	1.88406e-16	NA	no_hit	NA	NA
isotig05617	19	156	-2.88588	7.24353	76.2634	2.48244e-18	3.19093e-16	NA	no_hit	NA	NA
isotig04156	126	431	-1.66665	8.84471	76.2774	2.46494e-18	3.19093e-16	Os12t0636400-01	Os12g0636400	NA	Similar to Epoxide hydrolase 2. (Os12t0636400-01)
isotig44954	69	294	-1.97591	8.2422	75.5027	3.64911e-18	4.64413e-16	NA	no_hit	NA	NA
isotig59044	89	331	-1.7783	8.45485	75.2425	4.16306e-18	5.24628e-16	NA	no_hit	NA	NA
isotig03208	116	402	-1.67904	8.73728	75.0541	4.57988e-18	5.71552e-16	Os08t0373000-00	Os08g0373000	NA	Hypothetical conserved gene. (Os08t0373000-00)
isotig10869	19	143	-2.76052	7.15116	75.0281	4.64061e-18	5.73562e-16	NA	no_hit	NA	NA
isotig06841	65	291	-2.01873	8.23052	74.714	5.44076e-18	6.66052e-16	NA	no_hit	NA	NA
isotig50678	2248	4411	-0.851473	12.4047	74.2905	6.74282e-18	8.17663e-16	NA	no_hit	NA	NA
isotig19802	391	1087	-1.36662	10.236	73.5687	9.71923e-18	1.16758e-15	NA	no_hit	NA	NA
isotig32010	3	82	-4.50472	6.3062	73.1309	1.21328e-17	1.44403e-15	Os11t0141900-00	Os11g0141900	NH5.1	Ankyrin domain containing protein. (Os11t0141900-00)
isotig06840	92	343	-1.79352	8.49432	72.6233	1.56919e-17	1.8505e-15	NA	no_hit	NA	NA
isotig01914	312	70	2.25408	8.34022	72.5155	1.65723e-17	1.93655e-15	NA	no_hit	NA	NA
isotig33882	256	666	-1.26359	9.5583	71.7795	2.40642e-17	2.78668e-15	NA	no_hit	NA	NA
isotig01898	87	5	4.13377	6.42265	71.6524	2.56645e-17	2.94546e-15	NA	no_hit	NA	NA
isotig51360	125	15	3.16283	6.98287	70.7759	4.00197e-17	4.55233e-15	NA	no_hit	NA	NA
isotig46553	59	0	7.3599	5.86639	70.7115	4.13467e-17	4.66202e-15	NA	no_hit	NA	NA
isotig27452	0	76	-7.61549	6.16594	69.9641	6.03932e-17	6.71736e-15	NA	no_hit	NA	NA
isotig62664	542	2120	-1.91676	11.0574	69.9567	6.06203e-17	6.71736e-15	NA	no_hit	NA	NA
isotig03207	33	226	-2.62577	7.78084	69.4575	7.80801e-17	8.52081e-15	Os08t0373000-00	Os08g0373000	NA	Hypothetical conserved gene. (Os08t0373000-00)
isotig53518	217	56	2.08894	7.89768	69.4539	7.82213e-17	8.52081e-15	Os08t0482500-01	Os08g0482500	NA	Hypothetical protein. (Os08t0482500-01);Hypothetical protein. (Os08t0482500-02)
isotig01911	259	71	1.98215	8.14091	69.3451	8.26578e-17	8.92844e-15	NA	no_hit	NA	NA
isotig21063	116	382	-1.60084	8.69317	69.1005	9.35712e-17	1.0023e-14	NA	no_hit	NA	NA
isotig23954	73	3	4.55026	6.17781	68.4448	1.30478e-16	1.38608e-14	Os09t0420700-01	Os09g0420700	NA	Similar to Cox17p. (Os09t0420700-01)
isotig01908	105	15	2.8915	6.76371	67.2533	2.38775e-16	2.51575e-14	NA	no_hit	NA	NA
isotig09906	97	8	3.62683	6.57844	66.9001	2.85622e-16	2.98487e-14	NA	no_hit	NA	NA
isotig02370	113	343	-1.47885	8.57153	65.6056	5.50808e-16	5.70975e-14	Os04t0191000-01	Os04g0191000	NA	Similar to OSIGBa0114M03.4 protein. (Os04t0191000-01)
isotig55522	95	341	-1.71561	8.50284	65.5028	5.80309e-16	5.96743e-14	NA	no_hit	NA	NA
isotig43033	52	1	5.35089	5.73851	64.345	1.04435e-15	1.0654e-13	NA	no_hit	NA	NA
isotig56816	148	19	3.01699	7.19005	64.117	1.17243e-15	1.18664e-13	NA	no_hit	NA	NA
isotig35445	2	66	-4.70116	6.02768	63.0038	2.06312e-15	2.07182e-13	NA	no_hit	NA	NA
isotig18216	0	52	-7.06761	5.70674	62.8435	2.23796e-15	2.22998e-13	Os11t0297800-01	Os11g0297800	NA	Similar to Beta-D-xylosidase. (Os11t0297800-01)
isotig07863	57	1	5.47805	5.84476	62.8068	2.28013e-15	2.25453e-13	Os11t0656500-01	Os11g0656500	NA	Integrase, catalytic core domain containing protein. (Os11t0656500-01)
isotig01897	119	21	2.61171	6.97599	62.3867	2.82223e-15	2.76923e-13	NA	no_hit	NA	NA
isotig25028	76	7	3.48723	6.29081	62.2215	3.06921e-15	2.98876e-13	NA	no_hit	NA	NA
isotig01917	75	6	3.6823	6.26129	61.9052	3.604e-15	3.48315e-13	NA	no_hit	NA	NA
isotig42525	4	87	-4.20225	6.39095	61.2661	4.98592e-15	4.78277e-13	Os07t0160300-01	Os07g0160300	NA	Shikimate kinase domain containing protein. (Os07t0160300-01)
isotig42437	570	187	1.75094	9.33159	61.0676	5.51488e-15	5.25099e-13	NA	no_hit	NA	NA
isotig58384	19	144	-2.80775	7.15356	60.8091	6.28857e-15	5.90787e-13	NA	no_hit	NA	NA
isotig06189	44	0	6.95504	5.5346	60.8066	6.2967e-15	5.90787e-13	Os04t0679200-02	Os04g0679200	NA	Similar to H0801D08.12 protein. (Os04t0679200-01);Similar to H0801D08.12 protein. (Os04t0679200-02)
isotig33668	270	709	-1.28243	9.63874	60.4355	7.60287e-15	7.08169e-13	NA	no_hit	NA	NA
isotig60480	1447	3066	-0.977111	11.8371	60.1033	9.00073e-15	8.32341e-13	NA	no_hit	NA	NA
isotig48347	5	78	-3.75769	6.27632	59.7484	1.07795e-14	9.89712e-13	NA	no_hit	NA	NA
isotig49818	0	56	-7.1676	5.79125	59.4224	1.27214e-14	1.15973e-12	NA	no_hit	NA	NA
isotig51418	76	259	-1.64544	8.1395	59.1696	1.44655e-14	1.30943e-12	NA	no_hit	NA	NA
isotig48128	0	45	-6.86156	5.54093	58.6385	1.89468e-14	1.70309e-12	Os01t0189100-01	Os01g0189100	NA	Ankyrin domain containing protein. (Os01t0189100-01)
isotig07682	47	1	5.21172	5.63271	58.1931	2.37612e-14	2.12102e-12	Os04t0437600-01	Os04g0437600	NA	Mitogen activated protein kinase kinase kinase 3 domain containing protein. (Os04t0437600-01);Similar to H0315A08.7 protein. (Os04t0437600-02)
isotig55153	22	129	-2.41438	7.04864	57.8417	2.8408e-14	2.51832e-12	NA	no_hit	NA	NA
isotig27917	520	76	3.0112	9.05831	56.652	5.20171e-14	4.57964e-12	NA	no_hit	NA	NA
isotig25058	123	358	-1.42127	8.65019	56.5076	5.59821e-14	4.8952e-12	NA	no_hit	NA	NA
isotig28049	161	42	2.05809	7.48054	55.7791	8.10894e-14	7.04272e-12	Os11t0656500-01	Os11g0656500	NA	Integrase, catalytic core domain containing protein. (Os11t0656500-01)
isotig23082	109	365	-1.64139	8.60887	55.4406	9.63267e-14	8.30996e-12	NA	no_hit	NA	NA
isotig10323	48	241	-2.23732	7.9304	54.8605	1.29396e-13	1.10883e-11	NA	no_hit	NA	NA
isotig02963	196	655	-1.62118	9.45356	54.8402	1.30737e-13	1.11291e-11	AT5G64350.1	no_rice	NA	FK506-binding protein 12
isotig00569	27	139	-2.2387	7.18017	54.7256	1.3859e-13	1.172e-11	NA	no_hit	NA	NA
isotig39941	56	3	4.16068	5.8614	54.6322	1.45336e-13	1.22101e-11	NA	no_hit	NA	NA
isotig04157	122	428	-1.7233	8.82493	54.581	1.49168e-13	1.24507e-11	Os12t0636400-01	Os12g0636400	NA	Similar to Epoxide hydrolase 2. (Os12t0636400-01)
isotig02369	93	294	-1.54571	8.33867	54.5674	1.50203e-13	1.24562e-11	Os04t0191000-01	Os04g0191000	NA	Similar to OSIGBa0114M03.4 protein. (Os04t0191000-01)
isotig36990	49	2	4.48511	5.69455	54.1009	1.90453e-13	1.56928e-11	Os07t0639900-01	Os07g0639900	NA	Thymidylate kinase-like protein. (Os07t0639900-01)
isotig36053	0	43	-6.79585	5.48883	53.9428	2.06413e-13	1.68995e-11	NA	no_hit	NA	NA
isotig50544	61	4	3.91133	5.97875	53.8006	2.2191e-13	1.80534e-11	AT5G52420.1	no_rice	NA	transmembrane protein
isotig47541	54	0	7.28816	5.77997	53.6302	2.42011e-13	1.95649e-11	NA	no_hit	NA	NA
isotig15279	19	113	-2.4361	6.87393	53.4691	2.62691e-13	2.1104e-11	NA	no_hit	NA	NA
isotig07680	54	1	5.42162	5.79185	53.151	3.08865e-13	2.46593e-11	Os04t0437600-01	Os04g0437600	NA	Mitogen activated protein kinase kinase kinase 3 domain containing protein. (Os04t0437600-01);Similar to H0315A08.7 protein. (Os04t0437600-02)
isotig34952	296	637	-0.992774	9.58026	52.7979	3.69688e-13	2.93331e-11	NA	no_hit	NA	NA
isotig09807	226	554	-1.16669	9.32796	52.0909	5.29899e-13	4.17872e-11	NA	no_hit	NA	NA
isotig06952	2	53	-4.38224	5.77239	51.977	5.61546e-13	4.37461e-11	Os04t0191000-01	Os04g0191000	NA	Similar to OSIGBa0114M03.4 protein. (Os04t0191000-01)
isotig07681	41	1	5.01267	5.47228	51.9777	5.61346e-13	4.37461e-11	Os04t0437600-01	Os04g0437600	NA	Mitogen activated protein kinase kinase kinase 3 domain containing protein. (Os04t0437600-01);Similar to H0315A08.7 protein. (Os04t0437600-02)
isotig10321	439	1058	-1.17715	10.2496	51.7756	6.22198e-13	4.81791e-11	NA	no_hit	NA	NA
isotig44682	1	46	-4.97452	5.59126	51.7396	6.33721e-13	4.87776e-11	NA	no_hit	NA	NA
isotig01910	304	75	2.09515	8.31431	51.5534	6.96776e-13	5.33117e-11	NA	no_hit	NA	NA
isotig55421	39	158	-1.89252	7.40576	51.2888	7.97274e-13	6.064e-11	NA	no_hit	NA	NA
isotig59776	43	167	-1.82916	7.50145	50.7163	1.06732e-12	8.05257e-11	NA	no_hit	NA	NA
isotig04412	234	75	1.73971	8.03818	50.709	1.07125e-12	8.05257e-11	NA	no_hit	NA	NA
isotig32739	0	39	-6.6569	5.3802	50.633	1.11354e-12	8.3218e-11	NA	no_hit	NA	NA
isotig04649	42	0	6.84637	5.46021	50.3546	1.2833e-12	9.53501e-11	NA	no_hit	NA	NA
isotig53767	35	146	-1.93103	7.2959	50.3266	1.30176e-12	9.61653e-11	NA	no_hit	NA	NA
isotig39281	1750	597	1.70741	10.9582	49.6622	1.82633e-12	1.34146e-10	NA	no_hit	NA	NA
isotig09806	238	602	-1.20711	9.44123	49.5565	1.92744e-12	1.40769e-10	NA	no_hit	NA	NA
isotig26903	2	53	-4.38625	5.77248	49.5263	1.95734e-12	1.42145e-10	NA	no_hit	NA	NA
isotig02967	198	601	-1.4951	9.36326	49.1871	2.32671e-12	1.6802e-10	AT5G64350.1	no_rice	NA	FK506-binding protein 12
isotig44243	19	107	-2.36051	6.80517	49.1338	2.39084e-12	1.71686e-10	NA	no_hit	NA	NA
isotig04645	40	1	4.97408	5.44086	48.5119	3.28292e-12	2.34437e-10	NA	no_hit	NA	NA
isotig46961	44	2	4.33229	5.57599	48.3829	3.5062e-12	2.48999e-10	NA	no_hit	NA	NA
isotig13458	44	2	4.33185	5.57661	48.3464	3.57207e-12	2.52282e-10	Os12t0638900-01	Os12g0638900	NA	Pentatricopeptide repeat domain containing protein. (Os12t0638900-01);Similar to predicted protein. (Os12t0638900-02)
isotig09823	10	80	-2.83844	6.37848	48.1294	3.98992e-12	2.80254e-10	NA	no_hit	NA	NA
isotig58447	0	41	-6.73372	5.43975	47.8489	4.6036e-12	3.21602e-10	NA	no_hit	NA	NA
isotig47651	50	4	3.63775	5.76397	47.4325	5.69295e-12	3.95552e-10	NA	no_hit	NA	NA
isotig04155	114	365	-1.58875	8.63445	47.3751	5.86226e-12	4.05126e-10	Os12t0636400-01	Os12g0636400	NA	Similar to Epoxide hydrolase 2. (Os12t0636400-01)
isotig06323	50	180	-1.72992	7.62124	47.1319	6.63666e-12	4.5619e-10	AT3G14160.1	no_rice	NA	2-oxoglutarate-dependent dioxygenase family protein
isotig02022	22	114	-2.23363	6.91592	46.9526	7.27259e-12	4.94613e-10	NA	no_hit	NA	NA
isotig08747	513	221	1.31597	9.25595	46.9583	7.25144e-12	4.94613e-10	NA	no_hit	NA	NA
isotig50038	32	0	6.49196	5.18094	46.7434	8.09181e-12	5.47432e-10	NA	no_hit	NA	NA
isotig06322	66	255	-1.85382	8.06244	46.6148	8.64047e-12	5.78461e-10	AT3G14160.1	no_rice	NA	2-oxoglutarate-dependent dioxygenase family protein
isotig04418	178	63	1.60253	7.69821	46.6161	8.63457e-12	5.78461e-10	NA	no_hit	NA	NA
isotig18217	2	48	-4.24074	5.65868	46.5125	9.10352e-12	6.06304e-10	Os11t0297800-01	Os11g0297800	NA	Similar to Beta-D-xylosidase. (Os11t0297800-01)
isotig09762	32	0	6.49291	5.18237	46.4864	9.22553e-12	6.11262e-10	Os01t0594500-01	Os01g0594500	NA	Conserved hypothetical protein. (Os01t0594500-01)
isotig04410	247	82	1.69683	8.14385	46.1646	1.08726e-11	7.16698e-10	NA	no_hit	NA	NA
isotig51507	117	28	2.14301	7.00489	46.0741	1.13863e-11	7.46735e-10	Os03t0388300-01	Os03g0388300	NA	Conserved hypothetical protein. (Os03t0388300-01)
isotig10279	56	189	-1.62977	7.70826	45.6752	1.39581e-11	9.10745e-10	NA	no_hit	NA	NA
isotig61224	0	35	-6.50259	5.26493	45.6188	1.43653e-11	9.32585e-10	NA	no_hit	NA	NA
isotig36806	0	48	-6.93563	5.60912	45.1739	1.80294e-11	1.16457e-09	NA	no_hit	NA	NA
isotig31922	109	329	-1.49614	8.5101	45.1013	1.87101e-11	1.2025e-09	Os12t0292200-01	Os12g0292200	NA	Hypothetical gene. (Os12t0292200-01)
isotig26302	357	164	1.26109	8.80263	45.0328	1.93765e-11	1.23913e-09	NA	no_hit	NA	NA
isotig04647	49	3	3.9628	5.70617	44.8443	2.13344e-11	1.35759e-09	NA	no_hit	NA	NA
isotig04158	153	415	-1.34759	8.87228	44.6042	2.41175e-11	1.52713e-09	Os12t0636400-01	Os12g0636400	NA	Similar to Epoxide hydrolase 2. (Os12t0636400-01)
isotig10342	75	13	2.61792	6.36851	44.3812	2.70277e-11	1.70301e-09	Os09t0504800-01	Os09g0504800	NA	tRNA-splicing endonuclease, subunit Sen54, N-terminal domain containing protein. (Os09t0504800-01)
isotig02373	58	203	-1.68033	7.80371	43.9613	3.34932e-11	2.1001e-09	Os04t0191000-01	Os04g0191000	NA	Similar to OSIGBa0114M03.4 protein. (Os04t0191000-01)
isotig14332	96	299	-1.52287	8.37346	43.9442	3.37872e-11	2.10825e-09	NA	no_hit	NA	NA
isotig40768	60	190	-1.54276	7.73541	43.9015	3.45315e-11	2.14429e-09	NA	no_hit	NA	NA
isotig04415	157	52	1.69925	7.51061	43.5964	4.03591e-11	2.49412e-09	NA	no_hit	NA	NA
isotig09822	19	99	-2.23743	6.72731	43.192	4.96222e-11	3.05188e-09	NA	no_hit	NA	NA
isotig09808	239	507	-0.966845	9.26528	42.9484	5.62021e-11	3.4401e-09	NA	no_hit	NA	NA
isotig04417	177	42	2.1451	7.57093	42.7665	6.16801e-11	3.75752e-09	NA	no_hit	NA	NA
isotig49618	9	72	-2.83605	6.2473	42.7441	6.23909e-11	3.78289e-09	NA	no_hit	NA	NA
isotig55925	12	87	-2.72718	6.49876	42.6523	6.53866e-11	3.94591e-09	NA	no_hit	NA	NA
isotig62850	0	37	-6.584	5.32499	42.6396	6.58133e-11	3.9531e-09	AT5G40530.2	no_rice	NA	S-adenosyl-L-methionine-dependent methyltransferases superfamily protein
isotig21741	0	40	-6.69098	5.40849	42.6235	6.6357e-11	3.96722e-09	Os10t0446100-01	Os10g0446100	NA	WRC domain containing protein. (Os10t0446100-01)
isotig49663	99	23	2.20698	6.78267	42.5757	6.79973e-11	4.04647e-09	NA	no_hit	NA	NA
isotig49845	172	411	-1.13815	8.92263	42.5457	6.90497e-11	4.09016e-09	NA	no_hit	NA	NA
isotig22982	71	12	2.6345	6.28735	42.4843	7.12505e-11	4.20117e-09	NA	no_hit	NA	NA
isotig04218	18	95	-2.25186	6.6731	41.9057	9.57829e-11	5.62189e-09	Os02t0710800-01	Os02g0710800	NA	Similar to ATP binding / ATP-dependent DNA helicase/ ATP-dependent helicase/ helicase/ nucleic acid binding. (Os02t0710800-01)
isotig45459	29	0	6.35452	5.0809	41.717	1.05486e-10	6.16329e-09	Os07t0592600-01	Os07g0592600	GH3-8	Indole-3-acetic acid (IAA)-amido synthetase, Auxin signaling and defense signaling in a pathogen-nonspecific manner (Os07t0592600-01)
isotig01061	384	182	1.19274	8.89809	41.6881	1.07061e-10	6.22696e-09	Os06t0580100-01	Os06g0580100	NA	Similar to cDNA clone:006-306-H07, full insert sequence. (Os06t0580100-01);Hypothetical gene. (Os06t0580100-02)
isotig35477	133	356	-1.32734	8.65722	41.6719	1.0795e-10	6.25042e-09	NA	no_hit	NA	NA
isotig11323	31	124	-1.86393	7.09099	41.1168	1.434e-10	8.26575e-09	NA	no_hit	NA	NA
isotig43031	153911	91089	0.848592	17.6159	41.014	1.51143e-10	8.65503e-09	Os10t0517050-01	Os10g0517050	NA	Hypothetical conserved gene. (Os10t0517050-01)
isotig06228	217	87	1.44169	8.03019	41.0094	1.515e-10	8.65503e-09	Os09t0452700-00	Os09g0452700	NA	Ubiquitin. (Os09t0452700-00)
isotig29292	52	4	3.70425	5.81286	40.9908	1.52948e-10	8.6991e-09	Os11t0171500-01	Os11g0171500	NA	Calcium-dependent protein kinase (Os11t0171500-01)
isotig45624	62	196	-1.5389	7.77616	40.9314	1.57664e-10	8.9278e-09	NA	no_hit	NA	NA
isotig23986	7002	3380	1.15253	13.0593	40.837	1.6547e-10	9.32875e-09	NA	no_hit	NA	NA
isotig01904	232	89	1.48592	8.09656	40.7815	1.70239e-10	9.55566e-09	NA	no_hit	NA	NA
isotig57086	15	86	-2.38018	6.5198	40.6934	1.7809e-10	9.95289e-09	NA	no_hit	NA	NA
isotig55481	68	12	2.57699	6.2416	40.6013	1.86679e-10	1.03878e-08	NA	no_hit	NA	NA
isotig60677	29	0	6.34478	5.06914	40.3736	2.09759e-10	1.16218e-08	NA	no_hit	NA	NA
isotig17994	2	41	-4.01475	5.49035	40.211	2.27967e-10	1.25763e-08	Os09t0362900-01	Os09g0362900	SET protein 35, SUVH Histone Methyltransferase 6	SET domain containing protein. (Os09t0362900-01)
isotig53036	47	194	-1.93988	7.69035	40.1589	2.34121e-10	1.28606e-08	NA	no_hit	NA	NA
isotig59631	30	122	-1.88344	7.06658	39.6301	3.06923e-10	1.6788e-08	Os12t0499700-00	Os12g0499700	NA	Similar to Protein kinase domain containing protein. (Os12t0499700-00)
isotig15685	69	10	2.90574	6.24784	39.2686	3.69337e-10	2.01163e-08	Os08t0559800-01	Os08g0559800	NA	Hypothetical conserved gene. (Os08t0559800-01)
isotig19503	319	117	1.51356	8.5066	39.2199	3.78667e-10	2.05375e-08	NA	no_hit	NA	NA
isotig47770	347	162	1.22314	8.75011	39.1906	3.84385e-10	2.076e-08	Os08t0431800-01	Os08g0431800	NA	Conserved hypothetical protein. (Os08t0431800-01)
isotig09809	102	264	-1.26142	8.2607	39.147	3.93068e-10	2.11401e-08	NA	no_hit	NA	NA
isotig51007	82	19	2.21305	6.54543	38.853	4.56958e-10	2.44739e-08	NA	no_hit	NA	NA
isotig35740	0	32	-6.3758	5.16985	38.5795	5.25686e-10	2.8038e-08	NA	no_hit	NA	NA
isotig58888	3250	1384	1.35554	11.9106	38.5337	5.38174e-10	2.85855e-08	NA	no_hit	NA	NA
isotig29583	35	2	4.00483	5.33227	38.3924	5.78567e-10	3.06045e-08	Os04t0531500-01	Os04g0531500	NA	Concanavalin A-like lectin/glucanase domain containing protein. (Os04t0531500-01)
isotig04646	41	4	3.35376	5.55011	38.3736	5.84181e-10	3.07749e-08	NA	no_hit	NA	NA
isotig04414	153	58	1.50281	7.51613	38.1585	6.52244e-10	3.42202e-08	NA	no_hit	NA	NA
isotig06231	185	75	1.41119	7.80758	37.9633	7.20873e-10	3.76671e-08	Os09t0452700-00	Os09g0452700	NA	Ubiquitin. (Os09t0452700-00)
isotig10325	22	98	-2.02141	6.74941	37.9471	7.26897e-10	3.78281e-08	NA	no_hit	NA	NA
isotig25059	25	106	-1.9555	6.86368	37.8458	7.65644e-10	3.96838e-08	NA	no_hit	NA	NA
isotig46095	65	12	2.52129	6.19676	37.7222	8.15697e-10	4.21083e-08	NA	no_hit	NA	NA
isotig04729	50	165	-1.60576	7.52765	37.4795	9.23791e-10	4.74976e-08	NA	no_hit	NA	NA
isotig30105	4	49	-3.3917	5.73037	37.3854	9.69452e-10	4.94498e-08	NA	no_hit	NA	NA
isotig04411	162	65	1.43129	7.62695	37.3868	9.68732e-10	4.94498e-08	NA	no_hit	NA	NA
isotig29145	65	262	-1.93818	8.10688	37.3687	9.7779e-10	4.96779e-08	NA	no_hit	NA	NA
isotig29702	51068	29858	0.864553	16.0177	37.2896	1.01827e-09	5.15308e-08	NA	no_hit	NA	NA
isotig02027	31	122	-1.85072	7.06427	37.2726	1.02716e-09	5.17768e-08	NA	no_hit	NA	NA
isotig29993	93	25	2.0127	6.75358	37.1586	1.089e-09	5.46795e-08	NA	no_hit	NA	NA
isotig04730	48	156	-1.58283	7.45694	37.0619	1.14437e-09	5.72363e-08	NA	no_hit	NA	NA
isotig06325	37	130	-1.69287	7.18135	36.7362	1.35243e-09	6.73801e-08	AT3G14160.1	no_rice	NA	2-oxoglutarate-dependent dioxygenase family protein
isotig10053	27	0	6.25488	5.00506	36.6606	1.40592e-09	6.97751e-08	Os01t0919700-01	Os01g0919700	NA	Alpha/beta hydrolase fold-1 domain containing protein. (Os01t0919700-01)
isotig39572	30	0	6.42156	5.11592	36.5125	1.5169e-09	7.49934e-08	NA	no_hit	NA	NA
isotig04723	245	612	-1.20159	9.46936	36.4264	1.58541e-09	7.80799e-08	NA	no_hit	NA	NA
isotig22254	2144	922	1.38342	11.3439	36.4135	1.59594e-09	7.82986e-08	Os02t0701300-01	Os02g0701300	GRAIN SIZE 2	Growth-regulating factor, Regulation of grain shape and panicle length, Negative regulation of seed shattering (Os02t0701300-01)
isotig23404	163	65	1.45226	7.64242	36.3883	1.61669e-09	7.9015e-08	Os11t0703000-01	Os11g0703000	NA	Thaumatin, pathogenesis-related family protein. (Os11t0703000-01)
isotig11599	30	0	6.38092	5.10413	36.3705	1.63154e-09	7.94388e-08	NA	no_hit	NA	NA
isotig06188	37	2	4.0887	5.39324	36.3397	1.65756e-09	8.04012e-08	Os04t0679200-02	Os04g0679200	NA	Similar to H0801D08.12 protein. (Os04t0679200-01);Similar to H0801D08.12 protein. (Os04t0679200-02)
isotig54054	97	269	-1.35658	8.26593	36.2748	1.71366e-09	8.26908e-08	AT1G19890.1	no_rice	NA	male-gamete-specific histone H3
isotig29209	1507	917	0.827506	10.966	36.2703	1.71763e-09	8.26908e-08	CAA33915	CAA33915	ycf68-2	Uncharacterized protein ycf68 [Source:UniProtKB/Swiss-Prot;Acc:P12173]
isotig46352	28	114	-1.88078	6.97423	36.1936	1.7866e-09	8.56904e-08	NA	no_hit	NA	NA
isotig36373	43	142	-1.59735	7.3241	36.1325	1.84345e-09	8.8088e-08	NA	no_hit	NA	NA
isotig18679	267	100	1.49511	8.26937	36.0145	1.95853e-09	9.2997e-08	Os12t0578500-01	Os12g0578500	NA	Glycosyl transferase, family 8 protein. (Os12t0578500-01)
isotig38510	30	1	4.56479	5.13633	36.0124	1.96065e-09	9.2997e-08	Os09t0537600-01	Os09g0537600	CYCLOPHILIN 21-1	Similar to Cyclophilin-like protein (Single domain cyclophilin type peptidyl- prolyl cis-trans isomerase). (Os09t0537600-01);Similar to Peptidyl-prolyl cis-trans isomerase. (Os09t0537600-02)
isotig54242	35	1	4.82676	5.31677	35.8282	2.15505e-09	1.01842e-07	NA	no_hit	NA	NA
isotig50815	7	64	-3.00224	6.08904	35.6827	2.3222e-09	1.09339e-07	NA	no_hit	NA	NA
isotig45137	2746	2008	0.581181	11.9529	35.4922	2.56078e-09	1.20132e-07	Os09t0565000-00	Os09g0565000	NA	Peptidase, cysteine peptidase active site domain containing protein. (Os09t0565000-00)
isotig58949	125	381	-1.47987	8.7258	35.1225	3.0961e-09	1.44717e-07	NA	no_hit	NA	NA
isotig52011	46	154	-1.6277	7.42807	35.09	3.1481e-09	1.46615e-07	NA	no_hit	NA	NA
isotig09824	19	98	-2.22918	6.71608	35.0493	3.21462e-09	1.49172e-07	NA	no_hit	NA	NA
isotig08746	24	107	-2.00848	6.86481	35.0401	3.2299e-09	1.49342e-07	NA	no_hit	NA	NA
isotig37710	73	209	-1.41278	7.89545	34.8248	3.60747e-09	1.66202e-07	NA	no_hit	NA	NA
isotig06843	23	99	-1.9669	6.76938	34.7232	3.80077e-09	1.74483e-07	NA	no_hit	NA	NA
isotig39567	26	103	-1.85519	6.84603	34.5771	4.09693e-09	1.87409e-07	NA	no_hit	NA	NA
isotig08817	109	271	-1.18773	8.31512	34.5326	4.19172e-09	1.91065e-07	Os08t0512700-01	Os08g0512700	3-hydroxy-3-methylglutaryl coenzyme A reductase III, 3-hydroxy-3-methylglutaryl-CoA reductase 3	Similar to 3-hydroxy-3-methylglutaryl coenzyme A reductase (EC 1.1.1.34) (Fragment). (Os08t0512700-01)
isotig25862	34	124	-1.72739	7.11527	34.4918	4.28052e-09	1.94423e-07	NA	no_hit	NA	NA
isotig36782	1	32	-4.45622	5.20123	34.2239	4.91223e-09	2.2233e-07	NA	no_hit	NA	NA
isotig38002	2	36	-3.82895	5.35185	34.2046	4.9612e-09	2.23759e-07	NA	no_hit	NA	NA
isotig21160	483	253	1.02434	9.255	34.197	4.98058e-09	2.23848e-07	Os03t0826400-01	Os03g0826400	ZINC FINGER CCCH DOMAIN-CONTAINING PROTEIN 25	Nucleotide-binding, alpha-beta plait domain containing protein. (Os03t0826400-01)
isotig21161	487	282	0.913573	9.33868	33.8482	5.95834e-09	2.66859e-07	Os03t0826400-01	Os03g0826400	ZINC FINGER CCCH DOMAIN-CONTAINING PROTEIN 25	Nucleotide-binding, alpha-beta plait domain containing protein. (Os03t0826400-01)
isotig61568	29	0	6.40379	5.08676	33.6615	6.55855e-09	2.92721e-07	NA	no_hit	NA	NA
isotig04219	12	68	-2.35237	6.23081	33.569	6.87812e-09	3.05922e-07	Os02t0710800-01	Os02g0710800	NA	Similar to ATP binding / ATP-dependent DNA helicase/ ATP-dependent helicase/ helicase/ nucleic acid binding. (Os02t0710800-01)
isotig18194	4	42	-3.1636	5.56365	33.4648	7.25645e-09	3.21636e-07	NA	no_hit	NA	NA
isotig23471	72	17	2.19326	6.39264	33.3084	7.86438e-09	3.47384e-07	NA	no_hit	NA	transcription factor MADS27. (Os02t0579600-00)
isotig33408	43	3	3.76559	5.56736	33.1256	8.63948e-09	3.80315e-07	AT1G67210.3	no_rice	NA	Proline-rich spliceosome-associated (PSP) family protein / zinc knuckle (CCHC-type) family protein
isotig23458	119	312	-1.26616	8.48957	33.1012	8.74831e-09	3.83791e-07	Os12t0292200-01	Os12g0292200	NA	Hypothetical gene. (Os12t0292200-01)
isotig57819	26	104	-1.8681	6.8573	33.0485	8.9888e-09	3.93e-07	NA	no_hit	NA	NA
isotig02372	96	246	-1.24292	8.17464	32.836	1.0027e-08	4.35078e-07	Os04t0191000-01	Os04g0191000	NA	Similar to OSIGBa0114M03.4 protein. (Os04t0191000-01)
isotig19446	158	62	1.45624	7.57931	32.831	1.00528e-08	4.35078e-07	Os11t0425300-02	Os11g0425300	NA	Similar to predicted protein. (Os11t0425300-01);Conserved hypothetical protein. (Os11t0425300-02)
isotig04777	85	21	2.14627	6.61775	32.8331	1.00421e-08	4.35078e-07	NA	no_hit	NA	NA
isotig01912	209	81	1.44883	7.9449	32.7599	1.04274e-08	4.49776e-07	NA	no_hit	NA	NA
isotig50445	196	428	-1.02657	9.01036	32.709	1.07041e-08	4.60169e-07	Os06t0684500-01	Os06g0684500	NA	Conserved hypothetical protein. (Os06t0684500-01)
isotig08821	88	222	-1.21916	8.02816	32.6789	1.08712e-08	4.65023e-07	Os08t0512700-01	Os08g0512700	3-hydroxy-3-methylglutaryl coenzyme A reductase III, 3-hydroxy-3-methylglutaryl-CoA reductase 3	Similar to 3-hydroxy-3-methylglutaryl coenzyme A reductase (EC 1.1.1.34) (Fragment). (Os08t0512700-01)
isotig12905	24	0	6.07965	4.88528	32.6756	1.08894e-08	4.65023e-07	Os02t0216300-09	Os02g0216300	NA	Similar to cDNA clone:J023088C01, full insert sequence. (Os02t0216300-01);Similar to cDNA clone:J023088C01, full insert sequence. (Os02t0216300-04);Similar to cDNA clone:J023088C01, full insert sequence. (Os02t0216300-05);Similar to cDNA clone:J023088C01, full insert sequence. (Os02t0216300-07);Similar to cDNA clone:001-032-A03, full insert sequence. (Os02t0216300-09)
isotig57074	78	204	-1.25885	7.90806	32.5475	1.16316e-08	4.95073e-07	NA	no_hit	NA	NA
isotig53032	22	94	-1.94914	6.71698	32.5401	1.16761e-08	4.95328e-07	NA	no_hit	NA	NA
isotig36433	27	0	6.21575	4.99309	32.494	1.19563e-08	5.05546e-07	Os02t0559400-01	Os02g0559400	12-OXOPHYTODIENOATE REDUCTASE 8	12-oxophytodienoic acid reductase (EC:1.3.1.-), Jasmonic acid (JA)-mediated defense signaling (Os02t0559400-01);Similar to 12-oxo-phytodienoic acid reductase5. (Os02t0559400-02)
isotig64400	872	530	0.8126	10.1769	32.3975	1.2565e-08	5.29541e-07	NA	no_hit	NA	NA
isotig56606	150	341	-1.07572	8.67113	32.3106	1.31392e-08	5.50136e-07	AT5G07280.1	no_rice	NA	Leucine-rich repeat transmembrane protein kinase
isotig30743	391	49	3.27072	8.64848	32.3156	1.31055e-08	5.50136e-07	Os04t0454200-01	Os04g0454200	NA	Similar to Monosaccharide transporter 1. (Os04t0454200-01)
isotig36337	568	347	0.842977	9.59417	32.29	1.32794e-08	5.54201e-07	CAA34007	CAA34007	psbA	PSII 32kDa protein
isotig04416	167	68	1.39709	7.6623	32.2833	1.33257e-08	5.5433e-07	NA	no_hit	NA	NA
isotig10277	78	201	-1.24755	7.88826	32.1587	1.42076e-08	5.89111e-07	NA	no_hit	NA	NA
isotig10528	665	234	1.56189	9.51969	32.1143	1.45366e-08	6.00814e-07	Os04t0461400-01	Os04g0461400	NA	Conserved hypothetical protein. (Os04t0461400-01);Hypothetical gene. (Os04t0461400-02)
isotig24303	39	5	2.98517	5.52067	31.9761	1.56078e-08	6.43019e-07	Os04t0508100-01	Os04g0508100	NA	Similar to OSIGBa0101P20.5 protein. (Os04t0508100-01)
isotig57220	0	27	-6.13789	4.99794	31.8804	1.63967e-08	6.73365e-07	Os06t0146800-01	Os06g0146800	NA	Conserved hypothetical protein. (Os06t0146800-01)
isotig15280	17	80	-2.10449	6.47271	31.8448	1.66995e-08	6.83616e-07	NA	no_hit	NA	NA
isotig27395	30	117	-1.86391	7.01446	31.8277	1.68475e-08	6.87484e-07	NA	no_hit	NA	NA
isotig02020	46	143	-1.50774	7.35451	31.7751	1.731e-08	7.04122e-07	NA	no_hit	NA	NA
isotig21091	248	128	1.06716	8.32423	31.7035	1.79598e-08	7.28251e-07	NA	no_hit	NA	NA
isotig02026	14	77	-2.32508	6.38114	31.6843	1.81384e-08	7.33178e-07	NA	no_hit	NA	NA
isotig34129	60	13	2.29073	6.13039	31.5665	1.92726e-08	7.76582e-07	Os01t0660800-01	Os01g0660800	NA	3'-5' exonuclease domain containing protein. (Os01t0660800-01)
isotig01905	169	74	1.31409	7.72168	31.3671	2.13565e-08	8.57864e-07	NA	no_hit	NA	NA
isotig63316	28	113	-1.88016	6.96558	31.3285	2.17862e-08	8.72396e-07	ATMG00820.1	no_rice	NA	Reverse transcriptase (RNA-dependent DNA polymerase)
isotig34380	25	0	6.14706	4.92818	31.0147	2.56084e-08	1.02227e-06	AT5G37250.2	no_rice	NA	RING/U-box superfamily protein
isotig60858	3	44	-3.60257	5.59218	30.9361	2.66661e-08	1.0612e-06	NA	no_hit	NA	NA
isotig34289	305	572	-0.792264	9.49381	30.8323	2.81317e-08	1.11607e-06	NA	no_hit	NA	NA
isotig56691	13	71	-2.29399	6.28986	30.7973	2.86432e-08	1.13286e-06	NA	no_hit	NA	NA
isotig04409	250	89	1.58672	8.18895	30.6237	3.13242e-08	1.2351e-06	NA	no_hit	NA	NA
isotig31290	41	6	2.81154	5.59733	30.543	3.26547e-08	1.28362e-06	Os01t0499300-01	Os01g0499300	NA	Mov34/MPN/PAD-1 family protein. (Os01t0499300-01)
isotig53990	125	49	1.46692	7.267	30.5347	3.27944e-08	1.28518e-06	NA	no_hit	NA	NA
isotig31501	21	0	5.89374	4.76468	30.5209	3.30292e-08	1.29045e-06	Os06t0590600-01	Os06g0590600	NA	Similar to Beta-1,3-glucanase-like protein. (Os06t0590600-01)
isotig12906	21	0	5.89347	4.76313	30.4103	3.4966e-08	1.36198e-06	Os02t0216300-09	Os02g0216300	NA	Similar to cDNA clone:J023088C01, full insert sequence. (Os02t0216300-01);Similar to cDNA clone:J023088C01, full insert sequence. (Os02t0216300-04);Similar to cDNA clone:J023088C01, full insert sequence. (Os02t0216300-05);Similar to cDNA clone:J023088C01, full insert sequence. (Os02t0216300-07);Similar to cDNA clone:001-032-A03, full insert sequence. (Os02t0216300-09)
isotig35467	121	39	1.73714	7.14974	30.3616	3.58565e-08	1.39245e-06	Os04t0635800-01	Os04g0635800	NA	Acyl-CoA N-acyltransferase domain containing protein. (Os04t0635800-01);Acyl-CoA N-acyltransferase domain containing protein. (Os04t0635800-03)
isotig38067	10	67	-2.57309	6.18758	30.2306	3.83613e-08	1.48077e-06	Os04t0191000-01	Os04g0191000	NA	Similar to OSIGBa0114M03.4 protein. (Os04t0191000-01)
isotig36910	68	15	2.2417	6.27572	30.2345	3.82841e-08	1.48077e-06	NA	no_hit	NA	NA
isotig21090	272	119	1.31291	8.38536	30.2046	3.88795e-08	1.49628e-06	NA	no_hit	NA	NA
isotig01108	22	0	5.94707	4.79755	30.1647	3.96877e-08	1.52282e-06	Os05t0430800-01	Os05g0430800	NA	Similar to Amidophosphoribosyltransferase, chloroplast precursor (EC 2.4.2.14) (Glutamine phosphoribosylpyrophosphate amidotransferase) (ATASE) (GPAT). (Os05t0430800-01)
isotig01076	61	13	2.33383	6.15937	30.0266	4.2616e-08	1.63031e-06	Os08t0296600-01	Os08g0296600	YR14, YR18, YR26	NB-ARC domain containing protein. (Os08t0296600-01)
isotig04650	37	4	3.21881	5.4517	29.9357	4.46624e-08	1.70353e-06	NA	no_hit	NA	NA
isotig06524	25	97	-1.83328	6.77318	29.8871	4.5795e-08	1.74157e-06	NA	no_hit	NA	NA
isotig50774	94	230	-1.16751	8.09369	29.8716	4.61623e-08	1.75035e-06	NA	no_hit	NA	NA
isotig28110	41	130	-1.54637	7.21971	29.8393	4.69381e-08	1.77454e-06	Os02t0195500-01	Os02g0195500	NA	Protein of unknown function DUF1680 family protein. (Os02t0195500-01);Similar to predicted protein. (Os02t0195500-02);Similar to catalytic. (Os02t0195500-03)
isotig04651	25	1	4.30698	4.96346	29.5034	5.58184e-08	2.10408e-06	NA	no_hit	NA	NA
isotig08816	69	195	-1.37917	7.80141	29.4513	5.73381e-08	2.14965e-06	Os08t0512700-01	Os08g0512700	3-hydroxy-3-methylglutaryl coenzyme A reductase III, 3-hydroxy-3-methylglutaryl-CoA reductase 3	Similar to 3-hydroxy-3-methylglutaryl coenzyme A reductase (EC 1.1.1.34) (Fragment). (Os08t0512700-01)
isotig02962	190	392	-0.940004	8.90702	29.4505	5.7362e-08	2.14965e-06	NA	no_hit	NA	NA
isotig48918	113	288	-1.20683	8.39842	29.3912	5.91442e-08	2.21e-06	NA	no_hit	NA	NA
isotig38546	0	23	-5.90447	4.83906	29.3676	5.98717e-08	2.2307e-06	NA	no_hit	NA	NA
isotig42796	20	0	5.82262	4.71232	29.3319	6.0985e-08	2.25259e-06	NA	no_hit	NA	NA
isotig01112	20	0	5.82283	4.71531	29.3352	6.08792e-08	2.25259e-06	Os05t0430800-01	Os05g0430800	NA	Similar to Amidophosphoribosyltransferase, chloroplast precursor (EC 2.4.2.14) (Glutamine phosphoribosylpyrophosphate amidotransferase) (ATASE) (GPAT). (Os05t0430800-01)
isotig24372	20	0	5.82283	4.71531	29.3352	6.08792e-08	2.25259e-06	Os03t0115200-01	Os03g0115200	NA	Similar to Partner of Nob1; Pno1p; Yor145cp like KH domain containing protein, transcripts identified by EST. (Os03t0115200-01)
isotig64512	0	24	-5.96936	4.88276	29.3229	6.12687e-08	2.25659e-06	NA	no_hit	NA	NA
isotig07312	34	113	-1.59922	7.01694	29.1459	6.71289e-08	2.46536e-06	NA	no_hit	NA	NA
isotig18195	5	41	-2.83163	5.56215	28.9739	7.33612e-08	2.67135e-06	NA	no_hit	NA	NA
isotig54262	65	195	-1.43249	7.80494	28.9784	7.31912e-08	2.67135e-06	NA	no_hit	NA	NA
isotig19313	66	15	2.20023	6.24218	28.984	7.2977e-08	2.67135e-06	NA	no_hit	NA	NA
isotig49224	4	41	-3.12332	5.54653	28.9386	7.47088e-08	2.70937e-06	NA	no_hit	NA	NA
isotig53224	16	74	-2.08858	6.37187	28.9355	7.48271e-08	2.70937e-06	NA	no_hit	NA	NA
isotig54362	31	2	3.81947	5.20183	28.8128	7.97219e-08	2.87043e-06	NA	no_hit	NA	NA
isotig57380	26	0	6.17544	4.95986	28.8151	7.96296e-08	2.87043e-06	NA	no_hit	NA	NA
isotig04648	30	2	3.79784	5.18231	28.6868	8.50797e-08	3.05479e-06	NA	no_hit	NA	NA
isotig12327	31	1	4.55975	5.16344	28.6486	8.67775e-08	3.10707e-06	Os02t0170900-02	Os02g0170900	NA	Conserved hypothetical protein. (Os02t0170900-01);Hypothetical conserved gene. (Os02t0170900-02)
isotig39278	15	72	-2.114	6.34435	28.6301	8.76083e-08	3.1281e-06	NA	no_hit	NA	NA
isotig32286	346	208	0.854637	8.87041	28.5999	8.89882e-08	3.16857e-06	Os05t0397900-01	Os05g0397900	KIN14J	Kinesin, motor region domain containing protein. (Os05t0397900-01)
isotig45353	10	57	-2.35692	6.00727	28.5634	9.06807e-08	3.21992e-06	NA	no_hit	NA	NA
isotig38852	27	0	6.19232	4.99158	28.5173	9.28672e-08	3.28847e-06	NA	no_hit	NA	NA
isotig47188	27	0	6.33237	5.01564	28.4786	9.47397e-08	3.34556e-06	NA	no_hit	NA	NA
isotig06229	221	87	1.44999	8.03713	28.4534	9.5983e-08	3.38018e-06	Os09t0452700-00	Os09g0452700	NA	Ubiquitin. (Os09t0452700-00)
isotig10275	59	177	-1.48924	7.65592	28.4198	9.76604e-08	3.42986e-06	NA	no_hit	NA	NA
isotig55757	3	37	-3.36021	5.41317	28.3706	1.00174e-07	3.50856e-06	NA	no_hit	NA	NA
isotig36186	45	6	2.96737	5.70517	28.3402	1.01762e-07	3.55447e-06	NA	no_hit	NA	NA
isotig04420	114	45	1.44975	7.13938	28.3173	1.0297e-07	3.58694e-06	NA	no_hit	NA	NA
isotig26174	14	69	-2.16915	6.26836	28.2443	1.0693e-07	3.7148e-06	NA	no_hit	NA	NA
isotig06873	55	11	2.38369	6.00189	28.2109	1.0879e-07	3.76923e-06	NA	no_hit	NA	NA
isotig15092	24	1	4.2491	4.92752	28.1204	1.13995e-07	3.93896e-06	NA	no_hit	NA	NA
isotig43467	66	11	2.62555	6.1813	28.0455	1.18497e-07	4.08355e-06	Os01t0924200-01	Os01g0924200	NA	Conserved hypothetical protein. (Os01t0924200-01)
isotig62800	37	5	2.91792	5.47929	27.9957	1.21584e-07	4.17871e-06	NA	no_hit	NA	NA
isotig47078	10	56	-2.33181	5.99233	27.956	1.24104e-07	4.25395e-06	NA	no_hit	NA	NA
isotig58454	39	125	-1.56489	7.16036	27.6874	1.42587e-07	4.87452e-06	NA	no_hit	NA	NA
isotig40569	59	14	2.15215	6.11763	27.677	1.4336e-07	4.88792e-06	NA	no_hit	NA	NA
isotig03624	179	88	1.14701	7.8505	27.6213	1.47543e-07	5.01724e-06	CAA33973	CAA33973	psbB	PSII 47kDa protein
isotig07683	30	2	3.79017	5.17802	27.5709	1.51442e-07	5.13623e-06	Os04t0437600-01	Os04g0437600	NA	Mitogen activated protein kinase kinase kinase 3 domain containing protein. (Os04t0437600-01);Similar to H0315A08.7 protein. (Os04t0437600-02)
isotig51246	388	188	1.19949	8.93991	27.5013	1.56988e-07	5.31032e-06	Os02t0776900-01	Os02g0776900	GROWTH-REGULATING FACTOR 1	Transcription activator, Gibberellin (GA)-induced stem elongation (Os02t0776900-01);Similar to Growth-regulating factor 1. (Os02t0776900-02)
isotig06183	13	65	-2.17001	6.19568	27.3669	1.68287e-07	5.67757e-06	NA	no_hit	NA	NA
isotig06180	8	50	-2.47914	5.83563	27.3463	1.70091e-07	5.70848e-06	NA	no_hit	NA	NA
isotig51903	29	99	-1.63352	6.84478	27.351	1.69674e-07	5.70848e-06	NA	no_hit	NA	NA
isotig49986	26	93	-1.70564	6.7467	27.1812	1.85247e-07	6.20095e-06	NA	no_hit	NA	NA
isotig04162	51	141	-1.34448	7.37973	27.1601	1.8728e-07	6.25271e-06	Os12t0636400-01	Os12g0636400	NA	Similar to Epoxide hydrolase 2. (Os12t0636400-01)
isotig60289	474	262	0.960744	9.27167	27.1358	1.89657e-07	6.31569e-06	NA	no_hit	NA	NA
isotig55334	2	30	-3.56897	5.17022	27.0952	1.93676e-07	6.43283e-06	NA	no_hit	NA	NA
isotig42295	32	4	2.99978	5.30094	27.0658	1.96642e-07	6.51454e-06	NA	no_hit	NA	NA
isotig36110	6	46	-2.74849	5.70906	26.9636	2.07325e-07	6.8508e-06	NA	no_hit	NA	NA
isotig35848	7	49	-2.63311	5.80015	26.942	2.09649e-07	6.90981e-06	NA	no_hit	NA	NA
isotig38873	5	42	-2.86576	5.59495	26.9289	2.11082e-07	6.93927e-06	NA	no_hit	NA	NA
isotig59442	2	35	-3.80267	5.32703	26.8572	2.19054e-07	7.16467e-06	NA	no_hit	NA	NA
isotig48423	82	205	-1.21304	7.91825	26.8601	2.18731e-07	7.16467e-06	NA	no_hit	NA	NA
isotig49586	7	47	-2.56847	5.75402	26.8235	2.22904e-07	7.27212e-06	NA	no_hit	NA	NA
isotig05369	1	26	-4.1608	4.99498	26.8173	2.23627e-07	7.27722e-06	NA	no_hit	NA	NA
isotig42069	37	123	-1.6224	7.13253	26.8061	2.24922e-07	7.30087e-06	NA	no_hit	NA	NA
isotig09371	153	62	1.43804	7.56246	26.7921	2.26558e-07	7.33547e-06	Os05t0180600-02	Os05g0180600	NA	Similar to Phosphatidylinositol 3-kinase, root isoform. (Os05t0180600-01);Similar to Phosphatidylinositol 3-kinase, root isoform (EC 2.7.1.137) (PI3- kinase) (PtdIns-3-kinase) (PI3K) (SPI3K-5). (Os05t0180600-02)
isotig23470	109	43	1.46062	7.08336	26.7601	2.30346e-07	7.43627e-06	NA	no_hit	NA	NA
isotig14227	62	17	1.9624	6.22831	26.756	2.30829e-07	7.43627e-06	NA	no_hit	NA	NA
isotig57443	30	101	-1.63201	6.86313	26.6827	2.39757e-07	7.70459e-06	NA	no_hit	NA	NA
isotig48520	10	57	-2.3698	6.00383	26.6505	2.43793e-07	7.81477e-06	NA	no_hit	NA	NA
isotig30195	45	130	-1.40392	7.25844	26.5529	2.56422e-07	8.19911e-06	Os01t0845100-01	Os01g0845100	NA	Protein of unknown function DUF668 family protein. (Os01t0845100-01)
isotig47840	0	22	-5.84613	4.80016	26.5322	2.59179e-07	8.24624e-06	NA	no_hit	NA	NA
isotig32834	5	39	-2.75963	5.51959	26.5337	2.58977e-07	8.24624e-06	Os09t0246700-01	Os09g0246700	NA	Similar to OSIGBa0093K19.10 protein. (Os09t0246700-01)
isotig01870	17	73	-1.96474	6.38015	26.5133	2.6173e-07	8.30684e-06	Os08t0125300-01	Os08g0125300	NA	Integrase, catalytic core domain containing protein. (Os08t0125300-01)
isotig60410	16	75	-2.10343	6.38443	26.4821	2.65994e-07	8.421e-06	NA	no_hit	NA	NA
isotig31131	58	15	2.04181	6.12908	26.4774	2.66637e-07	8.421e-06	NA	no_hit	NA	NA
isotig02025	18	77	-1.93786	6.45305	26.4489	2.70597e-07	8.52513e-06	NA	no_hit	NA	NA
isotig53361	18	0	5.67373	4.62294	26.4003	2.775e-07	8.72122e-06	NA	no_hit	NA	NA
isotig02021	29	100	-1.6628	6.84989	26.3382	2.86564e-07	8.97072e-06	NA	no_hit	NA	NA
isotig55491	387	193	1.16639	8.96048	26.3364	2.86834e-07	8.97072e-06	Os03t0674700-01	Os03g0674700	GROWTH-REGULATING FACTOR 9	Similar to Growth-regulating factor 3. (Os03t0674700-01)
isotig45656	21	0	5.86231	4.75259	26.2881	2.94092e-07	9.17538e-06	Os01t0695700-00	Os01g0695700	MULTIDRUG RESISTANCE 9	Similar to MDR-like ABC transporter. (Os01t0695700-00)
isotig60934	0	21	-5.77609	4.75533	26.2249	3.03877e-07	9.45771e-06	Os04t0401900-01	Os04g0401900	NA	Conserved hypothetical protein. (Os04t0401900-01)
isotig55216	15	66	-1.98954	6.24825	26.0669	3.29792e-07	1.02395e-05	NA	no_hit	NA	NA
isotig42135	392	192	1.19495	8.96928	25.9942	3.42444e-07	1.06067e-05	Os02t0678800-01	Os02g0678800	GROWTH-REGULATING FACTOR 10	Transcriptional activator/repressor, Reguration of KNOX gene, Oskn2 (regulator of meristem function), Floral organogenesis (Os02t0678800-01)
isotig20265	92	216	-1.10666	8.0339	25.9414	3.51941e-07	1.08746e-05	NA	no_hit	NA	NA
isotig30667	80	24	1.81148	6.56453	25.7603	3.86566e-07	1.19159e-05	AT5G07440.3	no_rice	NA	glutamate dehydrogenase 2
isotig43676	44	127	-1.40737	7.21602	25.5315	4.35228e-07	1.33838e-05	NA	no_hit	NA	NA
isotig35769	26	100	-1.84735	6.80932	25.5051	4.41219e-07	1.35356e-05	NA	no_hit	NA	NA
isotig58160	47	147	-1.55556	7.39087	25.4165	4.6195e-07	1.41379e-05	NA	no_hit	NA	NA
isotig36962	22	1	4.12521	4.84198	25.354	4.7717e-07	1.4569e-05	NA	no_hit	NA	NA
isotig06527	40	115	-1.39741	7.08817	25.1998	5.16879e-07	1.5744e-05	NA	no_hit	NA	NA
isotig39810	162	391	-1.19988	8.83038	25.1484	5.30832e-07	1.61308e-05	NA	no_hit	NA	NA
isotig47654	383	168	1.34357	8.88038	25.1397	5.33239e-07	1.61657e-05	AT3G22270.1	no_rice	NA	Topoisomerase II-associated protein PAT1
isotig20208	29	96	-1.58943	6.80891	25.126	5.37049e-07	1.62429e-05	NA	no_hit	NA	NA
isotig06324	37	124	-1.60609	7.1419	25.058	5.56317e-07	1.67861e-05	AT3G14160.1	no_rice	NA	2-oxoglutarate-dependent dioxygenase family protein
isotig16655	7	47	-2.56477	5.7486	25.0322	5.63812e-07	1.69725e-05	NA	no_hit	NA	NA
isotig06975	259	497	-0.838982	9.28046	25.0212	5.67028e-07	1.70294e-05	NA	no_hit	NA	NA
isotig59707	88	30	1.63934	6.73163	24.9647	5.83909e-07	1.74955e-05	NA	no_hit	NA	NA
isotig55824	107	247	-1.10864	8.21573	24.9328	5.93642e-07	1.77458e-05	NA	no_hit	NA	NA
isotig04413	158	76	1.17438	7.66348	24.9038	6.02634e-07	1.79728e-05	NA	no_hit	NA	NA
isotig48980	70	19	1.95336	6.36242	24.8831	6.09136e-07	1.81246e-05	Os01t0607200-01	Os01g0607200	bi-directional amino acid transporter 1	Amino acid permease subfamily protein. (Os01t0607200-01);Similar to amino acid permease family protein. (Os01t0607200-02)
isotig11240	121	51	1.34761	7.23184	24.7479	6.53398e-07	1.93967e-05	Os04t0578000-01	Os04g0578000	ACC SYNTHASE 2	ACC synthase, Ethylene biosynthesis (Os04t0578000-01)
isotig41413	84	30	1.5823	6.68737	24.6225	6.97333e-07	2.06518e-05	NA	no_hit	NA	NA
isotig04652	30	4	2.90766	5.23993	24.6182	6.98891e-07	2.06518e-05	NA	no_hit	NA	NA
isotig15278	83	257	-1.53272	8.16516	24.528	7.32391e-07	2.15921e-05	NA	no_hit	NA	NA
isotig05506	87	33	1.51113	6.76809	24.4606	7.58464e-07	2.23096e-05	BAC19882	BAC19882	rps13	Ribosomal protein S13
isotig24205	20	0	5.78565	4.70773	24.3448	8.05455e-07	2.36377e-05	Os01t0680700-03	Os01g0680700	NA	Protein of unknown function DUF1639 family protein. (Os01t0680700-01);Hypothetical conserved gene. (Os01t0680700-02);Hypothetical conserved gene. (Os01t0680700-03)
isotig58964	58	15	2.02143	6.11866	24.3007	8.24108e-07	2.413e-05	NA	no_hit	NA	NA
isotig41005	22	1	4.11937	4.83903	24.2889	8.2915e-07	2.42225e-05	NA	no_hit	NA	NA
isotig46318	24	91	-1.7878	6.69012	24.1934	8.71288e-07	2.53958e-05	NA	no_hit	NA	NA
isotig04885	70	181	-1.27071	7.73861	24.1178	9.06208e-07	2.63538e-05	NA	no_hit	NA	NA
isotig43966	1	24	-4.04693	4.91739	24.1111	9.09353e-07	2.63856e-05	NA	no_hit	NA	NA
isotig11600	22	0	5.90881	4.79465	24.1053	9.12076e-07	2.6405e-05	NA	no_hit	NA	NA
isotig52303	27	3	3.13032	5.10643	24.03	9.48478e-07	2.73972e-05	NA	no_hit	NA	NA
isotig23648	26	86	-1.60552	6.6557	23.9463	9.90603e-07	2.85498e-05	Os03t0627900-01	Os03g0627900	NA	Similar to H0102C09.1 protein. (Os03t0627900-01)
isotig01055	267	116	1.28307	8.3229	23.9244	1.00192e-06	2.88113e-05	Os06t0580100-01	Os06g0580100	NA	Similar to cDNA clone:006-306-H07, full insert sequence. (Os06t0580100-01);Hypothetical gene. (Os06t0580100-02)
isotig30293	25	87	-1.68916	6.65636	23.7129	1.11832e-06	3.20869e-05	NA	no_hit	NA	NA
isotig32602	2	27	-3.41897	5.06772	23.5927	1.19041e-06	3.4079e-05	Os04t0191000-01	Os04g0191000	NA	Similar to OSIGBa0114M03.4 protein. (Os04t0191000-01)
isotig15686	43	7	2.73063	5.68839	23.583	1.1964e-06	3.41745e-05	Os08t0559800-01	Os08g0559800	NA	Hypothetical conserved gene. (Os08t0559800-01)
isotig58925	26	1	4.42482	5.01347	23.5705	1.20418e-06	3.43205e-05	NA	no_hit	NA	NA
isotig43486	843	378	1.23595	9.96614	23.5619	1.20957e-06	3.43977e-05	NA	no_hit	NA	NA
isotig17836	19	0	5.74853	4.66923	23.5552	1.21383e-06	3.44428e-05	Os07t0485366-00	Os07g0485366	NA	Similar to OSIGBa0136O08-OSIGBa0153H12.1 protein. (Os07t0485366-00)
isotig52790	44	10	2.20565	5.75501	23.4638	1.27288e-06	3.59594e-05	NA	no_hit	NA	NA
isotig32948	16	0	5.50729	4.52258	23.4649	1.27214e-06	3.59594e-05	NA	no_hit	NA	NA
isotig10298	347	211	0.824924	8.87412	23.4326	1.2937e-06	3.64675e-05	NA	no_hit	NA	NA
isotig18667	4	41	-3.11751	5.54115	23.3566	1.34583e-06	3.77714e-05	Os08t0268900-01	Os08g0268900	NA	Hypothetical conserved gene. (Os08t0268900-01)
isotig09510	46	130	-1.39841	7.25686	23.3598	1.34354e-06	3.77714e-05	Os06t0633800-02	Os06g0633800	amino acid transporter-like 5	Amino acid transporter, transmembrane domain containing protein. (Os06t0633800-01);Amino acid transporter, transmembrane domain containing protein. (Os06t0633800-02)
isotig55995	0	21	-5.77382	4.75481	23.3047	1.38261e-06	3.87192e-05	NA	no_hit	NA	NA
isotig47183	19	0	5.71853	4.66307	23.2723	1.40609e-06	3.92909e-05	Os02t0828200-01	Os02g0828200	NA	TPR-like domain containing protein. (Os02t0828200-01)
isotig64037	8	47	-2.39525	5.77671	23.2392	1.43052e-06	3.98869e-05	Os12t0142900-02	Os12g0142900	NA	Similar to H0321H01.8 protein. (Os12t0142900-02)
isotig29243	60	18	1.82752	6.20931	23.0874	1.54804e-06	4.30704e-05	Os07t0615900-02	Os07g0615900	NA	Hypothetical conserved gene. (Os07t0615900-01);Zinc finger, GATA-type domain containing protein. (Os07t0615900-02)
isotig35290	1990	954	1.2585	11.3009	23.0821	1.5523e-06	4.30956e-05	Os04t0600900-02	Os04g0600900	GROWTH-REGULATING FACTOR 3	Similar to B0403H10-OSIGBa0105A11.9 protein. (Os04t0600900-01);Transcriptional activator/repressor, Reguration of KNOX gene, Oskn2 (Regulator of meristem function) (Os04t0600900-02)
isotig09760	31	5	2.65839	5.30152	23.0151	1.60735e-06	4.45277e-05	Os01t0594500-01	Os01g0594500	NA	Conserved hypothetical protein. (Os01t0594500-01)
isotig17303	42	124	-1.43874	7.18429	22.9477	1.66467e-06	4.60165e-05	NA	no_hit	NA	NA
isotig21271	2	33	-3.72938	5.26842	22.8619	1.74067e-06	4.8014e-05	Os11t0704100-00	Os11g0704100	NA	Similar to NB-ARC domain containing protein. (Os11t0704100-00)
isotig66501	146	68	1.21609	7.5444	22.8002	1.79744e-06	4.93682e-05	NA	no_hit	NA	NA
isotig02615	88	35	1.4414	6.80257	22.8024	1.79541e-06	4.93682e-05	CAA33972	CAA33972	NA	NA
isotig43640	36	103	-1.38944	6.94465	22.771	1.82496e-06	5.00171e-05	NA	no_hit	NA	NA
isotig25732	16	0	5.51384	4.52725	22.7622	1.83341e-06	5.01418e-05	NA	no_hit	NA	NA
isotig65656	10	51	-2.19459	5.90296	22.7162	1.8778e-06	5.12469e-05	NA	no_hit	NA	NA
isotig55099	18	0	5.68909	4.62596	22.7042	1.88959e-06	5.14592e-05	NA	no_hit	NA	NA
isotig12503	26	85	-1.59485	6.64412	22.5201	2.07955e-06	5.65127e-05	Os02t0241300-01	Os02g0241300	NA	Conserved hypothetical protein. (Os02t0241300-01)
isotig25004	0	19	-5.63387	4.66517	22.4656	2.13944e-06	5.80176e-05	Os01t0777700-00	Os01g0777700	NA	Similar to acid phosphatase/ oxidoreductase/ transition metal ion binding. (Os01t0777700-00)
isotig39927	23	2	3.40697	4.93048	22.4278	2.18191e-06	5.90447e-05	Os12t0238100-01	Os12g0238100	SEC10	Exocyst complex component Sec10 family protein. (Os12t0238100-01);Similar to Exocyst complex component 5. (Os12t0238100-02)
isotig49180	24	81	-1.64244	6.56966	22.371	2.24748e-06	6.05641e-05	NA	no_hit	NA	NA
isotig04419	104	45	1.31019	7.0449	22.3749	2.2429e-06	6.05641e-05	NA	no_hit	NA	NA
isotig09761	24	1	4.30741	4.93892	22.3411	2.28271e-06	6.13848e-05	Os01t0594500-01	Os01g0594500	NA	Conserved hypothetical protein. (Os01t0594500-01)
isotig29436	23	2	3.40588	4.91936	22.3174	2.31102e-06	6.20164e-05	Os02t0179600-01	Os02g0179600	NA	Uncharacterized conserved protein UCP015417, vWA domain containing protein. (Os02t0179600-01)
isotig01876	11	52	-2.10125	5.93324	22.2354	2.41182e-06	6.45864e-05	Os08t0125300-01	Os08g0125300	NA	Integrase, catalytic core domain containing protein. (Os08t0125300-01)
isotig12330	43	7	2.69108	5.68439	22.1884	2.47165e-06	6.60513e-05	Os02t0170900-02	Os02g0170900	NA	Conserved hypothetical protein. (Os02t0170900-01);Hypothetical conserved gene. (Os02t0170900-02)
isotig41390	0	17	-5.47754	4.57013	22.1605	2.50783e-06	6.6879e-05	NA	no_hit	NA	NA
isotig19022	2	28	-3.47289	5.10165	22.1152	2.56775e-06	6.83351e-05	Os02t0117900-01	Os02g0117900	trichome birefringence-like 38	Protein of unknown function DUF231, plant domain containing protein. (Os02t0117900-01)
isotig26066	387	656	-0.644996	9.74287	22.0777	2.6183e-06	6.95365e-05	NA	no_hit	NA	NA
isotig30573	45	11	2.11773	5.80876	22.0682	2.63131e-06	6.97379e-05	Os05t0148700-02	Os05g0148700	OSA15	Armadillo-type fold domain containing protein. (Os05t0148700-01);Similar to OSA15 protein. (Os05t0148700-02)
isotig50901	76	176	-1.0999	7.73905	22.0554	2.64889e-06	6.99966e-05	NA	no_hit	NA	NA
isotig10296	367	222	0.824995	8.93923	22.0532	2.65196e-06	6.99966e-05	NA	no_hit	NA	NA
isotig01871	20	71	-1.69703	6.38998	22.0188	2.6999e-06	7.11158e-05	Os08t0125300-01	Os08g0125300	NA	Integrase, catalytic core domain containing protein. (Os08t0125300-01)
isotig22037	15	0	5.41626	4.46972	21.999	2.72797e-06	7.15618e-05	Os03t0668000-01	Os03g0668000	F-box protein 163	Cyclin-like F-box domain containing protein. (Os03t0668000-01);Cyclin-like F-box domain containing protein. (Os03t0668000-02)
isotig11134	15	0	5.41641	4.47129	22.0006	2.72565e-06	7.15618e-05	NA	no_hit	NA	NA
isotig08819	107	237	-1.00422	8.19231	21.9634	2.77905e-06	7.27534e-05	Os08t0512700-01	Os08g0512700	3-hydroxy-3-methylglutaryl coenzyme A reductase III, 3-hydroxy-3-methylglutaryl-CoA reductase 3	Similar to 3-hydroxy-3-methylglutaryl coenzyme A reductase (EC 1.1.1.34) (Fragment). (Os08t0512700-01)
isotig11794	1	22	-3.92359	4.83787	21.9317	2.82526e-06	7.36631e-05	Os10t0159800-04	Os10g0159800	NA	Alcohol dehydrogenase superfamily, zinc-containing protein. (Os10t0159800-01);Similar to Alcohol dehydrogenase 2. (Os10t0159800-03);Similar to Alcohol dehydrogenase 2. (Os10t0159800-04)
isotig63513	58	155	-1.30494	7.52558	21.9344	2.82134e-06	7.36631e-05	Os05t0466800-01	Os05g0466800	NA	Similar to CTD small phosphatase-like protein. (Os05t0466800-01)
isotig48472	1	22	-3.92405	4.84072	21.8543	2.9415e-06	7.65384e-05	NA	no_hit	NA	NA
isotig32814	144	63	1.32233	7.51139	21.8298	2.97943e-06	7.73688e-05	Os11t0202000-01	Os11g0202000	F-box protein 583	F-box domain, cyclin-like domain containing protein. (Os11t0202000-01);Hypothetical conserved gene. (Os11t0202000-02)
isotig28101	10	50	-2.15221	5.88217	21.777	3.06246e-06	7.93645e-05	NA	no_hit	NA	NA
isotig32301	16	0	5.52751	4.52882	21.729	3.14014e-06	8.12141e-05	Os09t0438400-00	Os09g0438400	NA	Similar to Choline/ethanolamine kinase. (Os09t0438400-00)
isotig10938	131	268	-0.922876	8.38823	21.5432	3.45947e-06	8.92351e-05	NA	no_hit	NA	NA
isotig36747	23	2	3.40746	4.92824	21.5406	3.46416e-06	8.92351e-05	NA	no_hit	NA	NA
isotig22692	39	110	-1.36865	7.03473	21.4862	3.56384e-06	9.16191e-05	NA	no_hit	NA	NA
isotig19502	300	127	1.31329	8.47238	21.4439	3.64325e-06	9.34736e-05	NA	no_hit	NA	NA
isotig10299	310	177	0.898846	8.66945	21.4394	3.65193e-06	9.35099e-05	NA	no_hit	NA	NA
isotig35157	19	72	-1.79232	6.38896	21.4109	3.70656e-06	9.47198e-05	Os08t0144100-01	Os08g0144100	CALMODULIN-LIKE PROTEIN 32	Similar to Avr9/Cf-9 rapidly elicited protein 31. (Os08t0144100-01)
isotig22442	23	88	-1.83876	6.63247	21.3231	3.88035e-06	9.89642e-05	NA	no_hit	NA	NA
isotig48627	16	0	5.51828	4.52567	21.2808	3.96694e-06	0.000100972	NA	no_hit	NA	NA
isotig56927	19	1	3.91764	4.71845	21.2441	4.04351e-06	0.000102718	NA	no_hit	NA	NA
isotig34343	508	217	1.30304	9.22119	21.1631	4.21799e-06	0.000106939	NA	no_hit	NA	NA
isotig60910	15	59	-1.83451	6.1329	21.0675	4.43375e-06	0.000112188	NA	no_hit	NA	NA
isotig10341	75	25	1.6725	6.5177	21.0477	4.47989e-06	0.000113133	Os09t0504800-01	Os09g0504800	NA	tRNA-splicing endonuclease, subunit Sen54, N-terminal domain containing protein. (Os09t0504800-01)
isotig47313	410	208	1.12507	9.03297	20.9443	4.72831e-06	0.000119172	Os03t0674700-01	Os03g0674700	GROWTH-REGULATING FACTOR 9	Similar to Growth-regulating factor 3. (Os03t0674700-01)
isotig09170	0	16	-5.39204	4.51892	20.856	4.95129e-06	0.000124305	Os11t0637200-01	Os11g0637200	NA	Similar to Sorbitol transporter. (Os11t0637200-01)
isotig38471	0	16	-5.39204	4.51892	20.856	4.95129e-06	0.000124305	NA	no_hit	NA	NA
isotig50871	11	52	-2.07477	5.94871	20.7678	5.18477e-06	0.000129861	NA	no_hit	NA	NA
isotig34136	422	189	1.33623	9.0313	20.7648	5.19283e-06	0.000129861	Os02t0701300-01	Os02g0701300	GRAIN SIZE 2	Growth-regulating factor, Regulation of grain shape and panicle length, Negative regulation of seed shattering (Os02t0701300-01)
isotig02371	84	210	-1.23466	7.94565	20.7273	5.29558e-06	0.000132174	Os04t0191000-01	Os04g0191000	NA	Similar to OSIGBa0114M03.4 protein. (Os04t0191000-01)
isotig15230	42	114	-1.32067	7.09303	20.6967	5.38076e-06	0.000133522	Os05t0108800-01	Os05g0108800	NA	Cytochrome b5. (Os05t0108800-01)
isotig02965	132	273	-0.941275	8.40736	20.6979	5.37762e-06	0.000133522	NA	no_hit	NA	NA
isotig26369	29	5	2.56346	5.24151	20.7025	5.36467e-06	0.000133522	Os03t0566800-01	Os03g0566800	NA	DEAD box RNA helicase homologous to eukaryotic initiation factor 4AIII (eIF4AIII), Core components of the exon junction complex (EJC), Regulation of plant height, pollen, and seed development (Os03t0566800-01)
isotig59056	0	20	-5.69233	4.70835	20.6796	5.42926e-06	0.000134207	NA	no_hit	NA	NA
isotig62525	26	3	3.06731	5.07001	20.6796	5.42915e-06	0.000134207	NA	no_hit	NA	NA
isotig62965	7	38	-2.26491	5.54587	20.6659	5.46803e-06	0.000134906	NA	no_hit	NA	NA
isotig31311	0	18	-5.56693	4.62031	20.52	5.90129e-06	0.000145316	NA	no_hit	NA	NA
isotig43464	14	0	5.31972	4.41799	20.486	6.0068e-06	0.000147632	Os06t0226000-01	Os06g0226000	NA	Similar to Transposase (Fragment). (Os06t0226000-01);Conserved hypothetical protein. (Os06t0226000-02)
isotig06326	21	75	-1.71535	6.46437	20.4646	6.07438e-06	0.000149008	AT3G14160.1	no_rice	NA	2-oxoglutarate-dependent dioxygenase family protein
isotig01109	14	0	5.31944	4.41641	20.4541	6.10797e-06	0.000149546	Os05t0430800-01	Os05g0430800	NA	Similar to Amidophosphoribosyltransferase, chloroplast precursor (EC 2.4.2.14) (Glutamine phosphoribosylpyrophosphate amidotransferase) (ATASE) (GPAT). (Os05t0430800-01)
isotig21601	2	28	-3.46981	5.10381	20.4133	6.23942e-06	0.000152474	NA	no_hit	NA	NA
isotig55006	18	70	-1.80414	6.36183	20.3628	6.40625e-06	0.000156254	NA	no_hit	NA	NA
isotig01883	6	35	-2.35853	5.4364	20.342	6.47649e-06	0.000157668	Os08t0125300-01	Os08g0125300	NA	Integrase, catalytic core domain containing protein. (Os08t0125300-01)
isotig06327	19	67	-1.67777	6.32125	20.2762	6.70308e-06	0.000162876	AT3G14160.1	no_rice	NA	2-oxoglutarate-dependent dioxygenase family protein
isotig01913	183	75	1.42622	7.80139	20.1892	7.01479e-06	0.000170104	NA	no_hit	NA	NA
isotig04842	24	3	2.96265	4.99836	20.1859	7.02703e-06	0.000170104	AT2G30820.2	no_rice	NA	aspartyl/glutamyl-tRNA(Asn/Gln) amidotransferase subunit
isotig10529	617	253	1.32673	9.46755	20.1667	7.09777e-06	0.000171494	Os04t0461400-01	Os04g0461400	NA	Conserved hypothetical protein. (Os04t0461400-01);Hypothetical gene. (Os04t0461400-02)
isotig01067	340	206	0.826111	8.83347	20.1084	7.31756e-06	0.000176473	Os06t0580100-01	Os06g0580100	NA	Similar to cDNA clone:006-306-H07, full insert sequence. (Os06t0580100-01);Hypothetical gene. (Os06t0580100-02)
isotig61597	12	66	-2.38935	6.19952	20.1025	7.34005e-06	0.000176683	NA	no_hit	NA	NA
isotig11325	54	133	-1.18007	7.34757	20.0662	7.48071e-06	0.000179733	AT2G29550.1	no_rice	NA	tubulin beta-7 chain
isotig03580	13	55	-1.92988	6.02646	20.0365	7.59769e-06	0.000182203	Os06t0611900-01	Os06g0611900	NA	Similar to Glycine decarboxylase P subunit. (Os06t0611900-01);Similar to Victorin binding protein. (Os06t0611900-02)
isotig19222	0	20	-5.68701	4.70767	20.0146	7.68513e-06	0.000183957	Os08t0467100-02	Os08g0467100	indeterminate domain 12	Zinc finger, C2H2 domain containing protein. (Os08t0467100-01);Zinc finger, C2H2 domain containing protein. (Os08t0467100-02)
isotig34328	415	239	0.922492	9.11867	19.9677	7.87627e-06	0.000188181	CAA33967	CAA33967	petE	cytochrome b /f complex subunit 5
isotig43009	25	79	-1.52537	6.56993	19.8846	8.22588e-06	0.000195806	NA	no_hit	NA	NA
isotig20264	33	94	-1.39331	6.82518	19.8865	8.2177e-06	0.000195806	NA	no_hit	NA	NA
isotig36847	18	1	3.84107	4.66981	19.8807	8.24298e-06	0.000195851	AT1G67210.3	no_rice	NA	Proline-rich spliceosome-associated (PSP) family protein / zinc knuckle (CCHC-type) family protein
isotig04773	116	52	1.27171	7.21473	19.8534	8.36159e-06	0.000198302	NA	no_hit	NA	NA
isotig02672	26	4	2.70404	5.11395	19.8265	8.47991e-06	0.000200738	Os02t0550700-01	Os02g0550700	ECERI1FERUM7, ECERI1FERUM 7	Similar to Nucleolar autoantigen-like protein. (Os02t0550700-01)
isotig32809	0	16	-5.38899	4.51738	19.7975	8.60969e-06	0.000203436	NA	no_hit	NA	NA
isotig53533	397	206	1.12553	9.01567	19.7841	8.67025e-06	0.000204265	Os04t0600900-02	Os04g0600900	GROWTH-REGULATING FACTOR 3	Similar to B0403H10-OSIGBa0105A11.9 protein. (Os04t0600900-01);Transcriptional activator/repressor, Reguration of KNOX gene, Oskn2 (Regulator of meristem function) (Os04t0600900-02)
isotig34742	26	2	3.5424	5.02869	19.7827	8.67658e-06	0.000204265	Os09t0453700-01	Os09g0453700	Prolyl Oligopeptidase 18, PROLYL OLIGOPEPTIDASE 18	Peptidase S9A, prolyl oligopeptidase family protein. (Os09t0453700-01)
isotig48523	0	18	-5.56256	4.6191	19.7143	8.99249e-06	0.000211315	Os01t0965700-00	Os01g0965700	NA	Hypothetical conserved gene. (Os01t0965700-00)
isotig24131	231	103	1.246	8.13363	19.6952	9.08273e-06	0.000213046	Os02t0579600-00	Os02g0579600	MADS BOX GENE 27	Transcription factor MADS27. (Os02t0579600-00)
isotig52655	93	212	-1.07906	8.00067	19.6773	9.16864e-06	0.00021467	NA	no_hit	NA	NA
isotig60205	0	15	-5.30111	4.46533	19.5523	9.78832e-06	0.000228614	Os01t0968300-01	Os01g0968300	NA	Root cap family protein. (Os01t0968300-01)
isotig49295	45	13	1.87677	5.8464	19.5466	9.81758e-06	0.000228614	Os01t0948200-00	Os01g0948200	NA	Similar to GRAS family transcription factor containing protein. (Os01t0948200-00)
isotig21546	21	1	4.03011	4.79533	19.5498	9.80127e-06	0.000228614	Os02t0639100-00	Os02g0639100	NA	Similar to H0801D08.12 protein. (Os02t0639100-00)
isotig02959	53	16	1.81026	6.05137	19.5237	9.93595e-06	0.000230952	Os05t0147400-01	Os05g0147400	NA	Similar to T-complex protein 1, zeta subunit (TCP-1-zeta) (CCT-zeta) (CCT-zeta-1) (Tcp20) (HTR3) (Acute morphine dependence related protein 2). (Os05t0147400-01);Similar to T-complex protein 1 subunit zeta. (Os05t0147400-02)
isotig46296	0	18	-5.54649	4.61591	19.4788	1.01721e-05	0.000236014	NA	no_hit	NA	NA
isotig41479	3936	1576	1.37926	12.111	19.4669	1.02357e-05	0.000237062	NA	no_hit	NA	NA
isotig22693	12	50	-1.9104	5.9173	19.4123	1.05327e-05	0.000243503	NA	no_hit	NA	NA
isotig00560	106	239	-1.0829	8.18054	19.3575	1.08395e-05	0.000250146	NA	no_hit	NA	NA
isotig22462	17	0	5.67647	4.58444	19.3502	1.08808e-05	0.000250648	Os03t0643433-00	Os03g0643433	NA	Similar to J013022N21, full insert sequence. (Os03t0643433-00)
isotig15197	94	41	1.32346	6.93083	19.2951	1.11995e-05	0.000257148	NA	no_hit	NA	NA
isotig51353	14	0	5.33664	4.42111	19.2945	1.1203e-05	0.000257148	NA	no_hit	NA	NA
isotig07948	31	5	2.64742	5.29727	19.2884	1.12386e-05	0.000257506	Os06t0220500-01	Os06g0220500	NA	UDP-glucuronosyl/UDP-glucosyltransferase family protein. (Os06t0220500-01)
isotig56394	100	45	1.26649	7.01924	19.2766	1.13084e-05	0.000258644	NA	no_hit	NA	NA
isotig62975	2	25	-3.31365	4.99944	19.249	1.14732e-05	0.000261947	NA	no_hit	NA	NA
isotig50597	88	34	1.44687	6.77101	19.2146	1.16815e-05	0.00026623	NA	no_hit	NA	NA
isotig37953	44	112	-1.23668	7.08781	19.1861	1.18574e-05	0.00026976	NA	no_hit	NA	NA
isotig45118	77	31	1.41769	6.62965	19.1744	1.19303e-05	0.00027094	NA	no_hit	NA	NA
isotig06171	23	3	2.90242	4.96261	19.0765	1.25579e-05	0.000284691	Os01t0742500-01	Os01g0742500	NA	Similar to Hexokinase. (Os01t0742500-01)
isotig37337	65	24	1.53388	6.37443	19.0658	1.26287e-05	0.000285791	NA	no_hit	NA	NA
isotig67339	3417	5055	-0.438919	12.7606	19.0612	1.26592e-05	0.000285977	NA	no_hit	NA	NA
isotig29992	89	40	1.26414	6.85872	19.0306	1.28638e-05	0.000290091	BAC19858	BAC19858	orf490	Orf490 protein [Source:UniProtKB/TrEMBL;Acc:Q8HCR1]
isotig51285	51	123	-1.14757	7.24607	18.9901	1.31397e-05	0.000295794	NA	no_hit	NA	NA
isotig37984	46	13	1.93101	5.8773	18.9793	1.32147e-05	0.000296961	NA	no_hit	NA	NA
isotig38247	13	0	5.21587	4.36102	18.972	1.32648e-05	0.000297567	NA	no_hit	NA	NA
isotig04884	34	99	-1.39547	6.90145	18.9352	1.35234e-05	0.000302838	NA	no_hit	NA	NA
isotig08818	50	128	-1.22465	7.27102	18.8869	1.38702e-05	0.000310065	Os08t0512700-01	Os08g0512700	3-hydroxy-3-methylglutaryl coenzyme A reductase III, 3-hydroxy-3-methylglutaryl-CoA reductase 3	Similar to 3-hydroxy-3-methylglutaryl coenzyme A reductase (EC 1.1.1.34) (Fragment). (Os08t0512700-01)
isotig38716	0	18	-5.54951	4.61672	18.8817	1.39083e-05	0.000310378	Os10t0412700-01	Os10g0412700	NA	Thaumatin, pathogenesis-related family protein. (Os10t0412700-01)
isotig66552	35	94	-1.29894	6.85117	18.8172	1.43865e-05	0.000320491	NA	no_hit	NA	NA
isotig54073	231	132	0.902341	8.26286	18.7942	1.45611e-05	0.00032382	NA	no_hit	NA	NA
isotig01107	15	0	5.3824	4.46356	18.7691	1.47542e-05	0.000327548	Os05t0430800-01	Os05g0430800	NA	Similar to Amidophosphoribosyltransferase, chloroplast precursor (EC 2.4.2.14) (Glutamine phosphoribosylpyrophosphate amidotransferase) (ATASE) (GPAT). (Os05t0430800-01)
isotig12328	28	2	3.65274	5.1048	18.7095	1.52222e-05	0.000337355	Os02t0170900-02	Os02g0170900	NA	Conserved hypothetical protein. (Os02t0170900-01);Hypothetical conserved gene. (Os02t0170900-02)
isotig08930	155	85	0.983684	7.70279	18.6291	1.58776e-05	0.000351275	BAC19858	BAC19858	orf490	Orf490 protein [Source:UniProtKB/TrEMBL;Acc:Q8HCR1]
isotig41369	215	421	-0.872117	9.04316	18.5516	1.65366e-05	0.000365225	NA	no_hit	NA	NA
isotig05504	156	86	0.985501	7.71807	18.5448	1.6596e-05	0.00036591	BAC19882	BAC19882	rps13	Ribosomal protein S13
isotig37737	17	1	3.76036	4.62379	18.5251	1.67681e-05	0.00036907	NA	no_hit	NA	NA
isotig00570	21	75	-1.72094	6.46265	18.5079	1.69202e-05	0.000371783	NA	no_hit	NA	NA
isotig46605	21	70	-1.58796	6.40648	18.4882	1.70956e-05	0.000374995	NA	no_hit	NA	NA
isotig10939	162	335	-0.969413	8.67847	18.4789	1.71795e-05	0.000376193	NA	no_hit	NA	NA
isotig47757	15	0	5.43107	4.47278	18.4701	1.72589e-05	0.000377288	NA	no_hit	NA	NA
isotig15501	0	19	-5.63008	4.66477	18.4597	1.73531e-05	0.000378062	NA	no_hit	NA	NA
isotig39817	0	17	-5.47885	4.56965	18.4612	1.73402e-05	0.000378062	Os02t0491600-00	Os02g0491600	GERMIN-LIKE PROTEIN 2-1	Similar to Oxalate oxidase-like protein or germin-like protein (Germin-like 8) (Germin-like 12). (Os02t0491600-00)
isotig20843	35	93	-1.28699	6.83224	18.4499	1.74428e-05	0.000379373	NA	no_hit	NA	NA
isotig28653	0	17	-5.49106	4.57184	18.43	1.76259e-05	0.000382707	Os01t0572300-01	Os01g0572300	indeterminate domain 11	Zinc finger, C2H2-type domain containing protein. (Os01t0572300-01)
isotig58823	10	50	-2.14031	5.8786	18.4222	1.76981e-05	0.000382982	NA	no_hit	NA	NA
isotig06530	22	70	-1.53776	6.41311	18.4227	1.76938e-05	0.000382982	NA	no_hit	NA	NA
isotig57515	15	0	5.41153	4.46968	18.372	1.81713e-05	0.000392561	NA	no_hit	NA	NA
isotig53869	1194	908	0.517781	10.7742	18.3651	1.8237e-05	0.000393319	NA	no_hit	NA	NA
isotig16881	7	39	-2.30225	5.56553	18.3535	1.83486e-05	0.000395064	NA	no_hit	NA	NA
isotig22634	11	49	-1.98235	5.88323	18.3432	1.84472e-05	0.000396523	Os06t0697000-02	Os06g0697000	XYLOGLUCAN ENDOTRANSGLUCOSYDASE/HYDROLASE 10	Similar to Xyloglucan endo-transglucosylase/hydrolase 1. (Os06t0697000-01);Similar to Xyloglucan endo-transglucosylase/hydrolase 1. (Os06t0697000-02)
isotig29664	1	21	-3.85083	4.80036	18.311	1.87619e-05	0.000402613	Os03t0749100-01	Os03g0749100	NA	Similar to Beta-glucanase. (Os03t0749100-01)
isotig07888	0	14	-5.20427	4.41201	18.2509	1.93633e-05	0.000414826	Os03t0184550-01	Os03g0184550	NA	Similar to Dihydroflavonol-4-reductase. (Os03t0184550-01)
isotig00306	27	78	-1.39987	6.58022	18.1549	2.03646e-05	0.000435552	NA	no_hit	NA	NA
isotig12959	68	25	1.53853	6.42223	18.0836	2.1141e-05	0.000451407	NA	no_hit	NA	NA
isotig50001	0	16	-5.39899	4.52031	18.0508	2.15086e-05	0.000458494	NA	no_hit	NA	NA
isotig13660	1	24	-4.05009	4.92604	17.9168	2.30777e-05	0.000491126	Os12t0621500-01	Os12g0621500	OsSTA290	Similar to IRE. (Os12t0621500-01)
isotig29645	44	13	1.84823	5.8299	17.8714	2.36341e-05	0.000502138	NA	no_hit	NA	NA
isotig50684	248	128	1.09502	8.34907	17.8517	2.38803e-05	0.00050653	NA	no_hit	NA	NA
isotig12504	28	83	-1.42772	6.66231	17.8248	2.42204e-05	0.000512898	Os02t0241300-01	Os02g0241300	NA	Conserved hypothetical protein. (Os02t0241300-01)
isotig29226	100	203	-0.915198	7.99962	17.8121	2.43828e-05	0.000515487	NA	no_hit	NA	NA
isotig28085	223	110	1.13726	8.14648	17.8074	2.44435e-05	0.000515923	Os11t0656500-01	Os11g0656500	NA	Integrase, catalytic core domain containing protein. (Os11t0656500-01)
isotig37481	0	21	-5.77504	4.75529	17.7647	2.49977e-05	0.000526755	Os08t0480100-02	Os08g0480100	NA	Signal recognition particle receptor, alpha subunit, N-terminal domain containing protein. (Os08t0480100-01);Similar to predicted protein. (Os08t0480100-02)
isotig02376	51	121	-1.12245	7.2265	17.7565	2.51065e-05	0.000528181	Os04t0191000-01	Os04g0191000	NA	Similar to OSIGBa0114M03.4 protein. (Os04t0191000-01)
isotig49794	98	234	-1.16935	8.1173	17.748	2.52183e-05	0.000529667	Os09t0492700-01	Os09g0492700	3-hydroxy-3-methylglutaryl coenzyme A reductase II, 3-hydroxy-3-methylglutaryl-CoA reductase 2	Similar to 3-hydroxy-3-methylglutaryl coenzyme A reductase (EC 1.1.1.34) (Fragment). (Os09t0492700-01);Similar to 3-hydroxy-3-methylglutaryl=CoA reductase. (Os09t0492700-02)
isotig01882	4	28	-2.58636	5.16828	17.733	2.54181e-05	0.000532992	Os08t0125300-01	Os08g0125300	NA	Integrase, catalytic core domain containing protein. (Os08t0125300-01)
isotig36735	12	50	-1.91083	5.91662	17.6969	2.59052e-05	0.000542321	Os01t0594900-01	Os01g0594900	NA	Conserved hypothetical protein. (Os01t0594900-01)
isotig36080	0	14	-5.20567	4.41304	17.6302	2.68298e-05	0.000560764	NA	no_hit	NA	NA
isotig56938	13	0	5.244	4.3657	17.6256	2.68942e-05	0.000561197	NA	no_hit	NA	NA
isotig15093	12	0	5.10298	4.30173	17.6059	2.71746e-05	0.000565213	NA	no_hit	NA	NA
isotig55992	12	0	5.10315	4.30328	17.6073	2.7154e-05	0.000565213	NA	no_hit	NA	NA
isotig42120	91	41	1.24653	6.88239	17.56	2.78377e-05	0.000577759	NA	no_hit	NA	NA
isotig13758	275	118	1.33163	8.37749	17.558	2.78676e-05	0.000577759	NA	no_hit	NA	NA
isotig42179	141	290	-0.939722	8.49466	17.5395	2.81404e-05	0.000581651	NA	no_hit	NA	NA
isotig18692	54	16	1.88713	6.08982	17.5391	2.81458e-05	0.000581651	NA	no_hit	NA	NA
isotig06386	21	66	-1.52419	6.33731	17.5345	2.82142e-05	0.000582127	Os02t0778300-01	Os02g0778300	NA	Conserved hypothetical protein. (Os02t0778300-01);Similar to predicted protein. (Os02t0778300-02);Non-protein coding transcript. (Os02t0778300-03)
isotig02623	48	15	1.79266	5.95639	17.5204	2.84234e-05	0.000585504	CAA33972	CAA33972	NA	NA
isotig36970	1706	881	1.10318	11.0779	17.4824	2.89978e-05	0.000596381	Os01t0222001-01	Os01g0222001	NA	Hypothetical conserved gene. (Os01t0222001-01)
isotig26308	14	0	5.32377	4.41641	17.4772	2.90769e-05	0.000597051	NA	no_hit	NA	NA
isotig10531	596	276	1.17427	9.4772	17.4627	2.93e-05	0.000600674	Os04t0461400-01	Os04g0461400	NA	Conserved hypothetical protein. (Os04t0461400-01);Hypothetical gene. (Os04t0461400-02)
isotig12329	22	3	2.84352	4.93115	17.4315	2.9785e-05	0.000609644	Os02t0170900-02	Os02g0170900	NA	Conserved hypothetical protein. (Os02t0170900-01);Hypothetical conserved gene. (Os02t0170900-02)
isotig64935	30	6	2.35441	5.29627	17.4234	2.99116e-05	0.000611263	NA	no_hit	NA	NA
isotig33406	32	88	-1.33237	6.75486	17.3774	3.06452e-05	0.00062526	NA	no_hit	NA	NA
isotig64871	5807	9953	-0.635599	13.6503	17.3628	3.08815e-05	0.000629081	AT5G55230.3	no_rice	NA	microtubule-associated proteins 65-1
isotig09905	34	7	2.34576	5.44897	17.3541	3.10226e-05	0.000630956	NA	no_hit	NA	NA
isotig66680	2417	1661	0.678361	11.7304	17.3313	3.13977e-05	0.000637577	NA	no_hit	NA	NA
isotig53558	26	5	2.40799	5.14464	17.3067	3.18069e-05	0.000644867	Os01t0805700-01	Os01g0805700	NA	Similar to plectin-related. (Os01t0805700-01);Similar to plectin-related. (Os01t0805700-02)
isotig02966	72	159	-1.0335	7.6325	17.257	3.26485e-05	0.000660888	NA	no_hit	NA	NA
isotig64006	1	19	-3.71442	4.7144	17.1821	3.39614e-05	0.000686383	NA	no_hit	NA	NA
isotig40149	16	1	3.67503	4.57742	17.178	3.40347e-05	0.000686785	NA	no_hit	NA	NA
isotig62132	45	14	1.76863	5.86139	17.1588	3.4381e-05	0.000692685	NA	no_hit	NA	NA
isotig14331	84	174	-0.924734	7.78771	17.1487	3.45647e-05	0.000695296	NA	no_hit	NA	NA
isotig40217	1	18	-3.63973	4.66412	17.1082	3.53088e-05	0.000709154	NA	no_hit	NA	NA
isotig10297	336	185	0.930378	8.76074	17.0834	3.57727e-05	0.000717352	NA	no_hit	NA	NA
isotig33774	13	50	-1.78853	5.93873	17.0705	3.60165e-05	0.000721116	Os04t0521800-01	Os04g0521800	ILL5	Peptidase M20 family protein. (Os04t0521800-01);Similar to OSIGBa0131L05.10 protein. (Os04t0521800-02)
isotig04886	50	142	-1.44626	7.3662	17.0616	3.61876e-05	0.000723414	NA	no_hit	NA	NA
isotig06875	25	73	-1.41445	6.48579	17.027	3.68516e-05	0.000735545	NA	no_hit	NA	NA
isotig22443	8	36	-2.0042	5.5164	17.0069	3.7245e-05	0.000742244	NA	no_hit	NA	NA
isotig49003	235	146	0.797643	8.33108	16.9939	3.75e-05	0.000746168	NA	no_hit	NA	NA
isotig34925	37	10	1.95859	5.59593	16.9879	3.76197e-05	0.000747394	Os02t0522300-02	Os02g0522300	NA	Conserved hypothetical protein. (Os02t0522300-01);Conserved hypothetical protein. (Os02t0522300-02);Similar to cDNA clone:001-036-H04, full insert sequence. (Os02t0522300-03)
isotig25422	0	13	-5.10046	4.35656	16.9498	3.83821e-05	0.000757374	NA	no_hit	NA	NA
isotig03273	0	13	-5.10039	4.35586	16.9492	3.83938e-05	0.000757374	NA	no_hit	NA	NA
isotig59980	0	13	-5.10031	4.35499	16.9485	3.84083e-05	0.000757374	NA	no_hit	NA	NA
isotig01869	18	63	-1.66401	6.25462	16.9481	3.84167e-05	0.000757374	Os08t0125300-01	Os08g0125300	NA	Integrase, catalytic core domain containing protein. (Os08t0125300-01)
isotig44956	35	5	2.74916	5.39866	16.9541	3.82939e-05	0.000757374	NA	no_hit	NA	NA
isotig16872	29	6	2.33031	5.27778	16.8948	3.95105e-05	0.000777746	Os09t0381400-01	Os09g0381400	NA	Similar to Ervatamin C (EC 3.4.22.-) (ERV-C). (Os09t0381400-01);Similar to cysteine protease. (Os09t0381400-02)
isotig16656	11	45	-1.88364	5.79064	16.8713	4.00017e-05	0.000786211	NA	no_hit	NA	NA
isotig40657	108	54	1.11952	7.17316	16.8436	4.059e-05	0.000795341	Os05t0375100-00	Os05g0375100	NA	Similar to Hexokinase-10. (Os05t0375100-00)
isotig45225	16	1	3.67863	4.57747	16.845	4.05604e-05	0.000795341	BAC19858	BAC19858	orf490	Orf490 protein [Source:UniProtKB/TrEMBL;Acc:Q8HCR1]
isotig31168	178	98	0.954356	7.88211	16.8328	4.08216e-05	0.000798662	NA	no_hit	NA	NA
isotig00572	61	135	-1.03244	7.40576	16.8079	4.13615e-05	0.000807996	NA	no_hit	NA	NA
isotig20335	24	4	2.5944	5.04025	16.7679	4.22424e-05	0.000823952	NA	no_hit	NA	NA
isotig07311	52	120	-1.07974	7.23761	16.6785	4.42804e-05	0.000862393	NA	no_hit	NA	NA
isotig20235	52	18	1.64336	6.08173	16.6579	4.47631e-05	0.000869162	Os09t0530300-01	Os09g0530300	NA	Cytochrome P450 family protein. (Os09t0530300-01)
isotig51358	21	3	2.77365	4.88912	16.6605	4.47011e-05	0.000869162	NA	no_hit	NA	NA
isotig29496	37	97	-1.27264	6.88797	16.5519	4.73365e-05	0.000917743	BAC19858	BAC19858	orf490	Orf490 protein [Source:UniProtKB/TrEMBL;Acc:Q8HCR1]
isotig38259	2	22	-3.1207	4.88092	16.5363	4.7727e-05	0.00092392	NA	no_hit	NA	NA
isotig29844	0	13	-5.10056	4.35586	16.4993	4.86671e-05	0.000939289	Os05t0543200-01	Os05g0543200	NA	Similar to Ran GTPase activating protein. (Os05t0543200-01)
isotig09190	79	34	1.30771	6.67192	16.5001	4.86483e-05	0.000939289	Os02t0672600-01	Os02g0672600	NA	Similar to N6-adenosine-methyltransferase 70 kDa subunit (EC 2.1.1.62) (MT-A70) (Methyltransferase-like protein 3). Splice isoform 2. (Os02t0672600-01)
isotig38065	26	5	2.40647	5.14308	16.4924	4.88461e-05	0.000941331	NA	no_hit	NA	NA
isotig54277	37	101	-1.31492	6.93262	16.4892	4.8929e-05	0.000941517	NA	no_hit	NA	NA
isotig24593	94	198	-0.970988	7.95079	16.4472	5.00228e-05	0.000961125	NA	no_hit	NA	NA
isotig19828	18	1	3.81394	4.66465	16.4186	5.07847e-05	0.000974308	NA	no_hit	NA	NA
isotig09759	31	8	2.02028	5.39443	16.3861	5.16626e-05	0.000989673	Os01t0594500-01	Os01g0594500	NA	Conserved hypothetical protein. (Os01t0594500-01)
isotig33097	3	30	-3.06203	5.20926	16.3779	5.18868e-05	0.00099249	NA	no_hit	NA	NA
isotig09775	130	71	0.979384	7.4496	16.3505	5.26427e-05	0.00100545	Os12t0617000-00	Os12g0617000	NA	Similar to Drought and salt tolerance protein. (Os12t0617000-00)
isotig06598	106	237	-1.02184	8.17708	16.3112	5.37465e-05	0.00102501	NA	no_hit	NA	NA
isotig10324	16	55	-1.64329	6.07949	16.2863	5.44559e-05	0.001037	NA	no_hit	NA	NA
isotig04726	33	95	-1.38071	6.84724	16.2629	5.51327e-05	0.00104725	NA	no_hit	NA	NA
isotig53654	19	1	3.87348	4.7092	16.2621	5.51572e-05	0.00104725	NA	no_hit	NA	NA
isotig50628	92	44	1.16546	6.92046	16.1525	5.84424e-05	0.00110799	NA	no_hit	NA	NA
isotig32627	7	34	-2.10758	5.43459	16.1418	5.8772e-05	0.0011126	Os01t0934100-01	Os01g0934100	NA	C2 calcium-dependent membrane targeting domain containing protein. (Os01t0934100-01)
isotig01879	8	38	-2.08458	5.57163	16.136	5.89537e-05	0.00111276	Os08t0125300-01	Os08g0125300	NA	Integrase, catalytic core domain containing protein. (Os08t0125300-01)
isotig28671	11	0	4.98091	4.23675	16.1374	5.89105e-05	0.00111276	Os09t0421300-01	Os09g0421300	PHOSPHOLIPASE D alpha 8	Phospholipase D lambda. (Os09t0421300-01)
isotig23083	16	54	-1.62118	6.06315	16.1229	5.93622e-05	0.00111883	NA	no_hit	NA	NA
isotig63958	582	317	1.05599	9.58697	16.0967	6.01902e-05	0.00113277	NA	no_hit	NA	NA
isotig25029	44	11	2.03665	5.76718	16.0489	6.17286e-05	0.00116003	NA	no_hit	NA	NA
isotig15676	8	35	-1.96409	5.49226	16.0324	6.22683e-05	0.00116779	NA	no_hit	NA	NA
isotig24492	14	50	-1.70336	5.95499	16.0265	6.24634e-05	0.00116779	NA	no_hit	NA	NA
isotig47153	18	2	3.05918	4.7138	16.0252	6.25048e-05	0.00116779	NA	no_hit	NA	NA
isotig32938	19	1	3.90355	4.71523	16.0288	6.23852e-05	0.00116779	NA	no_hit	NA	NA
isotig31719	12	0	5.13859	4.30643	15.9856	6.38264e-05	0.00119075	NA	no_hit	NA	NA
isotig60862	2	23	-3.19862	4.92396	15.9779	6.40878e-05	0.00119216	NA	no_hit	NA	NA
isotig33909	4	28	-2.57767	5.16886	15.9779	6.40862e-05	0.00119216	NA	no_hit	NA	NA
isotig65416	7774	14563	-0.773118	14.1409	15.9422	6.53067e-05	0.00121308	NA	no_hit	NA	NA
isotig40838	16	0	5.54805	4.52581	15.9014	6.67276e-05	0.00123769	Os01t0967700-01	Os01g0967700	NA	RNA-directed DNA polymerase (reverse transcriptase), related domain containing protein. (Os01t0967700-01)
isotig38315	0	14	-5.20496	4.41234	15.8928	6.70321e-05	0.00124154	NA	no_hit	NA	NA
isotig41337	12	0	5.13024	4.30484	15.8667	6.79647e-05	0.001257	NA	no_hit	NA	NA
isotig20372	174	89	1.05396	7.81108	15.8519	6.84973e-05	0.00126504	Os08t0296600-01	Os08g0296600	YR14, YR18, YR26	NB-ARC domain containing protein. (Os08t0296600-01)
isotig05179	20	64	-1.54704	6.28697	15.8341	6.91467e-05	0.0012752	BAC19858	BAC19858	orf490	Orf490 protein [Source:UniProtKB/TrEMBL;Acc:Q8HCR1]
isotig17766	15	1	3.58325	4.51956	15.8277	6.93806e-05	0.00127768	Os03t0719800-01	Os03g0719800	PHYTOCHROME A	Phytochrome A, Photoreceptor (Os03t0719800-01)
isotig21786	0	13	-5.09973	4.35553	15.8135	6.99027e-05	0.00128361	Os01t0827800-00	Os01g0827800	PYRABACTIN RESISTANCE 1 LIKE/REGULATORY COMPONENTS OF ABA RECEPTOR 1, pyrabactin resistance-like 1	Similar to AT-rich element binding factor 3. (Os01t0827800-00)
isotig03272	3	23	-2.68138	4.96052	15.8139	6.98888e-05	0.00128361	NA	no_hit	NA	NA
isotig09509	19	61	-1.54334	6.22858	15.8002	7.03946e-05	0.0012908	Os06t0633800-02	Os06g0633800	amino acid transporter-like 5	Amino acid transporter, transmembrane domain containing protein. (Os06t0633800-01);Amino acid transporter, transmembrane domain containing protein. (Os06t0633800-02)
isotig19048	11	42	-1.77874	5.73383	15.7442	7.2508e-05	0.00132766	NA	no_hit	NA	NA
isotig30403	15	0	5.33186	4.46047	15.7404	7.26553e-05	0.00132847	Os02t0727300-03	Os02g0727300	plant U-box-containing protein 21, U-box protein 21	Similar to Beta-catenin repeat family protein. (Os02t0727300-01);Similar to Beta-catenin repeat family protein. (Os02t0727300-02);Similar to ubiquitin-protein ligase. (Os02t0727300-03);Similar to ubiquitin-protein ligase. (Os02t0727300-04)
isotig32701	2	23	-3.19485	4.91543	15.7299	7.30616e-05	0.001334	NA	no_hit	NA	NA
isotig17025	11	0	4.98699	4.24149	15.7028	7.41149e-05	0.00135131	NA	no_hit	NA	NA
isotig32609	12	46	-1.80009	5.83392	15.6753	7.51991e-05	0.00136914	NA	no_hit	NA	NA
isotig25310	0	12	-4.98843	4.29723	15.647	7.63338e-05	0.00138246	NA	no_hit	NA	NA
isotig30281	0	12	-4.98843	4.29723	15.647	7.63338e-05	0.00138246	Os05t0557600-01	Os05g0557600	UBIQUITIN-CONJUGATING ENZYME 41	Ubiquitin-conjugating enzyme/RWD-like domain containing protein. (Os05t0557600-01)
isotig16628	0	12	-4.98835	4.29636	15.6463	7.63613e-05	0.00138246	Os12t0181600-01	Os12g0181600	amino acid permease 11B, amino acid permease 15, amino acid/auxin permease 15	Amino acid transporter, transmembrane domain containing protein. (Os12t0181600-01)
isotig57802	12	0	5.08077	4.29546	15.6479	7.62958e-05	0.00138246	NA	no_hit	NA	NA
isotig44028	25	3	2.9701	5.02793	15.6363	7.6765e-05	0.00138782	NA	no_hit	NA	NA
isotig22696	2	20	-2.99328	4.80016	15.6237	7.72815e-05	0.00139519	Os01t0114800-01	Os01g0114800	NA	Similar to H0215A08.3 protein. (Os01t0114800-01)
isotig09348	3	26	-2.87741	5.06954	15.6049	7.80522e-05	0.00140713	NA	no_hit	NA	NA
isotig47699	98	190	-0.841807	7.93248	15.5815	7.90222e-05	0.00142262	NA	no_hit	NA	NA
isotig02614	77	35	1.2603	6.6832	15.537	8.09057e-05	0.00145449	CAA33972	CAA33972	NA	NA
isotig02964	185	354	-0.839222	8.80704	15.5213	8.15798e-05	0.00146456	NA	no_hit	NA	NA
isotig10530	594	266	1.23226	9.45585	15.5128	8.19488e-05	0.00146914	Os04t0461400-01	Os04g0461400	NA	Conserved hypothetical protein. (Os04t0461400-01);Hypothetical gene. (Os04t0461400-02)
isotig48899	0	17	-5.45287	4.5664	15.4836	8.32248e-05	0.00148993	NA	no_hit	NA	NA
isotig36974	39	96	-1.19344	6.90025	15.4675	8.39364e-05	0.00150058	Os04t0324550-01	Os04g0324550	NA	Zinc finger, CCHC-type domain containing protein. (Os04t0324550-01)
isotig48385	20	3	2.7041	4.84522	15.4624	8.41636e-05	0.00150255	NA	no_hit	NA	NA
isotig41276	20	3	2.70386	4.83999	15.4593	8.43e-05	0.0015029	Os11t0209502-00	Os11g0209502	NA	F-box domain, cyclin-like domain containing protein. (Os11t0209502-00)
isotig01058	233	133	0.901612	8.26949	15.4411	8.51188e-05	0.0015154	Os06t0580100-01	Os06g0580100	NA	Similar to cDNA clone:006-306-H07, full insert sequence. (Os06t0580100-01);Hypothetical gene. (Os06t0580100-02)
isotig02377	40	98	-1.17219	6.94133	15.3989	8.70392e-05	0.00154317	Os04t0191000-01	Os04g0191000	NA	Similar to OSIGBa0114M03.4 protein. (Os04t0191000-01)
isotig22983	54	19	1.58053	6.11779	15.4008	8.69515e-05	0.00154317	NA	no_hit	NA	NA
isotig06193	11	0	4.97717	4.23678	15.4018	8.69073e-05	0.00154317	Os04t0679200-02	Os04g0679200	NA	Similar to H0801D08.12 protein. (Os04t0679200-01);Similar to H0801D08.12 protein. (Os04t0679200-02)
isotig27008	0	15	-5.30029	4.46639	15.3267	9.0431e-05	0.0016011	NA	no_hit	NA	NA
isotig08208	152	80	1.02048	7.64736	15.2938	9.20198e-05	0.00162699	NA	no_hit	NA	NA
isotig44234	19	60	-1.52798	6.22154	15.2754	9.29199e-05	0.00164065	NA	no_hit	NA	NA
isotig52739	0	14	-5.21528	4.4139	15.2689	9.32368e-05	0.00164343	NA	no_hit	NA	NA
isotig07494	11	0	4.97657	4.23678	15.267	9.33333e-05	0.00164343	Os04t0693000-01	Os04g0693000	NA	Similar to Ribophorin I (Fragment). (Os04t0693000-01);Similar to dolichyl-diphosphooligosaccharide--protein glycosyltransferase 67 kDasubunit. (Os04t0693000-02)
isotig08204	178	111	0.798599	7.95598	15.261	9.36285e-05	0.00164638	NA	no_hit	NA	NA
isotig59700	0	15	-5.2837	4.46415	15.2582	9.37682e-05	0.00164658	NA	no_hit	NA	NA
isotig38986	3	25	-2.82283	5.03142	15.1196	0.000100908	0.00176568	NA	no_hit	NA	NA
isotig30305	61	25	1.40189	6.34279	15.1193	0.000100924	0.00176568	BAC19857	BAC19857	NA	Ribosomal protein S7
isotig48586	16	1	3.69423	4.57737	15.1186	0.000100962	0.00176568	NA	no_hit	NA	NA
isotig05616	34	90	-1.306	6.78136	15.1131	0.000101256	0.0017684	NA	no_hit	NA	NA
isotig01105	11	0	5.00128	4.24305	15.0831	0.000102883	0.00179437	Os05t0430800-01	Os05g0430800	NA	Similar to Amidophosphoribosyltransferase, chloroplast precursor (EC 2.4.2.14) (Glutamine phosphoribosylpyrophosphate amidotransferase) (ATASE) (GPAT). (Os05t0430800-01)
isotig02969	59	133	-1.06865	7.37181	14.9882	0.000108186	0.00188431	NA	no_hit	NA	NA
isotig50458	20	2	3.24754	4.81181	14.9385	0.00011107	0.00193193	NA	no_hit	NA	NA
isotig41845	0	13	-5.0982	4.35532	14.929	0.000111636	0.00193915	Os11t0656500-01	Os11g0656500	NA	Integrase, catalytic core domain containing protein. (Os11t0656500-01)
isotig48625	13	46	-1.68308	5.85908	14.9048	0.000113076	0.00195682	NA	no_hit	NA	NA
isotig11324	27	72	-1.28529	6.50265	14.9042	0.00011311	0.00195682	AT1G03060.3	no_rice	NA	BEACH-DOMAIN HOMOLOG A1
isotig00561	122	234	-0.813049	8.22509	14.9053	0.000113044	0.00195682	NA	no_hit	NA	NA
isotig41980	24	4	2.57	5.02914	14.8925	0.000113817	0.00196641	NA	no_hit	NA	NA
isotig20389	17	54	-1.53402	6.08577	14.8591	0.00011585	0.00199884	NA	no_hit	NA	NA
isotig26795	5	27	-2.23537	5.17063	14.8366	0.00011724	0.00202012	NA	no_hit	NA	NA
isotig39891	23	4	2.51639	4.9947	14.7979	0.000119669	0.00205921	NA	no_hit	NA	NA
isotig28285	13	45	-1.64745	5.83849	14.7931	0.000119972	0.00206165	Os11t0672600-01	Os11g0672600	NA	Reverse transcriptase domain containing protein. (Os11t0672600-01)
isotig29248	8	34	-1.92429	5.46196	14.7883	0.000120281	0.00206194	Os09t0379900-02	Os09g0379900	NA	Similar to Beta-glucan binding protein. (Os09t0379900-02)
isotig09089	11	0	5.00603	4.24305	14.7878	0.000120309	0.00206194	NA	no_hit	NA	NA
isotig65835	22	67	-1.50375	6.36185	14.7815	0.000120711	0.00206608	NA	no_hit	NA	NA
isotig66952	132	67	1.14241	7.46344	14.7749	0.00012114	0.00207065	NA	no_hit	NA	NA
isotig52356	4	27	-2.5459	5.13417	14.7601	0.000122093	0.00208142	Os11t0549620-01	Os11g0549620	PURPLE ACID PHOSPHATASE 7	Similar to Purple acid phosphatase. (Os11t0549620-01)
isotig59345	5	28	-2.29356	5.19821	14.762	0.000121968	0.00208142	NA	no_hit	NA	NA
isotig37102	11	41	-1.74297	5.71362	14.7549	0.00012243	0.0020844	Os06t0644500-01	Os06g0644500	NA	Ankyrin domain containing protein. (Os06t0644500-01);Ankyrin domain containing protein. (Os06t0644500-02)
isotig38884	51	19	1.51222	6.06609	14.7519	0.000122624	0.00208494	NA	no_hit	NA	NA
isotig56153	359	247	0.661136	8.98938	14.7387	0.000123488	0.00209594	NA	no_hit	NA	NA
isotig32007	22	3	2.87358	4.93441	14.737	0.000123598	0.00209594	NA	no_hit	NA	NA
isotig24305	1	18	-3.64897	4.66868	14.7344	0.00012377	0.0020961	NA	no_hit	NA	NA
isotig58621	11	0	4.96691	4.23519	14.7105	0.00012535	0.00212006	NA	no_hit	NA	NA
isotig41213	11	0	4.96621	4.23516	14.6968	0.00012626	0.00213265	Os12t0158400-00	Os12g0158400	OVATE family protein 20, ovate family protein 31, OVATE-domain containing protein 31	Protein of unknown function DUF623, plant domain containing protein. (Os12t0158400-00)
isotig09090	16	1	3.71904	4.58294	14.6786	0.000127485	0.00214769	NA	no_hit	NA	NA
isotig63003	12	0	5.16273	4.30646	14.68	0.000127388	0.00214769	Os04t0501100-00	Os04g0501100	MRS2/MGT family member 9	Similar to Magnesium transporter MRS2-C. (Os04t0501100-00)
isotig02619	35	10	1.90769	5.56046	14.6749	0.000127734	0.00214882	CAA33972	CAA33972	NA	NA
isotig36640	10	0	4.84792	4.17221	14.6702	0.000128053	0.00214882	NA	no_hit	NA	NA
isotig31966	10	0	4.8481	4.17377	14.6716	0.000127958	0.00214882	Os04t0588700-01	Os04g0588700	MULTIDRUG RESISTANCE-ASSOCIATED PROTEIN 7	ABC transporter-like domain containing protein. (Os04t0588700-01)
isotig44698	75	176	-1.14378	7.74757	14.6646	0.000128433	0.00215239	NA	no_hit	NA	NA
isotig43429	110	58	1.0468	7.2235	14.6441	0.000129839	0.00217311	NA	no_hit	NA	NA
isotig54632	101	207	-0.954154	8.01572	14.637	0.000130328	0.00217846	NA	no_hit	NA	NA
isotig00531	9	38	-1.91194	5.60008	14.6309	0.000130754	0.00218274	Os12t0238100-01	Os12g0238100	SEC10	Exocyst complex component Sec10 family protein. (Os12t0238100-01);Similar to Exocyst complex component 5. (Os12t0238100-02)
isotig23572	11	0	4.99065	4.23993	14.6079	0.000132356	0.00220662	Os08t0278100-01	Os08g0278100	NA	Osteocrin domain containing protein. (Os08t0278100-01)
isotig40175	54	122	-1.06518	7.26032	14.5816	0.000134219	0.00223189	NA	no_hit	NA	NA
isotig37827	18	2	3.07543	4.71985	14.5829	0.000134126	0.00223189	NA	no_hit	NA	NA
isotig28685	11	0	4.9987	4.24146	14.5775	0.000134512	0.00223388	Os01t0584800-01	Os01g0584800	NA	Similar to binding. (Os01t0584800-01)
isotig60925	22	4	2.46598	4.96411	14.5719	0.000134909	0.00223758	NA	no_hit	NA	NA
isotig45701	1060	635	0.869212	10.4562	14.5082	0.000139553	0.00231162	NA	no_hit	NA	NA
isotig64879	0	14	-5.21362	4.4134	14.5043	0.00013984	0.00231217	NA	no_hit	NA	NA
isotig35552	14	1	3.48638	4.46975	14.498	0.000140306	0.00231217	NA	no_hit	NA	NA
isotig27523	14	1	3.48644	4.4691	14.4986	0.000140266	0.00231217	Os03t0328000-01	Os03g0328000	NA	Dedicator of cytokinesis family protein. (Os03t0328000-01)
isotig17263	14	1	3.4866	4.47046	14.5002	0.000140148	0.00231217	Os06t0655200-01	Os06g0655200	NA	Pollen allergen Lol p2 family protein. (Os06t0655200-01)
isotig10937	22	65	-1.45251	6.33431	14.4775	0.000141842	0.00233448	NA	no_hit	NA	NA
isotig38299	24	3	3.04769	5.01776	14.4707	0.000142359	0.00234001	Os12t0465800-00	Os12g0465800	NA	Conserved hypothetical protein. (Os12t0465800-00)
isotig58758	111	206	-0.779788	8.06245	14.465	0.000142786	0.00234403	NA	no_hit	NA	NA
isotig44759	2	21	-3.06509	4.84268	14.4488	0.00014402	0.00236127	NA	no_hit	NA	NA
isotig08917	10	0	4.84968	4.17537	14.4453	0.000144287	0.00236263	NA	no_hit	NA	NA
isotig11752	13	0	5.19928	4.35782	14.4013	0.000147701	0.00241545	NA	no_hit	NA	NA
isotig04220	19	57	-1.44886	6.17222	14.3754	0.000149745	0.00244577	Os02t0710800-01	Os02g0710800	NA	Similar to ATP binding / ATP-dependent DNA helicase/ ATP-dependent helicase/ helicase/ nucleic acid binding. (Os02t0710800-01)
isotig10048	34	84	-1.16978	6.73825	14.3729	0.000149944	0.00244591	Os03t0655400-01	Os03g0655400	LATE EMBRYOGENESIS ABUNDANT PROTEIN 24	Similar to LIP5. (Os03t0655400-01)
isotig39886	34	9	1.98378	5.49485	14.3301	0.000153392	0.00249899	NA	no_hit	NA	NA
isotig39401	10	0	4.84772	4.17377	14.325	0.000153805	0.00249938	NA	no_hit	NA	NA
isotig14756	10	0	4.85333	4.17694	14.3272	0.00015363	0.00249938	NA	no_hit	NA	NA
isotig24493	14	47	-1.60032	5.90308	14.3032	0.000155598	0.00252533	NA	no_hit	NA	NA
isotig06603	10	40	-1.85312	5.65603	14.2814	0.000157411	0.00255153	NA	no_hit	NA	NA
isotig57785	17	53	-1.51142	6.06299	14.2617	0.000159067	0.00257513	NA	no_hit	NA	NA
isotig06387	19	57	-1.44372	6.1705	14.2308	0.000161703	0.00261451	Os02t0778300-01	Os02g0778300	NA	Conserved hypothetical protein. (Os02t0778300-01);Similar to predicted protein. (Os02t0778300-02);Non-protein coding transcript. (Os02t0778300-03)
isotig32932	4	24	-2.36611	5.03023	14.2249	0.000162208	0.00261891	Os11t0656500-01	Os11g0656500	NA	Integrase, catalytic core domain containing protein. (Os11t0656500-01)
isotig15444	4	24	-2.36595	5.03618	14.2229	0.000162383	0.00261891	NA	no_hit	NA	NA
isotig06230	184	86	1.18201	7.83529	14.2074	0.000163723	0.00263721	Os09t0452700-00	Os09g0452700	NA	Ubiquitin. (Os09t0452700-00)
isotig05366	69	141	-0.904019	7.50451	14.1794	0.000166176	0.00267337	NA	no_hit	NA	NA
isotig46858	9	40	-1.97819	5.65099	14.1141	0.000172048	0.00276438	NA	no_hit	NA	NA
isotig22036	11	0	4.99048	4.23987	14.1103	0.000172401	0.00276659	Os03t0668000-01	Os03g0668000	F-box protein 163	Cyclin-like F-box domain containing protein. (Os03t0668000-01);Cyclin-like F-box domain containing protein. (Os03t0668000-02)
isotig01873	10	38	-1.76757	5.62036	14.0705	0.000176088	0.00282139	Os08t0125300-01	Os08g0125300	NA	Integrase, catalytic core domain containing protein. (Os08t0125300-01)
isotig20530	21	4	2.4004	4.92231	14.0687	0.000176255	0.00282139	Os03t0761700-01	Os03g0761700	DnaJ domain protein C34	Heat shock protein DnaJ family protein. (Os03t0761700-01);Hypothetical conserved gene. (Os03t0761700-02)
isotig30640	22	4	2.47954	4.96859	14.0634	0.00017675	0.0028258	Os01t0870300-01	Os01g0870300	AMMONIUM TRANSPORTER 3 MEMBER 1	Hypothetical conserved gene. (Os01t0870300-01);Ammonium transporter. (Os01t0870300-02)
isotig62013	107	59	0.974265	7.19854	14.0306	0.000179863	0.00287199	NA	no_hit	NA	NA
isotig37421	19	57	-1.44053	6.17386	14.0148	0.00018138	0.00289263	NA	no_hit	NA	NA
isotig12960	68	29	1.36655	6.4966	14.0013	0.000182685	0.00290473	NA	no_hit	NA	NA
isotig16096	19	3	2.62853	4.79829	14.0031	0.000182514	0.00290473	NA	no_hit	NA	NA
isotig25252	10	0	4.85755	4.17694	13.9999	0.000182817	0.00290473	NA	no_hit	NA	NA
isotig07009	8	33	-1.87769	5.44319	13.9292	0.000189827	0.00301136	NA	no_hit	NA	NA
isotig47849	25	4	2.71367	5.08635	13.9275	0.000189997	0.00301136	NA	no_hit	NA	NA
isotig15094	15	0	5.28627	4.45743	13.9056	0.000192222	0.00304288	NA	no_hit	NA	NA
isotig30085	118	65	0.975798	7.33563	13.8807	0.000194792	0.003076	Os03t0786700-01	Os03g0786700	NA	N2,N2-dimethylguanosine tRNA methyltransferase family protein. (Os03t0786700-01)
isotig41560	89	44	1.1423	6.90085	13.8807	0.000194788	0.003076	Os10t0560400-01	Os10g0560400	CCT domain-containing gene 35, CCT (CO, CO-LIKE and TOC1) domain protein 35, CCT domain protein 35, CCT MOTIF FAMILY (CMF) gene 11	Similar to CONSTANS-like protein CO9 (Fragment). (Os10t0560400-01)
isotig07705	7	32	-2.0275	5.37981	13.8739	0.00019549	0.00308322	Os10t0362300-04	Os10g0362300	NA	Similar to Histidine kinase 3. (Os10t0362300-01);Similar to Histidine kinase. (Os10t0362300-02);Histidine kinase, Cytokinin signaling (Os10t0362300-03);Histidine kinase, Cytokinin signaling (Os10t0362300-04)
isotig59715	0	12	-4.99486	4.2981	13.8537	0.000197603	0.00311272	NA	no_hit	NA	NA
isotig53525	22	3	2.79583	4.91503	13.8136	0.000201873	0.00317498	NA	no_hit	NA	NA
isotig23573	10	0	4.86733	4.17853	13.8119	0.000202049	0.00317498	Os08t0278100-01	Os08g0278100	NA	Osteocrin domain containing protein. (Os08t0278100-01)
isotig47798	23	72	-1.52103	6.45305	13.7725	0.000206335	0.00323443	NA	no_hit	NA	NA
isotig39820	82	40	1.16632	6.79556	13.7731	0.000206267	0.00323443	AT1G69360.1	no_rice	NA	T-box transcription factor%2C putative (DUF863)
isotig23016	3	21	-2.55275	4.87942	13.7228	0.000211863	0.00331361	NA	no_hit	NA	NA
isotig46293	3	21	-2.55272	4.8789	13.7225	0.000211902	0.00331361	NA	no_hit	NA	NA
isotig05180	18	54	-1.45885	6.09669	13.7118	0.000213115	0.00332599	BAC19858	BAC19858	orf490	Orf490 protein [Source:UniProtKB/TrEMBL;Acc:Q8HCR1]
isotig51474	29	6	2.36286	5.28183	13.7109	0.000213211	0.00332599	NA	no_hit	NA	NA
isotig01872	16	53	-1.62036	6.03971	13.69	0.000215598	0.00335915	Os08t0125300-01	Os08g0125300	NA	Integrase, catalytic core domain containing protein. (Os08t0125300-01)
isotig46962	60	26	1.3179	6.33829	13.6687	0.000218054	0.0033933	NA	no_hit	NA	NA
isotig14665	101	48	1.16175	7.04569	13.6461	0.000220699	0.00342749	Os02t0498300-01	Os02g0498300	NA	Similar to non-imprinted in Prader-Willi/Angelman syndrome region protein 1. (Os02t0498300-01)
isotig25234	73	35	1.16769	6.6256	13.6454	0.000220784	0.00342749	Os03t0628900-01	Os03g0628900	NA	Prefoldin domain containing protein. (Os03t0628900-01)
isotig06181	14	47	-1.61794	5.89798	13.5914	0.000227223	0.00351895	NA	no_hit	NA	NA
isotig27236	36	85	-1.12364	6.75738	13.5936	0.000226953	0.00351895	NA	no_hit	NA	NA
isotig61791	10	0	4.84734	4.1738	13.5647	0.000230482	0.00356084	NA	no_hit	NA	NA
isotig51693	10	0	4.8541	4.17534	13.5649	0.00023046	0.00356084	NA	no_hit	NA	NA
isotig34773	0	17	-5.45191	4.56685	13.5485	0.000232479	0.00357879	Os10t0463200-01	Os10g0463200	GDSL ESTERASE/LIPASE PROTEIN 108	Esterase, SGNH hydrolase-type domain containing protein. (Os10t0463200-01)
isotig07901	1	15	-3.38294	4.51892	13.5506	0.000232211	0.00357879	AT3G05520.3	no_rice	NA	Subunits of heterodimeric actin filament capping protein Capz superfamily
isotig20661	1	15	-3.38294	4.51892	13.5506	0.000232211	0.00357879	Os08t0525000-01	Os08g0525000	small GTP-binding protein OsRab11G2	Ras GTPase family protein. (Os08t0525000-01)
isotig15393	10	0	4.83328	4.17065	13.5288	0.000234933	0.00361223	AT1G29120.5	no_rice	NA	Hydrolase-like protein family
isotig11476	53	114	-0.999503	7.18341	13.5074	0.000237622	0.00364922	NA	no_hit	NA	NA
isotig35943	16	2	2.8935	4.62449	13.4925	0.000239517	0.00367393	NA	no_hit	NA	NA
isotig56977	1	15	-3.38273	4.51652	13.4852	0.000240453	0.00368349	NA	no_hit	NA	NA
isotig10648	8	32	-1.83603	5.4142	13.4832	0.000240713	0.00368349	BAC19858	BAC19858	orf490	Orf490 protein [Source:UniProtKB/TrEMBL;Acc:Q8HCR1]
isotig07950	26	5	2.40905	5.14469	13.4791	0.000241238	0.00368713	Os06t0220500-01	Os06g0220500	NA	UDP-glucuronosyl/UDP-glucosyltransferase family protein. (Os06t0220500-01)
isotig27246	4	34	-2.84195	5.35335	13.4731	0.000242011	0.00369455	NA	no_hit	NA	NA
isotig02023	9	34	-1.75899	5.49486	13.3961	0.000252146	0.0038447	NA	no_hit	NA	NA
isotig11475	62	131	-0.983645	7.37849	13.3919	0.000252713	0.00384878	NA	no_hit	NA	NA
isotig19616	11	0	5.05826	4.24621	13.387	0.000253372	0.00385426	NA	no_hit	NA	NA
isotig33002	37	89	-1.12385	6.82306	13.339	0.000259938	0.00394946	NA	no_hit	NA	NA
isotig13362	99	52	1.03876	7.06461	13.3224	0.00026226	0.00398004	Os09t0266400-01	Os09g0266400	NA	PGAP1-like family protein. (Os09t0266400-01)
isotig26534	2	19	-2.92292	4.7513	13.2817	0.000268015	0.00406258	AT1G11950.2	no_rice	NA	Transcription factor jumonji (jmjC) domain-containing protein
isotig11239	108	53	1.13239	7.14664	13.2782	0.000268513	0.00406534	Os04t0578000-01	Os04g0578000	ACC SYNTHASE 2	ACC synthase, Ethylene biosynthesis (Os04t0578000-01)
isotig15975	77	37	1.17015	6.70124	13.2514	0.000272373	0.00411892	Os02t0714600-01	Os02g0714600	NA	Ribose-phosphate pyrophosphokinase 4 (EC 2.7.6.1) (Phosphoribosyl pyrophosphate synthetase 4). (Os02t0714600-01);Ribose-phosphate pyrophosphokinase 4 (EC 2.7.6.1) (Phosphoribosyl pyrophosphate synthetase 4). (Os02t0714600-02)
isotig02402	4	23	-2.30564	4.9954	13.2351	0.00027476	0.00415013	Os01t0779300-01	Os01g0779300	NA	Concanavalin A-like lectin/glucanase, subgroup domain containing protein. (Os01t0779300-01)
isotig43311	10	0	4.85543	4.17534	13.2275	0.000275876	0.0041621	Os12t0206700-01	Os12g0206700	NA	Hypothetical protein. (Os12t0206700-01)
isotig06601	46	101	-1.0136	7.01737	13.2177	0.000277319	0.00417897	NA	no_hit	NA	NA
isotig34387	9	0	4.70161	4.10625	13.2022	0.000279621	0.0042038	Os01t0248701-00	Os01g0248701	NA	Terpenoid synthase domain containing protein. (Os01t0248701-00)
isotig29831	9	0	4.70182	4.10785	13.2038	0.000279389	0.0042038	NA	no_hit	NA	NA
isotig51611	45	101	-1.04111	7.01468	13.1971	0.000280389	0.00421042	NA	no_hit	NA	NA
isotig01285	13	1	3.38221	4.41491	13.1752	0.00028368	0.00424633	Os02t0722800-01	Os02g0722800	OsWD40-53	WD40 repeat-like domain containing protein. (Os02t0722800-01);Similar to Peptidase S26A, signal peptidase I; WD40-like. (Os02t0722800-02)
isotig09560	13	1	3.38243	4.41574	13.1771	0.000283389	0.00424633	Os02t0605900-01	Os02g0605900	NA	Similar to Chitinase (EC 3.2.1.14) A. (Os02t0605900-01)
isotig27469	10	0	4.87764	4.17851	13.1746	0.000283771	0.00424633	NA	no_hit	NA	NA
isotig08198	129	76	0.881249	7.48039	13.1376	0.000289435	0.00432605	BAC19885	BAC19885	atp9	ATP synthase F0 subunit 9
isotig21600	10	39	-1.80699	5.63617	13.1278	0.000290944	0.00434355	NA	no_hit	NA	NA
isotig58723	18	3	2.55483	4.75712	13.1146	0.000293003	0.00436922	NA	no_hit	NA	NA
isotig22635	7	31	-1.97529	5.35911	13.1092	0.000293851	0.00437678	Os06t0697000-02	Os06g0697000	XYLOGLUCAN ENDOTRANSGLUCOSYDASE/HYDROLASE 10	Similar to Xyloglucan endo-transglucosylase/hydrolase 1. (Os06t0697000-01);Similar to Xyloglucan endo-transglucosylase/hydrolase 1. (Os06t0697000-02)
isotig32272	319	223	0.631366	8.82938	13.1046	0.000294576	0.0043825	Os02t0651500-01	Os02g0651500	NA	Conserved hypothetical protein. (Os02t0651500-01);Non-protein coding transcript. (Os02t0651500-03);Conserved hypothetical protein. (Os02t0651500-04);Non-protein coding transcript. (Os02t0651500-05)
isotig41772	58	25	1.31733	6.28044	13.0981	0.000295592	0.00438756	NA	no_hit	NA	NA
isotig11133	13	1	3.38209	4.41417	13.0981	0.000295599	0.00438756	NA	no_hit	NA	NA
isotig57206	38	90	-1.12356	6.84072	13.0856	0.000297574	0.0044067	NA	no_hit	NA	NA
isotig39781	61	27	1.26939	6.35447	13.0875	0.000297278	0.0044067	Os09t0530700-02	Os09g0530700	NA	Hypothetical conserved gene. (Os09t0530700-01);Conserved hypothetical protein. (Os09t0530700-02)
isotig08820	111	207	-0.773931	8.06918	13.0522	0.000302929	0.00448084	Os08t0512700-01	Os08g0512700	3-hydroxy-3-methylglutaryl coenzyme A reductase III, 3-hydroxy-3-methylglutaryl-CoA reductase 3	Similar to 3-hydroxy-3-methylglutaryl coenzyme A reductase (EC 1.1.1.34) (Fragment). (Os08t0512700-01)
isotig34247	0	10	-4.73452	4.17241	13.0409	0.000304758	0.00448499	Os07t0535100-01	Os07g0535100	F-box protein 375	Cyclin-like F-box domain containing protein. (Os07t0535100-01)
isotig41498	0	10	-4.73442	4.17154	13.0403	0.000304866	0.00448499	Os08t0106501-01	Os08g0106501	NA	Protein of unknown function DUF679 family protein. (Os08t0106501-01)
isotig44836	0	10	-4.73442	4.17154	13.0403	0.000304866	0.00448499	NA	no_hit	NA	NA
isotig13480	0	10	-4.73434	4.17083	13.0397	0.000304954	0.00448499	Os01t0360200-01	Os01g0360200	RESPIRATORY BURST OXIDASE HOMOLOG B	Similar to Respiratory burst oxidase homolog. (Os01t0360200-01);Similar to Respiratory burst oxidase homolog. (Os01t0360200-03)
isotig57295	12	40	-1.58906	5.71113	13.0445	0.000304175	0.00448499	NA	no_hit	NA	NA
isotig08749	252	142	0.90563	8.36554	13.0344	0.000305822	0.00449261	NA	no_hit	NA	NA
isotig32685	0	10	-4.73421	4.17083	13.0046	0.00031072	0.00455936	NA	no_hit	NA	SC assembly
isotig54068	71	35	1.13085	6.60161	13.0021	0.000311139	0.0045603	NA	no_hit	NA	NA
isotig26774	64	132	-0.947348	7.39629	12.9774	0.00031527	0.00461558	NA	no_hit	NA	NA
isotig26011	25	5	2.3771	5.11441	12.9372	0.00032211	0.00471036	NA	no_hit	NA	NA
isotig20690	57	23	1.38723	6.22993	12.9313	0.000323142	0.00472007	Os03t0352200-01	Os03g0352200	NA	Similar to SAC3/GANP family protein. (Os03t0352200-01)
isotig46498	10	0	4.89923	4.1801	12.7814	0.00035008	0.00510774	NA	no_hit	NA	NA
isotig32718	574	409	0.585315	9.6669	12.7672	0.000352759	0.00513518	Os03t0755625-00	Os03g0755625	NA	Hypothetical conserved gene. (Os03t0755625-00)
isotig16637	10	0	4.82507	4.17065	12.7691	0.000352397	0.00513518	Os11t0169700-01	Os11g0169700	NA	Galactose oxidase/kelch, beta-propeller domain containing protein. (Os11t0169700-01)
isotig33657	9	0	4.69262	4.10309	12.7148	0.000362777	0.00527504	Os05t0450600-01	Os05g0450600	NA	Uncharacterised protein family UPF0503 domain containing protein. (Os05t0450600-01)
isotig28700	71	144	-0.886437	7.53501	12.7034	0.000364987	0.00530118	NA	no_hit	NA	NA
isotig39455	0	10	-4.73289	4.17083	12.6601	0.000373544	0.00541934	NA	no_hit	NA	NA
isotig64002	8	31	-1.79085	5.38198	12.6332	0.000378959	0.0054917	NA	no_hit	NA	NA
isotig43502	235	149	0.764694	8.33776	12.5915	0.000387511	0.0056093	Os04t0481500-00	Os04g0481500	NA	Similar to H0510A06.6 protein. (Os04t0481500-00)
isotig26009	6	34	-2.36073	5.40144	12.5864	0.000388564	0.00561823	NA	no_hit	NA	NA
isotig24130	231	103	1.24375	8.12534	12.5736	0.000391229	0.0056504	Os02t0579600-00	Os02g0579600	MADS BOX GENE 27	Transcription factor MADS27. (Os02t0579600-00)
isotig37495	11	41	-1.75211	5.71576	12.5671	0.000392597	0.00566379	NA	no_hit	NA	NA
isotig08022	25	6	2.12205	5.14592	12.493	0.000408483	0.00588637	NA	no_hit	NA	NA
isotig00554	170	283	-0.624243	8.56388	12.4908	0.000408961	0.00588666	NA	no_hit	NA	NA
isotig64021	50	18	1.56657	6.03068	12.4659	0.000414455	0.00595906	NA	no_hit	NA	NA
isotig63390	38	13	1.6334	5.69204	12.4595	0.000415882	0.0059729	AT5G39775.1	no_rice	NA	Gag-Pol polyprotein/retrotransposon
isotig08748	287	182	0.740987	8.60924	12.4334	0.000421729	0.00605011	NA	no_hit	NA	NA
isotig53921	14	1	3.47782	4.46757	12.4254	0.00042354	0.00606932	NA	no_hit	NA	NA
isotig46633	33	10	1.79189	5.48836	12.4102	0.000427005	0.00611216	NA	no_hit	NA	NA
isotig04772	109	54	1.18882	7.19588	12.3915	0.00043129	0.00616663	NA	no_hit	NA	NA
isotig61137	1	14	-3.28605	4.46688	12.3814	0.000433636	0.00618319	NA	no_hit	NA	NA
isotig31839	1	14	-3.28591	4.46533	12.3802	0.000433921	0.00618319	Os06t0289900-01	Os06g0289900	flavone/flavanone C-hexosyltransferase	UDP-glucuronosyl/UDP-glucosyltransferase family protein. (Os06t0289900-01)
isotig26175	1	14	-3.28576	4.46685	12.3789	0.000434214	0.00618319	AT4G38350.1	no_rice	NA	Patched family protein
isotig38650	1	14	-3.28568	4.46599	12.3782	0.000434372	0.00618319	Os04t0191000-01	Os04g0191000	NA	Similar to OSIGBa0114M03.4 protein. (Os04t0191000-01)
isotig48250	7	30	-1.93095	5.32559	12.374	0.000435353	0.0061903	NA	no_hit	NA	NA
isotig28715	7	30	-1.91817	5.33362	12.3561	0.000439556	0.00624316	NA	no_hit	NA	NA
isotig53747	19	54	-1.37424	6.11344	12.3442	0.000442359	0.00627603	NA	no_hit	NA	NA
isotig27311	63	30	1.17777	6.43278	12.3316	0.000445354	0.00631155	AT5G33406.1	no_rice	NA	hAT dimerization domain-containing protein / transposase-like protein
isotig65066	2	17	-2.7636	4.66611	12.3278	0.000446264	0.00631541	NA	no_hit	NA	NA
isotig30764	2	17	-2.76344	4.67007	12.3264	0.000446608	0.00631541	Os01t0186900-02	Os01g0186900	NA	Similar to cDNA clone:001-117-G12, full insert sequence. (Os01t0186900-01);Similar to transposon protein CACTA, En/Spm sub-class. (Os01t0186900-02);Similar to cDNA clone:001-117-G12, full insert sequence. (Os01t0186900-03)
isotig08929	147	90	0.816512	7.67995	12.3229	0.000447425	0.00632	BAC19858	BAC19858	orf490	Orf490 protein [Source:UniProtKB/TrEMBL;Acc:Q8HCR1]
isotig34787	15	2	2.8015	4.56989	12.3078	0.000451058	0.00635734	NA	no_hit	NA	NA
isotig58229	15	2	2.80157	4.56904	12.3085	0.000450909	0.00635734	NA	no_hit	NA	NA
isotig28802	14	1	3.51308	4.47378	12.2259	0.000471301	0.00663538	Os02t0159200-01	Os02g0159200	NA	Protein of unknown function DUF292, eukaryotic domain containing protein. (Os02t0159200-01);Hypothetical conserved gene. (Os02t0159200-02)
isotig03623	170	102	0.899445	7.89596	12.2209	0.000472561	0.00664584	CAA33973	CAA33973	psbB	PSII 47kDa protein
isotig21532	1	14	-3.28618	4.46788	12.1579	0.000488807	0.0068668	Os02t0541325-00	Os02g0541325	NA	Similar to Serine decarboxylase. (Os02t0541325-00)
isotig09035	19	56	-1.43629	6.14195	12.1355	0.000494719	0.00694226	NA	no_hit	NA	NA
isotig06349	7	34	-2.11092	5.44051	12.1019	0.000503699	0.00706057	Os03t0439900-01	Os03g0439900	NA	Similar to OSIGBa0092G14.3 protein. (Os03t0439900-01)
isotig36563	386	210	1.08772	9.01605	12.0991	0.000504451	0.00706341	AT5G40820.2	no_rice	NA	Ataxia telangiectasia-mutated and RAD3-like protein
isotig56827	20	55	-1.33408	6.14716	12.0899	0.000506955	0.00709075	Os11t0269700-01	Os11g0269700	NA	Hypothetical protein. (Os11t0269700-01)
isotig33118	34	12	1.58552	5.56687	12.0846	0.000508399	0.00710321	NA	no_hit	NA	NA
isotig17692	6	28	-2.02972	5.23492	12.0599	0.000515174	0.00719006	Os11t0656500-01	Os11g0656500	NA	Integrase, catalytic core domain containing protein. (Os11t0656500-01)
isotig34763	3	20	-2.48408	4.84297	12.0571	0.000515964	0.00719328	Os03t0764100-01	Os03g0764100	finger protein WZF1	Zinc finger transcription factor ZF1. (Os03t0764100-01)
isotig30168	23	6	1.98803	5.07349	12.0383	0.000521185	0.0072582	Os06t0687700-01	Os06g0687700	NA	Similar to T-complex protein 1, eta subunit (TCP-1-eta) (CCT-eta) (HIV-1 Nef interacting protein). (Os06t0687700-01)
isotig59946	9	0	4.73105	4.11103	12.0216	0.000525863	0.00731541	NA	no_hit	NA	NA
isotig01649	70	34	1.16613	6.5814	11.9993	0.00053221	0.0073957	BAC19866	BAC19866	NA	NADH dehydrogenase subunit 7
isotig39293	3	22	-2.61125	4.91708	11.9851	0.000536282	0.00744425	NA	no_hit	NA	NA
isotig31430	12	0	5.01927	4.29236	11.9477	0.00054716	0.00758704	NA	no_hit	NA	NA
isotig48690	27	8	1.82043	5.26572	11.9452	0.000547891	0.00758899	Os06t0622800-01	Os06g0622800	NA	Armadillo-type fold domain containing protein. (Os06t0622800-01)
isotig18993	9	33	-1.71814	5.4601	11.9154	0.000556733	0.00770317	Os04t0191000-01	Os04g0191000	NA	Similar to OSIGBa0114M03.4 protein. (Os04t0191000-01)
isotig28308	0	11	-4.85094	4.23365	11.9054	0.000559701	0.00773591	Os03t0328900-01	Os03g0328900	NA	Similar to cDNA clone:J033099F01, full insert sequence. (Os03t0328900-01);Nucleotide-binding, alpha-beta plait domain containing protein. (Os03t0328900-02)
isotig30491	3	24	-2.79996	4.99682	11.8852	0.000565814	0.00780362	Os04t0413200-01	Os04g0413200	cell wall invertase 4, cell-wall invertase 3	Similar to Cell wall invertase (EC 3.2.1.26). (Os04t0413200-01)
isotig11187	14	1	3.45145	4.46274	11.8869	0.000565289	0.00780362	Os01t0858000-00	Os01g0858000	NA	WD40 repeat domain containing protein. (Os01t0858000-00)
isotig54929	14	1	3.5514	4.47843	11.8753	0.000568824	0.00783672	NA	no_hit	NA	NA
isotig54694	6	26	-1.93509	5.16913	11.8625	0.000572759	0.00784942	NA	no_hit	NA	NA
isotig28069	12	1	3.26977	4.35634	11.8624	0.000572799	0.00784942	Os03t0650700-01	Os03g0650700	NA	Translation elongation factor EFG/EF2, C-terminal domain containing protein. (Os03t0650700-01)
isotig17859	12	1	3.27001	4.35705	11.8643	0.000572215	0.00784942	Os04t0609700-01	Os04g0609700	NA	Zinc finger, RING/FYVE/PHD-type domain containing protein. (Os04t0609700-01);Similar to H0702G05.10 protein. (Os04t0609700-02)
isotig42253	12	1	3.27016	4.35876	11.8654	0.000571858	0.00784942	NA	no_hit	NA	NA
isotig06161	12	1	3.27047	4.36189	11.868	0.000571079	0.00784942	NA	no_hit	NA	NA
isotig13313	0	12	-4.97112	4.29516	11.8554	0.000574932	0.00787026	Os06t0122200-01	Os06g0122200	NA	Protein of unknown function DUF594 domain containing protein. (Os06t0122200-01)
isotig39467	24	62	-1.25351	6.31965	11.8406	0.000579527	0.00792472	NA	no_hit	NA	NA
isotig37193	19	4	2.25925	4.84885	11.8055	0.000590554	0.00806693	Os11t0146800-01	Os11g0146800	NA	Meiosis-specific DNA recombinase, Synaptonemal complex (SC) assembly (Os11t0146800-01)
isotig49196	57	126	-1.03116	7.32202	11.7989	0.000592664	0.00808716	NA	no_hit	NA	NA
isotig64638	8	30	-1.744	5.35884	11.7936	0.000594361	0.00810172	NA	no_hit	NA	NA
isotig06828	5	25	-2.13215	5.1004	11.788	0.000596144	0.00811742	Os04t0191000-01	Os04g0191000	NA	Similar to OSIGBa0114M03.4 protein. (Os04t0191000-01)
isotig02375	22	58	-1.26482	6.2346	11.7736	0.000600763	0.00817164	Os04t0191000-01	Os04g0191000	NA	Similar to OSIGBa0114M03.4 protein. (Os04t0191000-01)
isotig48929	17	50	-1.42298	6.01045	11.7623	0.000604411	0.00821257	NA	no_hit	NA	NA
isotig01874	9	32	-1.67248	5.44189	11.7505	0.000608253	0.00825605	Os08t0125300-01	Os08g0125300	NA	Integrase, catalytic core domain containing protein. (Os08t0125300-01)
isotig01878	7	33	-2.07771	5.41588	11.7472	0.000609339	0.00826207	Os08t0125300-01	Os08g0125300	NA	Integrase, catalytic core domain containing protein. (Os08t0125300-01)
isotig61081	0	9	-4.58858	4.10574	11.7355	0.000613183	0.00827296	NA	no_hit	NA	NA
isotig19376	0	9	-4.58837	4.10415	11.7342	0.000613634	0.00827296	Os12t0181600-01	Os12g0181600	amino acid permease 11B, amino acid permease 15, amino acid/auxin permease 15	Amino acid transporter, transmembrane domain containing protein. (Os12t0181600-01)
isotig15973	54	22	1.43319	6.18382	11.7344	0.00061355	0.00827296	Os02t0714600-01	Os02g0714600	NA	Ribose-phosphate pyrophosphokinase 4 (EC 2.7.6.1) (Phosphoribosyl pyrophosphate synthetase 4). (Os02t0714600-01);Ribose-phosphate pyrophosphokinase 4 (EC 2.7.6.1) (Phosphoribosyl pyrophosphate synthetase 4). (Os02t0714600-02)
isotig17026	15	2	2.80479	4.57347	11.7311	0.000614648	0.00827296	NA	no_hit	NA	NA
isotig49790	8	0	4.53828	4.03385	11.7324	0.000614204	0.00827296	NA	no_hit	NA	NA
isotig07495	8	0	4.53853	4.03545	11.7339	0.000613718	0.00827296	Os04t0693000-01	Os04g0693000	NA	Similar to Ribophorin I (Fragment). (Os04t0693000-01);Similar to dolichyl-diphosphooligosaccharide--protein glycosyltransferase 67 kDasubunit. (Os04t0693000-02)
isotig56078	8	0	4.53879	4.03703	11.7354	0.000613219	0.00827296	NA	no_hit	NA	NA
isotig23321	2	17	-2.76209	4.66595	11.7243	0.000616884	0.00828572	NA	no_hit	NA	NA
isotig35889	14	0	5.4621	4.42729	11.7249	0.000616678	0.00828572	NA	no_hit	NA	NA
isotig56196	21	56	-1.29479	6.18096	11.6923	0.000627609	0.00842096	NA	no_hit	NA	NA
isotig31578	0	12	-4.97052	4.29516	11.6768	0.000632829	0.00848	Os01t0215700-01	Os01g0215700	GDSL ESTERASE/LIPASE PROTEIN 6	Esterase, SGNH hydrolase-type domain containing protein. (Os01t0215700-01);Esterase, SGNH hydrolase-type domain containing protein. (Os01t0215700-02)
isotig54710	9	32	-1.67264	5.44164	11.6754	0.000633328	0.00848	NA	no_hit	NA	NA
isotig10123	3	19	-2.41071	4.80232	11.6706	0.000634953	0.00849291	NA	no_hit	NA	NA
isotig51309	1	14	-3.28804	4.465	11.6585	0.000639114	0.00853968	NA	no_hit	NA	NA
isotig54447	206	139	0.69978	8.21223	11.6396	0.000645613	0.00861691	Os03t0388300-01	Os03g0388300	NA	Conserved hypothetical protein. (Os03t0388300-01)
isotig43075	11	0	5.05508	4.24459	11.6378	0.000646235	0.00861691	NA	no_hit	NA	NA
isotig41952	15	45	-1.44301	5.88317	11.5946	0.000661425	0.00881031	NA	no_hit	NA	NA
isotig19045	0	9	-4.58886	4.10503	11.5742	0.000668741	0.00889855	NA	no_hit	NA	NA
isotig04778	20	4	2.3374	4.88764	11.5603	0.000673764	0.00895612	Os04t0525900-01	Os04g0525900	NA	Major facilitator superfamily protein. (Os04t0525900-01)
isotig09343	12	41	-1.63386	5.73413	11.5429	0.000680102	0.00903102	Os03t0816500-01	Os03g0816500	NA	Hypothetical conserved gene. (Os03t0816500-01)
isotig19049	3	19	-2.41248	4.79846	11.5377	0.000682004	0.00904694	NA	no_hit	NA	NA
isotig21787	0	11	-4.84883	4.23365	11.4988	0.000696422	0.00922514	Os01t0827800-00	Os01g0827800	PYRABACTIN RESISTANCE 1 LIKE/REGULATORY COMPONENTS OF ABA RECEPTOR 1, pyrabactin resistance-like 1	Similar to AT-rich element binding factor 3. (Os01t0827800-00)
isotig33017	0	10	-4.74583	4.17329	11.4976	0.000696873	0.00922514	Os02t0106800-01	Os02g0106800	NA	TMPIT-like family protein. (Os02t0106800-01)
isotig40034	57	114	-0.873865	7.22549	11.4889	0.000700137	0.00925881	NA	no_hit	NA	NA
isotig37598	0	9	-4.5903	4.10574	11.481	0.000703114	0.00928862	Os09t0530000-01	Os09g0530000	SULFURTRANSFERASE 4	Rhodanese-like domain containing protein. (Os09t0530000-01);Rhodanese-like domain containing protein. (Os09t0530000-02)
isotig36037	0	13	-5.14424	4.35953	11.4661	0.000708761	0.00933445	Os08t0337300-02	Os08g0337300	NA	Hypothetical conserved gene. (Os08t0337300-01);Zinc finger, PHD-type domain containing protein. (Os08t0337300-02);Hypothetical conserved gene. (Os08t0337300-03)
isotig50432	1	14	-3.28535	4.46377	11.4661	0.000708761	0.00933445	NA	no_hit	NA	NA
isotig55043	27	66	-1.16661	6.42284	11.4675	0.000708226	0.00933445	NA	no_hit	NA	NA
isotig02343	20	54	-1.30199	6.13738	11.4453	0.000716757	0.00943009	Os08t0125300-01	Os08g0125300	NA	Integrase, catalytic core domain containing protein. (Os08t0125300-01)
isotig37735	13	1	3.4181	4.42273	11.4428	0.000717731	0.00943324	Os05t0380700-01	Os05g0380700	NA	Conserved hypothetical protein. (Os05t0380700-01)
isotig30493	49	102	-0.94284	7.05127	11.4389	0.000719212	0.00944306	NA	no_hit	NA	NA
isotig16880	11	39	-1.65634	5.66758	11.4321	0.000721844	0.00946794	NA	no_hit	NA	NA
isotig59193	13	40	-1.47477	5.73789	11.4288	0.000723155	0.00947547	NA	no_hit	NA	NA
isotig02617	79	41	1.06918	6.77015	11.4259	0.000724256	0.00948023	CAA33972	CAA33972	NA	NA
isotig04775	19	3	2.61868	4.79804	11.4176	0.000727504	0.00951306	NA	no_hit	NA	NA
isotig38944	0	10	-4.73366	4.17154	11.4059	0.000732102	0.00956345	NA	no_hit	NA	NA
isotig51571	12	1	3.28153	4.36327	11.3821	0.000741555	0.00967711	NA	no_hit	NA	NA
isotig01890	6	31	-2.17655	5.32688	11.323	0.000765534	0.0099799	Os08t0125300-01	Os08g0125300	NA	Integrase, catalytic core domain containing protein. (Os08t0125300-01)
isotig01877	10	34	-1.61228	5.51934	11.3203	0.000766663	0.00998448	Os08t0125300-01	Os08g0125300	NA	Integrase, catalytic core domain containing protein. (Os08t0125300-01)
isotig07314	7	31	-1.97278	5.36187	11.3156	0.000768574	0.00998913	NA	no_hit	NA	NA
isotig65829	410	208	1.23752	9.08642	11.3166	0.000768165	0.00998913	NA	no_hit	NA	NA
isotig18302	4	21	-2.17673	4.9205	11.2973	0.000776184	0.0100779	NA	no_hit	NA	NA
isotig38253	45	18	1.40376	5.94023	11.288	0.00078011	0.0101186	NA	no_hit	NA	NA
isotig62999	24	7	1.83893	5.14508	11.2693	0.000787982	0.0102104	NA	no_hit	NA	NA
isotig53220	7	30	-1.92377	5.32145	11.2643	0.000790114	0.0102277	NA	no_hit	NA	NA
isotig37611	34	13	1.47715	5.5978	11.2596	0.000792107	0.0102432	Os06t0286500-01	Os06g0286500	Nbs1-Pi9, Nbs1-Pi2, Nbs1-NPB	Similar to NBS-LRR disease resistance protein homologue. (Os06t0286500-01)
isotig30629	2	16	-2.67833	4.61805	11.2537	0.000794626	0.0102655	Os03t0760200-01	Os03g0760200	BENTAZON LETHAL	Cytochrome P450 family protein. (Os03t0760200-01)
isotig50251	2	16	-2.67812	4.61844	11.2518	0.000795445	0.0102657	NA	no_hit	NA	NA
isotig30947	13	41	-1.5191	5.74773	11.2281	0.000805693	0.0103875	NA	no_hit	NA	NA
isotig36599	1	13	-3.18193	4.41337	11.2198	0.000809288	0.0104166	NA	no_hit	NA	NA
isotig24366	1	13	-3.18185	4.41251	11.2192	0.000809569	0.0104166	Os04t0610400-01	Os04g0610400	ETHYLENE RESPONSE FACTOR 77	APETALA-2-like transcription Factor, Control of the abscisic acid (ABA)/gibberellin (GA) balance (Os04t0610400-01)
isotig07962	4	22	-2.25167	4.95985	11.2021	0.000817049	0.0105023	Os11t0151002-00	Os11g0151002	NA	Similar to Calmodulin binding protein. (Os11t0151002-00)
isotig17302	51	110	-0.988498	7.14875	11.184	0.000825047	0.0105946	NA	no_hit	NA	NA
isotig28118	0	9	-4.59184	4.10557	11.1309	0.000848996	0.0108912	Os05t0170300-00	Os05g0170300	NA	Leucine-rich repeat domain containing protein. (Os05t0170300-00)
isotig36345	10	33	-1.5705	5.49191	11.1253	0.000851594	0.0109136	NA	no_hit	NA	NA
isotig25156	14	43	-1.48254	5.81758	11.1091	0.000859063	0.0109737	NA	no_hit	NA	NA
isotig57687	453	834	-0.772642	10.0308	11.1095	0.000858876	0.0109737	NA	no_hit	NA	NA
isotig33306	33	9	1.94081	5.47386	11.1099	0.000858663	0.0109737	NA	no_hit	NA	NA
isotig24514	16	2	2.90962	4.62443	11.1077	0.000859696	0.0109737	NA	no_hit	NA	NA
isotig44010	0	9	-4.58661	4.10415	11.1049	0.000861017	0.0109764	Os04t0191000-01	Os04g0191000	NA	Similar to OSIGBa0114M03.4 protein. (Os04t0191000-01)
isotig07316	8	36	-2.01307	5.52576	11.1036	0.000861611	0.0109764	NA	no_hit	NA	NA
isotig38131	8	0	4.54975	4.03861	11.0772	0.000873953	0.0111226	NA	no_hit	NA	NA
isotig65482	24	7	1.83826	5.13841	11.0658	0.000879332	0.01118	NA	no_hit	NA	NA
isotig48118	1	14	-3.27753	4.46514	11.046	0.000888808	0.0112892	NA	no_hit	NA	NA
isotig32577	22	6	1.92489	5.03765	11.0441	0.000889679	0.0112892	Os02t0767200-01	Os02g0767200	NA	Lipase, class 3 family protein. (Os02t0767200-01);Similar to predicted protein. (Os02t0767200-02)
isotig20317	3	22	-2.61037	4.92506	11.0377	0.000892798	0.0113176	Os07t0669200-00	Os07g0669200	NA	Similar to GTP1/OBG family protein. (Os07t0669200-00)
isotig46719	9	31	-1.62775	5.41124	11.0322	0.000895442	0.0113399	NA	no_hit	NA	NA
isotig21608	18	52	-1.40335	6.06094	11.0027	0.000909804	0.0115105	NA	no_hit	NA	NA
isotig39717	12	1	3.29551	4.36503	10.9968	0.000912693	0.0115357	Os12t0560600-01	Os12g0560600	NA	Conserved hypothetical protein. (Os12t0560600-01)
isotig56558	12	1	3.29559	4.36503	10.994	0.000914085	0.0115419	NA	no_hit	NA	NA
isotig16573	22	58	-1.29564	6.22399	10.9781	0.000921932	0.0116295	Os06t0663900-02	Os06g0663900	NA	Similar to (RAP Annotation release2) Protein kinase-like domain containing protein. (Os06t0663900-01);Protein kinase, core domain containing protein. (Os06t0663900-02);Similar to (RAP Annotation release2) Protein kinase-like domain containing protein. (Os06t0663900-03);Similar to (RAP Annotation release2) Protein kinase-like domain containing protein. (Os06t0663900-04)
isotig32166	35	14	1.41463	5.64524	10.9755	0.000923232	0.0116345	NA	no_hit	NA	NA
isotig42394	8	29	-1.69596	5.32358	10.9731	0.00092444	0.0116384	NA	no_hit	NA	NA
isotig50397	8	0	4.5341	4.03543	10.9549	0.000933557	0.0117416	AT2G45270.1	no_rice	NA	glycoprotease 1
isotig01880	7	27	-1.77803	5.2364	10.9504	0.000935824	0.0117586	Os08t0125300-01	Os08g0125300	NA	Integrase, catalytic core domain containing protein. (Os08t0125300-01)
isotig38198	9	33	-1.71935	5.46906	10.93	0.000946208	0.0118543	NA	no_hit	NA	NA
isotig58263	13	1	3.33964	4.40869	10.9328	0.000944752	0.0118543	NA	no_hit	NA	NA
isotig48475	11	0	4.98911	4.23984	10.9311	0.000945639	0.0118543	Os04t0632500-00	Os04g0632500	NA	Protein kinase, catalytic domain domain containing protein. (Os04t0632500-00)
isotig33694	8	36	-1.94154	5.52346	10.9106	0.000956136	0.0119642	Os11t0210500-01	Os11g0210500	NA	Similar to Alcohol dehydrogenase. (Os11t0210500-01);Similar to Alcohol dehydrogenase. (Os11t0210500-02)
isotig57923	46	97	-0.946075	6.99202	10.9093	0.000956838	0.0119642	NA	no_hit	NA	NA
isotig61086	115	198	-0.672433	8.04792	10.8929	0.00096535	0.0120589	NA	no_hit	NA	NA
isotig39847	8	29	-1.69636	5.32678	10.865	0.000980004	0.0122301	NA	no_hit	NA	NA
isotig01638	32	11	1.61112	5.4893	10.8496	0.000988147	0.0123197	NA	no_hit	NA	NA
isotig19557	9	0	4.65085	4.10152	10.8446	0.000990828	0.0123412	Os12t0591500-00	Os12g0591500	NA	Transcriptional factor B3 domain containing protein. (Os12t0591500-00)
isotig56227	21	4	2.3552	4.91491	10.8398	0.000993412	0.0123614	NA	no_hit	NA	NA
isotig09370	157	95	0.812924	7.74424	10.8282	0.000999638	0.0124148	Os05t0180600-02	Os05g0180600	NA	Similar to Phosphatidylinositol 3-kinase, root isoform. (Os05t0180600-01);Similar to Phosphatidylinositol 3-kinase, root isoform (EC 2.7.1.137) (PI3- kinase) (PtdIns-3-kinase) (PI3K) (SPI3K-5). (Os05t0180600-02)
isotig11273	16	3	2.38836	4.66629	10.8299	0.000998748	0.0124148	Os02t0593700-01	Os02g0593700	NA	Similar to TA4 protein (Fragment). (Os02t0593700-01);Similar to Ubiquitin-associated protein. (Os02t0593700-02);Similar to Ubiquitin-associated protein. (Os02t0593700-03);Similar to TA4 protein (Fragment). (Os02t0593700-04)
isotig53209	19	4	2.27029	4.84708	10.8216	0.00100324	0.0124476	NA	no_hit	NA	NA
isotig46741	18	4	2.1822	4.80502	10.7916	0.00101962	0.0126386	NA	no_hit	NA	NA
isotig30905	30	8	1.95028	5.35159	10.777	0.00102767	0.0127261	Os04t0191000-01	Os04g0191000	NA	Similar to OSIGBa0114M03.4 protein. (Os04t0191000-01)
isotig38460	1705	1488	0.312327	11.3604	10.7705	0.00103132	0.012759	NA	no_hit	NA	NA
isotig46509	24	6	2.02435	5.10037	10.7671	0.00103318	0.0127698	NA	no_hit	NA	NA
isotig19247	104	57	1.00178	7.16313	10.745	0.00104561	0.012911	NA	no_hit	NA	NA
isotig59164	48	109	-1.07791	7.10982	10.7377	0.00104976	0.0129497	NA	no_hit	NA	NA
isotig51553	49	22	1.25507	6.09162	10.7277	0.00105546	0.0130075	Os06t0148500-01	Os06g0148500	NA	Cyclin-like F-box domain containing protein. (Os06t0148500-01)
isotig24158	2	16	-2.6858	4.61792	10.7174	0.00106135	0.0130676	NA	no_hit	NA	NA
isotig11792	5	26	-2.1846	5.14149	10.7148	0.00106283	0.0130733	Os10t0159800-04	Os10g0159800	NA	Alcohol dehydrogenase superfamily, zinc-containing protein. (Os10t0159800-01);Similar to Alcohol dehydrogenase 2. (Os10t0159800-03);Similar to Alcohol dehydrogenase 2. (Os10t0159800-04)
isotig20196	50	112	-1.06155	7.14653	10.6993	0.00107175	0.0131704	Os03t0616500-00	Os03g0616500	NA	Similar to HEAT repeat family protein. (Os03t0616500-00)
isotig35565	20	5	2.03439	4.92292	10.6967	0.00107329	0.0131767	NA	no_hit	NA	NA
isotig02613	77	37	1.21771	6.72121	10.6899	0.00107723	0.0132125	CAA33972	CAA33972	NA	NA
isotig16239	0	10	-4.73865	4.17208	10.6822	0.00108172	0.0132549	NA	no_hit	NA	NA
isotig58698	17	47	-1.34277	5.95345	10.6754	0.00108569	0.0132909	NA	no_hit	NA	NA
isotig08940	1	13	-3.17528	4.41285	10.6571	0.00109647	0.0134027	Os03t0617900-01	Os03g0617900	NA	Semialdehyde dehydrogenase, dimerisation region domain containing protein. (Os03t0617900-01)
isotig12799	3	20	-2.49825	4.83954	10.6546	0.00109795	0.0134027	Os04t0404400-01	Os04g0404400	endosperm-specific gene 64, desiccation-related protein, desiccation-related protein PCC13-62	Similar to H0502B11.4 protein. (Os04t0404400-01)
isotig53540	10	33	-1.5733	5.48745	10.6551	0.00109765	0.0134027	AT3G19050.1	no_rice	NA	phragmoplast orienting kinesin 2
isotig27841	0	10	-4.74515	4.17275	10.6136	0.00112258	0.0136842	Os01t0570700-01	Os01g0570700	NA	Carbamoyl-phosphate synthetase, large subunit, ATP-binding domain containing protein. (Os01t0570700-01)
isotig48202	89	210	-1.08008	8.00445	10.6127	0.00112314	0.0136842	NA	no_hit	NA	NA
isotig10034	25	8	1.71355	5.20638	10.6054	0.00112756	0.0136991	Os02t0195500-03	Os02g0195500	NA	Protein of unknown function DUF1680 family protein. (Os02t0195500-01);Similar to predicted protein. (Os02t0195500-02);Similar to catalytic. (Os02t0195500-03)
isotig63356	25	8	1.71357	5.20595	10.6056	0.00112743	0.0136991	NA	no_hit	NA	NA
isotig21132	8	0	4.51305	4.03227	10.6077	0.00112615	0.0136991	Os02t0810450-01	Os02g0810450	NA	Similar to endoribonuclease. (Os02t0810450-01)
isotig54800	22	6	1.92093	5.03099	10.6031	0.00112898	0.0137034	NA	no_hit	NA	NA
isotig25470	21	3	2.69498	4.87113	10.5914	0.00113615	0.0137774	Os11t0648000-01	Os11g0648000	NA	Similar to Na+/H+ antiporter. (Os11t0648000-01);Similar to Sodium/hydrogen exchanger. (Os11t0648000-02)
isotig50725	11	35	-1.52377	5.56588	10.5857	0.00113968	0.0137942	NA	no_hit	NA	NA
isotig35196	28	66	-1.1133	6.4385	10.5869	0.00113893	0.0137942	NA	no_hit	NA	NA
isotig21068	19	51	-1.30067	6.06201	10.5636	0.00115336	0.0139074	NA	no_hit	NA	NA
isotig19947	11	1	3.14834	4.30017	10.5658	0.00115198	0.0139074	NA	no_hit	NA	NA
isotig03972	11	1	3.14841	4.29944	10.5663	0.00115165	0.0139074	BAC19858	BAC19858	orf490	Orf490 protein [Source:UniProtKB/TrEMBL;Acc:Q8HCR1]
isotig34756	8	0	4.57145	4.04022	10.5647	0.00115266	0.0139074	Os02t0671800-01	Os02g0671800	NA	Integrase, catalytic core domain containing protein. (Os02t0671800-01)
isotig01063	352	205	0.849113	8.84135	10.5516	0.00116087	0.0139848	Os06t0580100-01	Os06g0580100	NA	Similar to cDNA clone:006-306-H07, full insert sequence. (Os06t0580100-01);Hypothetical gene. (Os06t0580100-02)
isotig15868	9	32	-1.67672	5.43395	10.5405	0.00116787	0.014056	NA	no_hit	NA	NA
isotig27800	0	9	-4.58625	4.10432	10.5269	0.0011765	0.0141466	Os03t0255100-01	Os03g0255100	BETA-GALACTOSIDASE 8	Similar to Relative to SR12 protein (Fragment). (Os03t0255100-01);Similar to Beta-galactosidase. (Os03t0255100-02)
isotig44852	56	118	-0.964757	7.25105	10.5008	0.00119322	0.0143343	NA	no_hit	NA	NA
isotig52732	20	3	2.63677	4.83692	10.4958	0.00119649	0.0143602	NA	no_hit	NA	NA
isotig11368	25	8	1.71525	5.2129	10.4575	0.00122155	0.0146472	Os11t0656500-01	Os11g0656500	NA	Integrase, catalytic core domain containing protein. (Os11t0656500-01)
isotig27034	0	10	-4.74811	4.17296	10.4512	0.00122571	0.014656	NA	no_hit	NA	NA
isotig24509	37	14	1.52106	5.70818	10.452	0.0012252	0.014656	NA	no_hit	NA	NA
isotig48670	10	0	4.77716	4.16903	10.4542	0.00122369	0.014656	Os09t0133000-01	Os09g0133000	NA	SWIB/MDM2 domain containing protein. (Os09t0133000-01)
isotig37869	47	100	-0.971108	7.0269	10.4472	0.00122839	0.0146744	NA	no_hit	NA	NA
isotig47275	0	8	-4.42607	4.03492	10.4304	0.00123956	0.0147451	NA	no_hit	NA	NA
isotig17992	0	8	-4.42605	4.03475	10.4303	0.00123965	0.0147451	Os05t0519700-02	Os05g0519700	HEAT SHOCK PROTEIN 101	Heat shock protein, Long-term acquired thermotolerance (Os05t0519700-01);Heat shock protein 101. (Os05t0519700-02);Similar to Heat shock protein 101. (Os05t0519700-03)
isotig46836	0	8	-4.42605	4.03475	10.4303	0.00123965	0.0147451	NA	no_hit	NA	NA
isotig00201	0	8	-4.42594	4.03403	10.4297	0.00124004	0.0147451	Os11t0656500-01	Os11g0656500	NA	Integrase, catalytic core domain containing protein. (Os11t0656500-01)
isotig35354	0	8	-4.42594	4.03403	10.4297	0.00124004	0.0147451	NA	no_hit	NA	NA
isotig20209	13	39	-1.44432	5.70799	10.4161	0.00124925	0.0148409	NA	no_hit	NA	NA
isotig52988	6	28	-2.04628	5.2328	10.3928	0.00126506	0.0150149	NA	no_hit	NA	NA
isotig10585	18	49	-1.30574	6.015	10.3837	0.00127134	0.0150627	NA	no_hit	NA	NA
isotig47080	96	57	0.870481	7.092	10.3818	0.0012726	0.0150627	ATCG00350.1	no_rice	NA	Photosystem I%2C PsaA/PsaB protein
isotig16770	28	10	1.56667	5.36025	10.3828	0.00127196	0.0150627	BAC19858	BAC19858	orf490	Orf490 protein [Source:UniProtKB/TrEMBL;Acc:Q8HCR1]
isotig51305	11	41	-1.73062	5.71247	10.3611	0.00128701	0.015208	NA	no_hit	NA	NA
isotig10030	35	14	1.41566	5.64688	10.3607	0.00128725	0.015208	Os04t0670500-01	Os04g0670500	CYSTEINE PROTEASE 1	Cysteine protease 1 precursor (EC 3.4.22.-) (OsCP1). (Os04t0670500-01)
isotig44281	18	4	2.19022	4.80908	10.3542	0.00129178	0.0152475	BAC19858	BAC19858	orf490	Orf490 protein [Source:UniProtKB/TrEMBL;Acc:Q8HCR1]
isotig01892	4	20	-2.10757	4.8827	10.3495	0.00129512	0.0152729	Os08t0125300-01	Os08g0125300	NA	Integrase, catalytic core domain containing protein. (Os08t0125300-01)
isotig55250	28	71	-1.17584	6.51421	10.3414	0.00130078	0.0153116	NA	no_hit	NA	NA
isotig48824	8	0	4.52015	4.03387	10.3427	0.00129988	0.0153116	NA	no_hit	NA	NA
isotig06165	20	5	2.02905	4.921	10.3371	0.00130384	0.0153336	Os01t0742500-01	Os01g0742500	NA	Similar to Hexokinase. (Os01t0742500-01)
isotig30125	5	26	-2.15356	5.13662	10.3141	0.00132019	0.0155116	Os09t0418500-00	Os09g0418500	NA	Similar to CBL-interacting protein kinase 14. (Os09t0418500-00)
isotig18650	25	7	1.91852	5.17867	10.3076	0.00132484	0.015552	Os02t0755400-01	Os02g0755400	NA	Similar to RNA recognition motif-containing protein SEB-4. (Os02t0755400-01)
isotig57076	14	42	-1.45236	5.7987	10.3033	0.00132793	0.0155741	NA	no_hit	NA	NA
isotig01065	340	203	0.857027	8.82756	10.2801	0.00134474	0.0157569	Os06t0580100-01	Os06g0580100	NA	Similar to cDNA clone:006-306-H07, full insert sequence. (Os06t0580100-01);Hypothetical gene. (Os06t0580100-02)
isotig35500	0	8	-4.4265	4.03475	10.2706	0.00135166	0.0157778	Os04t0398900-01	Os04g0398900	NA	Similar to H0209H04.6 protein. (Os04t0398900-01)
isotig01419	7	0	4.35468	3.96102	10.2692	0.00135267	0.0157778	Os02t0181400-00	Os02g0181400	NA	Hypothetical conserved gene. (Os02t0181400-00)
isotig28021	7	0	4.35494	3.96262	10.2704	0.00135179	0.0157778	Os09t0346700-01	Os09g0346700	NA	Protein of unknown function DUF810 family protein. (Os09t0346700-01);Similar to predicted protein. (Os09t0346700-02)
isotig43950	7	0	4.35494	3.96262	10.2704	0.00135179	0.0157778	NA	no_hit	NA	NA
isotig47210	7	0	4.35494	3.96262	10.2704	0.00135179	0.0157778	Os02t0548700-00	Os02g0548700	plant U-box-containing protein 43, U-box protein 43	Similar to ubiquitin-protein ligase. (Os02t0548700-00)
isotig28898	8	0	4.50631	4.03227	10.2674	0.00135403	0.0157794	Os12t0565300-01	Os12g0565300	NA	Similar to Calmodulin-binding protein MPCBP. (Os12t0565300-01)
isotig62039	0	9	-4.58327	4.10398	10.2419	0.00137288	0.0159846	NA	no_hit	NA	NA
isotig12840	0	9	-4.57909	4.10344	10.237	0.00137651	0.0160124	NA	no_hit	NA	NA
isotig28670	7	0	4.3543	3.96102	10.2301	0.00138165	0.0160576	Os03t0157800-02	Os03g0157800	NA	Hypothetical conserved gene. (Os03t0157800-01);Helicase and RNase D C-terminal, HRDC domain containing protein. (Os03t0157800-02);Non-protein coding transcript. (Os03t0157800-03)
isotig34551	0	8	-4.42514	4.03386	10.2232	0.00138686	0.0161036	Os09t0533200-00	Os09g0533200	NA	Glycoside hydrolase, family 17 domain containing protein. (Os09t0533200-00)
isotig40137	26	8	1.75533	5.23296	10.2212	0.00138837	0.0161066	NA	no_hit	NA	NA
isotig48982	2	15	-2.58745	4.57166	10.1918	0.00141065	0.0163503	NA	no_hit	NA	NA
isotig54129	38	86	-1.05515	6.80461	10.1849	0.00141594	0.0163806	NA	no_hit	NA	NA
isotig18044	8	0	4.5479	4.03705	10.1834	0.00141708	0.0163806	Os12t0165000-01	Os12g0165000	OsWD40-194	WD40 repeat-like domain containing protein. (Os12t0165000-01);Similar to predicted protein. (Os12t0165000-02)
isotig28816	9	0	4.80654	4.11418	10.1838	0.0014168	0.0163806	Os04t0648800-01	Os04g0648800	OsHAL3-interacting protein 1, Heading date Associated Factor 1	C3HC4 RING domain-containing E3 ubiquitin ligase, Modulation of heading date by physically interacting with Hd1 (Os04t0648800-01);Similar to Zinc finger, C3HC4 type family protein. (Os04t0648800-02)
isotig02300	11	1	3.14489	4.29862	10.1747	0.00142379	0.0164433	NA	no_hit	NA	NA
isotig59705	0	10	-4.76303	4.17417	10.1686	0.0014285	0.0164658	NA	no_hit	NA	NA
isotig52633	0	8	-4.42563	4.0342	10.1701	0.00142736	0.0164658	Os06t0289900-01	Os06g0289900	flavone/flavanone C-hexosyltransferase	UDP-glucuronosyl/UDP-glucosyltransferase family protein. (Os06t0289900-01)
isotig09196	11	1	3.14628	4.29775	10.1656	0.00143086	0.0164658	Os02t0580300-04	Os02g0580300	GIBBERELLIN-INSENSITIVE DWARF 2	Similar to 14-3-3 protein 6. (Os02t0580300-01);Similar to 14-3-3 protein 6. (Os02t0580300-02);Similar to 14-3-3 protein 6. (Os02t0580300-03);F-box protein, Positive regulator of GA signaling (Os02t0580300-04)
isotig59108	7	0	4.35217	3.95943	10.1657	0.00143077	0.0164658	NA	no_hit	NA	NA
isotig09095	0	8	-4.42562	4.0342	10.1578	0.00143694	0.016521	Os10t0510400-01	Os10g0510400	NA	Protein of unknown function DUF248, methyltransferase putative family protein. (Os10t0510400-01);Protein of unknown function DUF248, methyltransferase putative family protein. (Os10t0510400-02)
isotig40639	123	77	0.795647	7.45108	10.1528	0.0014408	0.0165506	Os03t0104400-01	Os03g0104400	NA	Protein of unknown function DUF1677, Oryza sativa domain containing protein. (Os03t0104400-01);Protein of unknown function DUF1677, Oryza sativa domain containing protein. (Os03t0104400-02)
isotig60312	14	50	-1.68327	5.94996	10.1512	0.0014421	0.0165506	Os11t0656500-01	Os11g0656500	NA	Integrase, catalytic core domain containing protein. (Os11t0656500-01)
isotig33780	8	0	4.60211	4.04183	10.1311	0.00145787	0.0167167	Os08t0475100-01	Os08g0475100	NA	Alpha/beta hydrolase fold-3 domain containing protein. (Os08t0475100-01)
isotig47713	87	38	1.30435	6.80523	10.1295	0.00145918	0.0167169	NA	no_hit	NA	NA
isotig28252	24	7	1.84851	5.14949	10.1251	0.00146267	0.016742	NA	no_hit	NA	NA
isotig34873	17	46	-1.30107	5.94051	10.1142	0.00147128	0.0168255	NA	no_hit	NA	NA
isotig34115	22	56	-1.22539	6.20175	10.1008	0.00148206	0.0169337	NA	no_hit	NA	NA
isotig44459	7	0	4.35298	3.96102	10.0931	0.00148829	0.0169898	NA	no_hit	NA	NA
isotig60021	1	12	-3.07001	4.35428	10.0716	0.00150569	0.0171327	NA	no_hit	NA	NA
isotig21768	1	12	-3.06993	4.35669	10.0711	0.00150614	0.0171327	NA	no_hit	NA	NA
isotig32633	1	12	-3.06993	4.35669	10.0711	0.00150614	0.0171327	Os04t0507700-01	Os04g0507700	GDSL ESTERASE/LIPASE PROTEIN 56	Lipase, GDSL domain containing protein. (Os04t0507700-01)
isotig54537	35	14	1.40934	5.64011	10.0719	0.00150547	0.0171327	NA	no_hit	NA	NA
isotig61012	8	0	4.50236	4.03227	10.0597	0.00151547	0.0172236	AT2G31940.1	no_rice	NA	oxidoreductase/transition metal ion-binding protein
isotig04725	14	40	-1.37759	5.75453	10.0427	0.0015295	0.0173677	NA	no_hit	NA	NA
isotig14864	26	9	1.60725	5.27374	10.0383	0.00153315	0.0173938	Os04t0280200-01	Os04g0280200	NA	Hypothetical conserved gene. (Os04t0280200-01)
isotig08207	141	81	0.892127	7.57102	10.0337	0.001537	0.0174221	NA	no_hit	NA	NA
isotig67269	33	94	-1.35206	6.82043	10.0281	0.00154171	0.0174597	NA	no_hit	NA	NA
isotig46698	22	3	2.73538	4.90817	10.0265	0.00154304	0.0174597	NA	no_hit	NA	NA
isotig20388	12	41	-1.62629	5.73028	9.99533	0.00156938	0.0177421	NA	no_hit	NA	NA
isotig19907	0	9	-4.575	4.1031	9.98331	0.00157966	0.0178426	Os01t0880300-02	Os01g0880300	PECTIN METHYLESTERASE 7	Similar to Pectin methylesterase-like protein. (Os01t0880300-02)
isotig38596	10	32	-1.52761	5.46132	9.97618	0.00158579	0.0178961	NA	no_hit	NA	NA
isotig11163	5	23	-2.01026	5.03439	9.93714	0.00161977	0.0182636	Os09t0397300-01	Os09g0397300	NA	HAD-superfamily hydrolase subfamily IIB protein. (Os09t0397300-01)
isotig35402	8	0	4.49997	4.03227	9.93023	0.00162587	0.0183163	NA	no_hit	NA	NA
isotig37752	0	9	-4.59347	4.1052	9.925	0.00163048	0.0183522	Os03t0767800-02	Os03g0767800	COR413-plasma membrane group multispanning transmembrane protein 1, cold-regulated 413-plasma membrane group multispanning transmembrane protein 1	Cold acclimation WCOR413 family protein. (Os03t0767800-01);Cold acclimation WCOR413 family protein. (Os03t0767800-02)
isotig49599	0	9	-4.60034	4.10591	9.91942	0.00163544	0.0183919	Os05t0543300-01	Os05g0543300	OsWD40-121	WD40 repeat, region domain containing protein. (Os05t0543300-01)
isotig47041	17	3	2.52371	4.72444	9.90965	0.00164414	0.0183932	Os05t0325200-01	Os05g0325200	NA	Cyclin-related 2 domain containing protein. (Os05t0325200-01)
isotig28014	13	2	2.60023	4.46821	9.91015	0.0016437	0.0183932	Os08t0224700-01	Os08g0224700	19S REGULATORY PARTICLE NON-ATPASE SUBUNIT 2A	Similar to 26S proteasome subunit RPN2a. (Os08t0224700-01);Similar to predicted protein. (Os08t0224700-02)
isotig02860	13	2	2.60052	4.46823	9.91244	0.00164165	0.0183932	Os04t0191000-01	Os04g0191000	NA	Similar to OSIGBa0114M03.4 protein. (Os04t0191000-01)
isotig09890	13	2	2.60066	4.4698	9.91364	0.00164058	0.0183932	Os06t0684500-01	Os06g0684500	NA	Conserved hypothetical protein. (Os06t0684500-01)
isotig09770	13	2	2.60067	4.46976	9.91368	0.00164055	0.0183932	Os04t0619400-01	Os04g0619400	NA	Protein kinase, core domain containing protein. (Os04t0619400-01)
isotig04666	13	2	2.60096	4.47286	9.91611	0.00163839	0.0183932	Os03t0352300-01	Os03g0352300	NA	Similar to Nucleolar protein. (Os03t0352300-01);Similar to nucleolar protein Nop56. (Os03t0352300-02);Similar to nucleolar protein Nop56. (Os03t0352300-03)
isotig40662	1	13	-3.18381	4.40991	9.90481	0.00164847	0.0184256	NA	no_hit	NA	NA
isotig08197	131	82	0.795183	7.54319	9.90128	0.00165164	0.0184422	BAC19885	BAC19885	atp9	ATP synthase F0 subunit 9
isotig46019	33	10	1.83956	5.50471	9.89996	0.00165283	0.0184422	NA	no_hit	NA	NA
isotig41378	119	72	0.854	7.39675	9.88151	0.00166948	0.0186119	NA	no_hit	NA	NA
isotig41083	1	12	-3.06895	4.35549	9.87254	0.00167764	0.0186867	NA	no_hit	NA	NA
isotig53091	19	5	1.96241	4.88326	9.86486	0.00168465	0.0187485	Os02t0236800-02	Os02g0236800	class III peroxidase 26	Similar to Peroxidase (EC 1.11.1.7). (Os02t0236800-01);Similar to Peroxidase (EC 1.11.1.7). (Os02t0236800-02)
isotig49040	31	12	1.45886	5.49981	9.85978	0.00168931	0.0187841	NA	no_hit	NA	NA
isotig46130	8	0	4.54992	4.03705	9.85459	0.00169408	0.0188209	AT5G18510.1	no_rice	NA	Aminotransferase-like%2C plant mobile domain family protein
isotig03964	13	2	2.60207	4.4729	9.85223	0.00169626	0.0188288	BAC19858	BAC19858	orf490	Orf490 protein [Source:UniProtKB/TrEMBL;Acc:Q8HCR1]
isotig06357	59	113	-0.817712	7.22999	9.84498	0.00170296	0.0188868	NA	no_hit	NA	NA
isotig40383	7	0	4.34468	3.95943	9.80872	0.00173687	0.0192463	Os12t0142900-02	Os12g0142900	NA	Similar to H0321H01.8 protein. (Os12t0142900-02)
isotig16116	101	62	0.817325	7.1725	9.80257	0.00174268	0.0192941	NA	no_hit	NA	NA
isotig57647	13	37	-1.36683	5.66624	9.78908	0.00175551	0.0194194	NA	no_hit	NA	NA
isotig05492	25	8	1.7065	5.20044	9.76727	0.00177646	0.0196343	Os03t0327700-01	Os03g0327700	NA	Similar to H0716A07.9 protein. (Os03t0327700-01)
isotig66653	1	12	-3.07161	4.35445	9.76463	0.00177901	0.0196456	NA	no_hit	NA	NA
isotig57817	1	12	-3.06909	4.35599	9.75042	0.00179281	0.019781	NA	no_hit	NA	NA
isotig21177	15	3	2.29758	4.6215	9.71837	0.00182436	0.0201117	CAA33986	CAA33986	NA	RNA polymerase beta subunit
isotig52785	15	3	2.29738	4.61774	9.71648	0.00182623	0.0201151	NA	no_hit	NA	NA
isotig03625	70	38	1.01191	6.63352	9.69821	0.00184447	0.0202949	CAA33973	CAA33973	psbB	PSII 47kDa protein
isotig18067	16	3	2.37862	4.66357	9.69698	0.00184571	0.0202949	Os12t0544600-00	Os12g0544600	NA	Conserved hypothetical protein. (Os12t0544600-00)
isotig14054	13	37	-1.36514	5.66824	9.69491	0.00184779	0.0203004	NA	no_hit	NA	NA
isotig46674	0	9	-4.60571	4.10629	9.6852	0.00185758	0.0203386	NA	no_hit	NA	NA
isotig18746	3	17	-2.25418	4.711	9.68474	0.00185804	0.0203386	NA	no_hit	NA	NA
isotig61703	3	17	-2.25388	4.71268	9.68206	0.00186076	0.0203386	NA	no_hit	NA	NA
isotig63475	20	51	-1.21108	6.08756	9.68408	0.00185871	0.0203386	NA	no_hit	NA	NA
isotig54932	46	92	-0.877358	6.93922	9.68267	0.00186014	0.0203386	NA	no_hit	NA	NA
isotig11029	20	4	2.29392	4.875	9.68969	0.00185304	0.0203386	NA	no_hit	NA	NA
isotig17497	3	18	-2.33667	4.75548	9.67923	0.00186363	0.0203526	Os01t0201600-01	Os01g0201600	NA	Virulence factor, pectin lyase fold family protein. (Os01t0201600-01);Non-protein coding transcript. (Os01t0201600-02)
isotig04728	39	81	-0.935266	6.75216	9.67764	0.00186524	0.020353	NA	no_hit	NA	NA
isotig37325	2	15	-2.58472	4.56938	9.67433	0.0018686	0.0203724	NA	no_hit	NA	NA
isotig47134	75	137	-0.741409	7.51836	9.66525	0.00187786	0.0204559	NA	no_hit	NA	NA
isotig29561	26	7	2.03276	5.22053	9.65599	0.00188735	0.0205419	Os12t0528100-00	Os12g0528100	NA	Armadillo-like helical domain containing protein. (Os12t0528100-00)
isotig33927	24	7	1.86003	5.15013	9.64999	0.00189353	0.0205855	NA	no_hit	NA	NA
isotig44820	15	3	2.29705	4.61999	9.64899	0.00189456	0.0205855	Os06t0655200-01	Os06g0655200	NA	Pollen allergen Lol p2 family protein. (Os06t0655200-01)
isotig22969	3	17	-2.25422	4.71203	9.64498	0.0018987	0.0206131	Os12t0290600-01	Os12g0290600	NA	Similar to Dual specificity protein phosphatase 8 (EC 3.1.3.48) (EC 3.1.3.16) (Neuronal tyrosine threonine phosphatase 1). (Os12t0290600-01)
isotig54317	12	1	3.35857	4.368	9.63613	0.00190787	0.0206952	CAA33910	CAA33910	NA	NADH dehydrogenase ND1
isotig06600	130	219	-0.635171	8.19864	9.63367	0.00191043	0.0207054	NA	no_hit	NA	NA
isotig31454	12	1	3.35655	4.36817	9.62198	0.00192262	0.02082	Os02t0207400-00	Os02g0207400	NA	Similar to UDP-glycosyltransferase UGT99C4. (Os02t0207400-00)
isotig15869	7	28	-1.81634	5.26469	9.61458	0.00193038	0.0208865	NA	no_hit	NA	NA
isotig47016	49	97	-0.85914	7.01683	9.59753	0.0019484	0.0210637	NA	no_hit	NA	NA
isotig12351	11	1	3.18205	4.30559	9.59397	0.00195217	0.0210868	Os01t0880200-01	Os01g0880200	NA	Glycosyl transferase, family 8 protein. (Os01t0880200-01);Similar to secondary cell wall-related glycosyltransferase family 8. (Os01t0880200-02);Similar to cDNA clone:J013112C08, full insert sequence. (Os01t0880200-03);Similar to cDNA clone:J013112C08, full insert sequence. (Os01t0880200-04)
isotig40457	7	0	4.34875	3.96104	9.58213	0.0019648	0.0212053	Os01t0253200-00	Os01g0253200	NA	Similar to pectinesterase inhibitor domain containing protein. (Os01t0253200-00)
isotig43199	17	45	-1.2666	5.9213	9.57523	0.00197221	0.0212674	NA	no_hit	NA	NA
isotig46365	9	33	-1.74382	5.46299	9.55611	0.00199284	0.0214719	NA	no_hit	NA	NA
isotig58199	14	39	-1.33727	5.7369	9.54093	0.0020094	0.0216322	NA	no_hit	NA	NA
isotig53613	11	1	3.15589	4.30099	9.53146	0.00201979	0.0217224	NA	no_hit	NA	NA
isotig18145	11	1	3.1559	4.30099	9.53022	0.00202116	0.0217224	NA	no_hit	NA	NA
isotig44868	0	10	-4.7191	4.17046	9.52248	0.0020297	0.021796	Os12t0189400-01	Os12g0189400	NA	Similar to Photosystem I reaction centre subunit N, chloroplast precursor (PSI- N). (Os12t0189400-01)
isotig41944	12	1	3.30126	4.36411	9.50676	0.00204716	0.0219651	Os08t0424500-01	Os08g0424500	SCENTED KERNEL 2	Betaine aldehyde dehydrogenase, Rice fragrance (Os08t0424500-01);Similar to Betaine aldehyde dehydrogenase. (Os08t0424500-02)
isotig23505	10	0	4.80695	4.17067	9.50201	0.00205247	0.0220037	Os12t0518200-01	Os12g0518200	Functioning in Cesium Over-transport 9	Similar to Integral membrane protein DUF6 containing protein. (Os12t0518200-01)
isotig02669	21	6	1.86045	4.99889	9.49593	0.00205928	0.0220583	Os02t0550700-01	Os02g0550700	ECERI1FERUM7, ECERI1FERUM 7	Similar to Nucleolar autoantigen-like protein. (Os02t0550700-01)
isotig06390	9	30	-1.5766	5.39011	9.49248	0.00206316	0.0220631	Os02t0778300-01	Os02g0778300	NA	Conserved hypothetical protein. (Os02t0778300-01);Similar to predicted protein. (Os02t0778300-02);Non-protein coding transcript. (Os02t0778300-03)
isotig38907	8	0	4.54356	4.03701	9.49261	0.00206301	0.0220631	Os03t0833900-02	Os03g0833900	NA	Similar to Cytosine deaminase (EC 3.5.4.1). (Os03t0833900-02);Similar to Cytidine/deoxycytidylate deaminase family protein. (Os03t0833900-03)
isotig32896	15	2	2.832	4.57667	9.48043	0.00207675	0.02219	Os02t0754500-01	Os02g0754500	NA	Tetratricopeptide-like helical domain containing protein. (Os02t0754500-01)
isotig25112	0	8	-4.41916	4.03332	9.47886	0.00207853	0.0221906	Os06t0683400-02	Os06g0683400	OsCCD1	Small calcium-binding protein with one EF-hand motif, Positive regulation of osmotic and salt tolerance (Os06t0683400-02)
isotig52550	29	8	1.86749	5.31702	9.47099	0.00208747	0.022254	NA	no_hit	NA	NA
isotig27482	8	0	4.61452	4.0418	9.47058	0.00208794	0.022254	Os04t0675200-01	Os04g0675200	NA	Similar to H0103C06.6 protein. (Os04t0675200-01)
isotig18356	21	52	-1.18203	6.11493	9.46867	0.0020901	0.0222587	Os10t0432200-01	Os10g0432200	NA	Conserved hypothetical protein. (Os10t0432200-01)
isotig53987	0	10	-4.71889	4.17046	9.45757	0.0021028	0.0223753	NA	no_hit	NA	NA
isotig46438	5	22	-1.94724	4.99509	9.4408	0.00212211	0.0225621	NA	no_hit	NA	NA
isotig26528	15	3	2.29459	4.62147	9.434	0.00212999	0.0226272	Os12t0601300-01	Os12g0601300	IAA30	Similar to Auxin-responsive protein (Aux/IAA) (Fragment). (Os12t0601300-01)
isotig38244	3	17	-2.25131	4.71301	9.42566	0.0021397	0.0227115	Os04t0191000-01	Os04g0191000	NA	Similar to OSIGBa0114M03.4 protein. (Os04t0191000-01)
isotig27420	4	19	-2.0352	4.839	9.42073	0.00214546	0.0227483	NA	no_hit	NA	NA
isotig21969	4	19	-2.03509	4.84018	9.41967	0.0021467	0.0227483	NA	no_hit	NA	NA
isotig29075	8	0	4.59928	4.04024	9.41736	0.00214941	0.0227582	AT1G15085.1	no_rice	NA	hypothetical protein
isotig33452	175	123	0.634831	8.00039	9.40738	0.00216114	0.0228636	Os11t0661000-02	Os11g0661000	NA	Pentatricopeptide repeat domain containing protein. (Os11t0661000-01);Pentatricopeptide repeat domain containing protein. (Os11t0661000-02);Non-protein coding transcript. (Os11t0661000-03)
isotig64245	0	9	-4.58283	4.10415	9.40462	0.00216439	0.0228792	NA	no_hit	NA	NA
isotig47100	7	26	-1.72737	5.20029	9.39835	0.00217181	0.0229387	NA	no_hit	NA	NA
isotig11582	91	54	0.855619	7.00727	9.38129	0.00219211	0.0231341	CAA33996	CAA33996	psaA	PSI P700 apoprotein A1
isotig47509	28	10	1.58378	5.36981	9.37887	0.002195	0.0231457	NA	no_hit	NA	NA
isotig49813	17	46	-1.28972	5.94792	9.37657	0.00219777	0.0231558	NA	no_hit	NA	NA
isotig11753	19	5	1.96131	4.8845	9.35095	0.0022287	0.0234625	NA	no_hit	NA	NA
isotig06525	62	116	-0.782596	7.28008	9.34918	0.00223086	0.023466	NA	no_hit	NA	NA
isotig37748	8	0	4.48622	4.03225	9.34724	0.00223322	0.0234716	NA	no_hit	NA	NA
isotig34618	8	0	4.64694	4.04341	9.34542	0.00223544	0.0234758	Os08t0516600-01	Os08g0516600	NA	Conserved hypothetical protein. (Os08t0516600-01)
isotig09625	54	24	1.29307	6.22531	9.33352	0.00225	0.0236094	Os08t0282400-01	Os08g0282400	NA	Similar to Alpha-SNAP (Fragment). (Os08t0282400-01)
isotig21482	20	3	2.59859	4.83171	9.30442	0.00228601	0.0239677	Os01t0618000-01	Os01g0618000	NA	Exonuclease domain containing protein. (Os01t0618000-01)
isotig16392	5	21	-1.87865	4.95983	9.29649	0.00229593	0.0240521	Os07t0209100-01	Os07g0209100	NA	Similar to Seed imbibition protein (Fragment). (Os07t0209100-01)
isotig13555	7	0	4.38898	3.96582	9.29278	0.00230058	0.0240812	Os10t0414800-01	Os10g0414800	SKIP interacting protein 8, SKIPa-interacting protein 8, SKIPa-interacting protein 8	Protein of unknown function DUF593 family protein. (Os10t0414800-01)
isotig46407	10	1	3.01544	4.23763	9.28212	0.00231402	0.0241628	NA	no_hit	NA	NA
isotig62992	10	1	3.01544	4.23763	9.28212	0.00231402	0.0241628	NA	no_hit	NA	NA
isotig06895	10	1	3.0156	4.23922	9.28322	0.00231263	0.0241628	NA	no_hit	NA	NA
isotig63437	30	12	1.40907	5.4637	9.26274	0.00233862	0.0243999	NA	no_hit	NA	NA
isotig23228	10	1	3.01632	4.24078	9.25503	0.00234849	0.024483	Os08t0564800-01	Os08g0564800	KIX domain protein 10, Mediator 15_2	Coactivator CBP, KIX domain containing protein. (Os08t0564800-01)
isotig36968	10	31	-1.48155	5.43892	9.24256	0.00236454	0.0246101	Os03t0627900-01	Os03g0627900	NA	Similar to H0102C09.1 protein. (Os03t0627900-01)
isotig42151	15	43	-1.36868	5.84818	9.24173	0.00236562	0.0246101	AT1G54490.2	no_rice	NA	exoribonuclease 4
isotig56485	51	25	1.13441	6.17685	9.2411	0.00236643	0.0246101	NA	no_hit	NA	NA
isotig40990	21	53	-1.20549	6.14284	9.22047	0.00239324	0.0248689	NA	no_hit	NA	NA
isotig23023	0	10	-4.70462	4.16941	9.2061	0.0024121	0.0250445	NA	no_hit	NA	NA
isotig24561	49	22	1.26854	6.08984	9.19572	0.00242581	0.0251666	Os11t0210300-01	Os11g0210300	NA	Alcohol dehydrogenase 1. (Os11t0210300-01);Similar to Alcohol dehydrogenase 1. (Os11t0210300-02)
isotig38729	79	35	1.19989	6.6693	9.16513	0.0024667	0.0255702	NA	no_hit	NA	NA
isotig17861	17	3	2.4275	4.70641	9.15777	0.00247664	0.0256525	Os05t0517200-01	Os05g0517200	TREHALOSE-6-PHOSPHATE SYNTHASE 6	HAD-superfamily hydrolase subfamily IIB protein. (Os05t0517200-01)
isotig42699	2	14	-2.49047	4.52045	9.146	0.00249262	0.025797	Os04t0204200-01	Os04g0204200	NA	Endonuclease/exonuclease/phosphatase domain containing protein. (Os04t0204200-01)
isotig60307	2	14	-2.49028	4.52144	9.14454	0.00249461	0.025797	NA	no_hit	NA	NA
isotig28416	0	7	-4.24301	3.96119	9.12869	0.00251632	0.0259321	Os03t0271200-01	Os03g0271200	TOC75	Similar to Chloroplastic outer envelope membrane protein (OEP75) precursor (Outer membrane protein). (Os03t0271200-01);Similar to Protein TOC75, chloroplastic. (Os03t0271200-02)
isotig41166	0	7	-4.2429	3.96047	9.12822	0.00251696	0.0259321	NA	no_hit	NA	NA
isotig05040	0	7	-4.24287	3.9603	9.12811	0.00251712	0.0259321	NA	no_hit	NA	NA
isotig34283	0	7	-4.24287	3.9603	9.12811	0.00251712	0.0259321	NA	no_hit	NA	NA
isotig55773	0	7	-4.24276	3.95958	9.12764	0.00251776	0.0259321	Os09t0306400-01	Os09g0306400	b-ZIP TRANSCRIPTION FACTOR 71	bZIP transcription factor, Drought and salt tolerance (Os09t0306400-01)
isotig56508	1042	834	0.458834	10.6076	9.11562	0.00253436	0.0260822	AT1G11870.1	no_rice	NA	Seryl-tRNA synthetase
isotig42278	5	23	-1.99374	5.03175	9.11298	0.00253803	0.026099	NA	no_hit	NA	NA
isotig56930	7	0	4.41341	3.96741	9.09108	0.00256859	0.0263922	NA	no_hit	NA	NA
isotig27247	6	23	-1.76339	5.06256	9.08942	0.00257092	0.026395	NA	no_hit	NA	NA
isotig13288	0	7	-4.24235	3.95958	9.07913	0.00258542	0.0265228	NA	no_hit	NA	NA
isotig59298	0	7	-4.24227	3.95958	9.0704	0.0025978	0.0266285	Os03t0670700-04	Os03g0670700	NA	Similar to Glycine-rich RNA-binding, abscisic acid-inducible protein. (Os03t0670700-01);Similar to Glycine-rich protein. (Os03t0670700-02);Similar to Glycine rich RNA binding protein. (Os03t0670700-03);Similar to Glycine-rich protein. (Os03t0670700-04)
isotig50005	67	125	-0.790114	7.3741	9.06485	0.00260571	0.026667	Os08t0531900-01	Os08g0531900	MADS BOX GENE 37	Similar to MADS box transcription factor-like protein (MADS-box protein AGL72). (Os08t0531900-01)
isotig23336	14	2	2.70614	4.52326	9.06611	0.00260391	0.026667	Os01t0668000-02	Os01g0668000	NA	CS domain containing protein. (Os01t0668000-01);CS domain containing protein. (Os01t0668000-02)
isotig13312	0	7	-4.24208	3.95958	9.0481	0.00262967	0.0268764	Os06t0122200-01	Os06g0122200	NA	Protein of unknown function DUF594 domain containing protein. (Os06t0122200-01)
isotig56135	7	0	4.35776	3.9626	9.04763	0.00263035	0.0268764	NA	no_hit	NA	NA
isotig49929	0	8	-4.43951	4.0358	9.03779	0.00264455	0.027	NA	no_hit	NA	NA
isotig30498	0	7	-4.24195	3.95958	9.03255	0.00265214	0.0270561	Os02t0700100-01	Os02g0700100	cell division cycle protein 20.1	Similar to WD-repeat protein. (Os02t0700100-01)
isotig18983	0	10	-4.69939	4.16908	9.02372	0.00266499	0.0271236	Os01t0300200-01	Os01g0300200	ACLB-1	Similar to ATP-citrate lyase subunit B. (Os01t0300200-01);Similar to ATP-citrate lyase subunit B. (Os01t0300200-02);Similar to ACLB-1 (ATP-citrate lyase B-1). (Os01t0300200-03)
isotig28540	9	29	-1.53301	5.35732	9.02365	0.00266509	0.0271236	NA	no_hit	NA	NA
isotig03579	18	46	-1.2145	5.95802	9.02639	0.00266109	0.0271236	Os06t0611900-01	Os06g0611900	NA	Similar to Glycine decarboxylase P subunit. (Os06t0611900-01);Similar to Victorin binding protein. (Os06t0611900-02)
isotig45115	15	3	2.3095	4.62534	9.01124	0.00268325	0.0272867	NA	no_hit	NA	NA
isotig56201	65	127	-0.837091	7.37432	8.99737	0.00270368	0.0274728	NA	no_hit	NA	NA
isotig15333	19	5	1.96349	4.88915	8.96299	0.00275504	0.0279726	Os06t0314600-01	Os06g0314600	NA	SAM dependent carboxyl methyltransferase family protein. (Os06t0314600-01)
isotig37558	1	13	-3.17884	4.40872	8.95524	0.00276675	0.0280472	NA	no_hit	NA	NA
isotig06182	13	36	-1.32942	5.64281	8.95545	0.00276644	0.0280472	NA	no_hit	NA	NA
isotig36384	2	14	-2.49037	4.51717	8.95376	0.002769	0.0280478	Os07t0189700-01	Os07g0189700	NA	Similar to JHL07K02.7 protein. (Os07t0189700-01)
isotig38664	3	17	-2.25407	4.71372	8.94884	0.00277646	0.0281012	NA	no_hit	NA	NA
isotig01642	3	18	-2.32872	4.76007	8.9453	0.00278184	0.0281312	NA	no_hit	NA	NA
isotig02620	39	18	1.21504	5.82323	8.94402	0.0027838	0.0281312	CAA33972	CAA33972	NA	NA
isotig16004	1	11	-2.94871	4.29652	8.93627	0.00279563	0.0282112	NA	no_hit	NA	NA
isotig65293	1	11	-2.94854	4.29807	8.9352	0.00279727	0.0282112	AT4G20935.1	no_rice	NA	hypothetical protein
isotig36354	1	11	-2.94844	4.29704	8.93453	0.00279829	0.0282112	Os01t0605700-01	Os01g0605700	SWEET6B	MtN3 and saliva related transmembrane protein family protein. (Os01t0605700-01)
isotig21504	10	1	3.02453	4.24309	8.92479	0.00281326	0.0283399	Os10t0177200-02	Os10g0177200	drought stress response-1	EF-HAND 2 domain containing protein. (Os10t0177200-02)
isotig09409	14	2	2.77729	4.53266	8.89855	0.00285397	0.0287275	NA	no_hit	NA	NA
isotig03475	1	11	-2.94859	4.29478	8.89422	0.00286075	0.0287731	BAC19858	BAC19858	orf490	Orf490 protein [Source:UniProtKB/TrEMBL;Acc:Q8HCR1]
isotig15225	7	0	4.4206	3.96741	8.89128	0.00286535	0.0287969	NA	no_hit	NA	NA
isotig15586	0	7	-4.2447	3.96119	8.88627	0.00287323	0.028845	Os01t0679700-02	Os01g0679700	NA	Similar to 60S ribosomal protein L37a. (Os01t0679700-02);Similar to 60S ribosomal protein L37a. (Os01t0679700-03)
isotig07860	14	39	-1.35464	5.72422	8.88538	0.00287463	0.028845	Os11t0656500-01	Os11g0656500	NA	Integrase, catalytic core domain containing protein. (Os11t0656500-01)
isotig52342	0	7	-4.24432	3.96102	8.87428	0.00289217	0.0289984	NA	no_hit	NA	NA
isotig60769	161	101	0.814607	7.82124	8.86886	0.00290077	0.0290619	NA	no_hit	NA	NA
isotig09001	13	2	2.58589	4.46578	8.86478	0.00290725	0.0291042	Os05t0559900-01	Os05g0559900	NA	tRNA-binding arm domain containing protein. (Os05t0559900-01);Similar to SKIP interacting protein 25. (Os05t0559900-02)
isotig16744	7	0	4.36054	3.96262	8.86162	0.00291229	0.029132	Os05t0400600-01	Os05g0400600	ABC TRANSPORTER I FAMILY MEMBER 8	Cobalt transport protein family protein. (Os05t0400600-01)
isotig43525	32	10	1.79934	5.48492	8.85117	0.00292901	0.0292764	NA	no_hit	NA	NA
isotig57995	46	19	1.34962	5.96996	8.84649	0.00293653	0.0293287	Os11t0702200-01	Os11g0702200	NA	Glycoside hydrolase, family 18 protein. (Os11t0702200-01)
isotig38926	165	112	0.669024	7.88939	8.84382	0.00294083	0.0293489	Os06t0284800-01	Os06g0284800	NA	Spectrin repeat containing protein. (Os06t0284800-01)
isotig28500	1	11	-2.94914	4.29878	8.83053	0.00296232	0.0295176	Os01t0369000-02	Os01g0369000	Cullin-1, Cullin 1	Similar to Cullin-1. (Os01t0369000-01);Similar to Cullin-1. (Os01t0369000-02)
isotig11277	7	0	4.39779	3.9658	8.83101	0.00296154	0.0295176	Os03t0595600-00	Os03g0595600	TAU GLUTATHIONE S-TRANSFERASE 43	Similar to Glutathione S-transferase, N-terminal domain containing protein, expressed. (Os03t0595600-00)
isotig61624	4	19	-2.03817	4.83884	8.81167	0.0029931	0.029755	NA	no_hit	NA	NA
isotig40849	11	1	3.11139	4.29321	8.81229	0.00299209	0.029755	Os06t0242700-01	Os06g0242700	NA	SAM dependent carboxyl methyltransferase family protein. (Os06t0242700-01)
isotig18074	11	1	3.11144	4.29321	8.81445	0.00298855	0.029755	Os06t0704000-01	Os06g0704000	NA	Protein of unknown function DUF659 domain containing protein. (Os06t0704000-01)
isotig32341	7	0	4.35784	3.9626	8.8101	0.00299568	0.0297577	NA	no_hit	NA	NA
isotig09410	6	0	4.14396	3.8826	8.80518	0.00300376	0.0298149	NA	no_hit	NA	NA
isotig48211	0	9	-4.58598	4.10449	8.78517	0.00303689	0.0301205	NA	no_hit	NA	NA
isotig36625	5	21	-1.87935	4.95654	8.78052	0.00304464	0.0301508	NA	no_hit	NA	NA
isotig01077	6	0	4.14509	3.8858	8.78064	0.00304445	0.0301508	Os08t0296600-01	Os08g0296600	YR14, YR18, YR26	NB-ARC domain containing protein. (Os08t0296600-01)
isotig33953	0	7	-4.23984	3.95958	8.77448	0.00305474	0.0302276	Os07t0524900-01	Os07g0524900	NA	Protein of unknown function DUF6, transmembrane domain containing protein. (Os07t0524900-01)
isotig36828	1	12	-3.07823	4.35826	8.76673	0.00306775	0.0303329	NA	no_hit	NA	NA
isotig29355	6	0	4.14546	3.8858	8.76507	0.00307055	0.0303373	Os07t0111600-01	Os07g0111600	PURPLE ACID PHOSPHATASE 9A	Similar to Purple acid phosphatase. (Os07t0111600-01);Similar to hydrolase/ protein serine/threonine phosphatase. (Os07t0111600-02);Similar to hydrolase/ protein serine/threonine phosphatase. (Os07t0111600-03)
isotig27239	12	2	2.48809	4.4118	8.74201	0.00310961	0.0305355	Os07t0470400-02	Os07g0470400	NA	Conserved hypothetical protein. (Os07t0470400-02)
isotig02586	12	2	2.48816	4.41424	8.74257	0.00310866	0.0305355	Os10t0126100-00	Os10g0126100	NA	Transposase, IS4-like domain containing protein. (Os10t0126100-00)
isotig55214	12	2	2.48818	4.41407	8.74268	0.00310847	0.0305355	Os07t0606800-01	Os07g0606800	NA	Alpha/beta hydrolase fold-3 domain containing protein. (Os07t0606800-01)
isotig60449	12	2	2.48824	4.41338	8.74314	0.00310769	0.0305355	NA	no_hit	NA	NA
isotig02587	12	2	2.48832	4.41578	8.74373	0.00310669	0.0305355	Os10t0126100-00	Os10g0126100	NA	Transposase, IS4-like domain containing protein. (Os10t0126100-00)
isotig02581	12	2	2.48862	4.41889	8.74601	0.00310281	0.0305355	Os10t0126100-00	Os10g0126100	NA	Transposase, IS4-like domain containing protein. (Os10t0126100-00)
isotig41787	6	0	4.14587	3.8858	8.74766	0.0031	0.0305355	Os01t0763000-01	Os01g0763000	NA	Protein of unknown function DUF2039 domain containing protein. (Os01t0763000-01)
isotig19154	7	0	4.35784	3.9626	8.74998	0.00309605	0.0305355	Os11t0153400-01	Os11g0153400	NA	Similar to Rac GTPase activating protein 3 (Fragment). (Os11t0153400-01)
isotig02024	32	69	-1.00616	6.51689	8.73826	0.00311602	0.030575	NA	no_hit	NA	NA
isotig13602	72	39	1.03802	6.67652	8.73242	0.00312601	0.0306263	Os02t0751900-01	Os02g0751900	NA	Similar to Type I inositol-1,4,5-trisphosphate 5-phosphatase CVP2 (EC 3.1.3.56) (Cotyledon vascular pattern 2 protein). (Os02t0751900-01)
isotig13829	6	0	4.14623	3.8858	8.73273	0.00312548	0.0306263	Os03t0165300-02	Os03g0165300	BEL1-like homeodomain gene 6, bell-like homeodomain-containing transcription factor 6	Conserved hypothetical protein. (Os03t0165300-01);Homeobox domain containing protein. (Os03t0165300-02);Conserved hypothetical protein. (Os03t0165300-03)
isotig24276	121	79	0.729424	7.4408	8.72768	0.00313415	0.0306827	NA	no_hit	NA	NA
isotig10004	6	0	4.1466	3.8858	8.71704	0.0031525	0.0308388	Os04t0450100-02	Os04g0450100	NA	Protein of unknown function DUF341 domain containing protein. (Os04t0450100-01);Similar to H0818E04.16 protein. (Os04t0450100-02)
isotig56046	9	0	4.63102	4.10306	8.71233	0.00316065	0.0308951	NA	no_hit	NA	NA
isotig09777	80	43	0.985404	6.77995	8.68513	0.00320817	0.0313357	Os12t0617000-00	Os12g0617000	NA	Similar to Drought and salt tolerance protein. (Os12t0617000-00)
isotig43969	131	215	-0.601525	8.19064	8.6817	0.0032142	0.0313708	NA	no_hit	NA	NA
isotig09394	98	60	0.83874	7.13962	8.67461	0.00322674	0.0314692	BAC19858	BAC19858	orf490	Orf490 protein [Source:UniProtKB/TrEMBL;Acc:Q8HCR1]
isotig16862	7	0	4.35784	3.9626	8.66147	0.00325009	0.031673	NA	no_hit	NA	NA
isotig33755	0	7	-4.23871	3.95958	8.62912	0.00330831	0.0321839	NA	no_hit	NA	NA
isotig29727	14	3	2.20041	4.57231	8.6268	0.00331253	0.0321839	NA	no_hit	NA	NA
isotig06166	14	3	2.20043	4.57214	8.6269	0.00331234	0.0321839	Os01t0742500-01	Os01g0742500	NA	Similar to Hexokinase. (Os01t0742500-01)
isotig31185	14	3	2.20061	4.57302	8.62844	0.00330955	0.0321839	NA	no_hit	NA	NA
isotig29546	10	1	3.00734	4.23675	8.62147	0.00332223	0.0322537	NA	no_hit	NA	NA
isotig29289	8	30	-1.75472	5.34876	8.61621	0.00333184	0.0323226	Os03t0301200-01	Os03g0301200	NA	COBRA-like protein 7 precursor. (Os03t0301200-01);Glycosyl-phosphatidyl inositol-anchored, plant domain containing protein. (Os03t0301200-02)
isotig18303	10	30	-1.43678	5.40977	8.61183	0.00333987	0.0323689	NA	no_hit	NA	NA
isotig14992	10	1	3.00041	4.23294	8.61086	0.00334164	0.0323689	NA	no_hit	NA	NA
isotig63653	7	0	4.42998	3.96741	8.60515	0.00335213	0.032446	NA	no_hit	NA	NA
isotig17693	15	41	-1.31651	5.80303	8.59924	0.00336303	0.0325025	Os11t0656500-01	Os11g0656500	NA	Integrase, catalytic core domain containing protein. (Os11t0656500-01)
isotig25651	8	0	4.56609	4.03859	8.59959	0.00336239	0.0325025	NA	no_hit	NA	NA
isotig43507	31	13	1.34929	5.52884	8.59004	0.00338006	0.0326426	NA	no_hit	NA	NA
isotig37717	7	0	4.38147	3.96421	8.58588	0.0033878	0.0326927	NA	no_hit	NA	NA
isotig00556	173	269	-0.520603	8.53617	8.56058	0.0034352	0.0331254	NA	no_hit	NA	NA
isotig05065	21	6	1.89065	5.01168	8.54448	0.00346572	0.0333946	BAC19858	BAC19858	orf490	Orf490 protein [Source:UniProtKB/TrEMBL;Acc:Q8HCR1]
isotig59040	4	20	-2.13243	4.87626	8.54092	0.0034725	0.0334099	NA	no_hit	NA	NA
isotig32780	6	0	4.1447	3.88419	8.54133	0.00347171	0.0334099	Os09t0482400-03	Os09g0482400	80.2 KDA CLASS I HEAT SHOCK PROTEIN	Similar to Heat shock protein 81-3. (Os09t0482400-01);Similar to Heat shock protein 81-3. (Os09t0482400-03)
isotig39500	6	0	4.13957	3.8826	8.5304	0.00349263	0.0335784	Os02t0324700-01	Os02g0324700	NA	Similar to senescence-associated protein. (Os02t0324700-01)
isotig48795	2	17	-2.78271	4.66566	8.52432	0.00350431	0.0336403	NA	no_hit	NA	NA
isotig04764	6	0	4.14483	3.88421	8.52563	0.00350179	0.0336403	NA	no_hit	NA	NA
isotig36953	6	0	4.15106	3.8858	8.5201	0.00351245	0.0336933	AT4G18380.2	no_rice	NA	F-box family protein
isotig42302	4	18	-1.95841	4.80302	8.50478	0.00354214	0.0339345	NA	no_hit	NA	NA
isotig16871	26	10	1.46434	5.30723	8.50441	0.00354287	0.0339345	Os09t0381400-01	Os09g0381400	NA	Similar to Ervatamin C (EC 3.4.22.-) (ERV-C). (Os09t0381400-01);Similar to cysteine protease. (Os09t0381400-02)
isotig33939	7	24	-1.61072	5.13731	8.49603	0.00355922	0.0340656	Os03t0226400-01	Os03g0226400	metal tolerance protein 8.1	Manganese transporter, Cation diffusion facilitator (CDF) family member, Mn tolerance (Os03t0226400-01);Similar to Metal tolerance protein 4. (Os03t0226400-02)
isotig35596	0	7	-4.23769	3.95958	8.4916	0.00356789	0.0341233	Os03t0618300-01	Os03g0618300	NA	Isopenicillin N synthase family protein. (Os03t0618300-01)
isotig41353	5	22	-1.94873	4.991	8.48859	0.00357381	0.0341545	NA	no_hit	NA	NA
isotig44472	6	0	4.15193	3.8858	8.48016	0.0035904	0.0342875	NA	no_hit	NA	NA
isotig42970	56	108	-0.82885	7.16182	8.4712	0.00360813	0.0344312	Os11t0656500-01	Os11g0656500	NA	Integrase, catalytic core domain containing protein. (Os11t0656500-01)
isotig38105	12	2	2.4838	4.41027	8.46712	0.00361624	0.0344831	NA	no_hit	NA	NA
isotig43118	1	11	-2.94597	4.30019	8.44501	0.00366046	0.0348788	Os08t0106900-00	Os08g0106900	NA	Similar to retrotransposon protein. (Os08t0106900-00)
isotig61878	0	8	-4.40952	4.03298	8.44076	0.00366903	0.0349346	AT3G51700.1	no_rice	NA	PIF1 helicase
isotig15306	40	80	-0.877167	6.75103	8.43305	0.00368462	0.0350268	NA	no_hit	NA	NA
isotig20088	48	24	1.11452	6.11064	8.43418	0.00368233	0.0350268	NA	no_hit	NA	NA
isotig50896	14	3	2.19997	4.57525	8.43193	0.00368689	0.0350268	NA	no_hit	NA	NA
isotig26477	5	20	-1.80953	4.92382	8.42903	0.00369278	0.0350569	NA	no_hit	NA	NA
isotig10310	6	0	4.13794	3.8826	8.4235	0.00370402	0.0351377	NA	no_hit	NA	NA
isotig46276	0	8	-4.4151	4.03349	8.41384	0.00372375	0.0352728	NA	no_hit	NA	NA
isotig09332	6	0	4.1378	3.8826	8.41449	0.00372241	0.0352728	NA	no_hit	NA	NA
isotig38971	0	8	-4.45346	4.03652	8.41104	0.00372949	0.0353011	NA	no_hit	NA	NA
isotig04090	0	7	-4.24058	3.96013	8.40574	0.00374039	0.0353782	NA	no_hit	NA	NA
isotig06526	33	70	-0.96261	6.55496	8.39158	0.00376963	0.0356024	NA	no_hit	NA	NA
isotig43634	16	4	2.01554	4.71483	8.3916	0.0037696	0.0356024	NA	no_hit	NA	NA
isotig32522	2	14	-2.48148	4.52387	8.38233	0.00378885	0.0357504	Os06t0699400-01	Os06g0699400	NA	MAP kinase 2. (Os06t0699400-01)
isotig31948	3	16	-2.1658	4.66529	8.38137	0.00379087	0.0357504	Os09t0306400-01	Os09g0306400	b-ZIP TRANSCRIPTION FACTOR 71	bZIP transcription factor, Drought and salt tolerance (Os09t0306400-01)
isotig23997	7	0	4.36233	3.96262	8.35671	0.00384265	0.0362122	NA	no_hit	NA	NA
isotig00035	6	0	4.13674	3.8826	8.34359	0.0038705	0.0364479	Os03t0203700-01	Os03g0203700	CA2+-ATPASE 1	Similar to Calcium-transporting ATPase 2, plasma membrane-type (EC 3.6.3.8) (Ca(2+)-ATPase isoform 2). (Os03t0203700-01);Similar to Calcium-transporting ATPase 2, plasma membrane-type (EC 3.6.3.8) (Ca(2+)-ATPase isoform 2). (Os03t0203700-02)
isotig11031	24	9	1.49309	5.20488	8.33057	0.00389834	0.0366832	NA	no_hit	NA	NA
isotig02616	38	18	1.1816	5.80524	8.32733	0.0039053	0.0367218	CAA33972	CAA33972	NA	NA
isotig62612	13	35	-1.29049	5.61533	8.32046	0.00392009	0.0368339	NA	no_hit	NA	NA
isotig35118	6	0	4.14543	3.88421	8.31351	0.00393513	0.0369483	NA	no_hit	NA	NA
isotig04129	35	73	-0.931769	6.61251	8.30604	0.00395134	0.0370734	Os11t0672600-01	Os11g0672600	NA	Reverse transcriptase domain containing protein. (Os11t0672600-01)
isotig48411	13	2	2.60456	4.46988	8.30313	0.00395769	0.0371059	Os01t0908400-02	Os01g0908400	NA	Conserved hypothetical protein. (Os01t0908400-01);Conserved hypothetical protein. (Os01t0908400-02)
isotig57309	7	0	4.40788	3.9658	8.30169	0.00396082	0.0371081	NA	no_hit	NA	NA
isotig56632	6	0	4.14494	3.88419	8.29863	0.0039675	0.0371437	NA	no_hit	NA	NA
isotig40789	26	58	-1.0484	6.28335	8.28263	0.00400261	0.0374451	NA	no_hit	NA	NA
isotig38857	236	170	0.601303	8.43584	8.26956	0.00403152	0.0376882	NA	no_hit	NA	NA
isotig10039	14	39	-1.35586	5.73398	8.25884	0.0040554	0.0378729	NA	no_hit	NA	NA
isotig42440	7	0	4.3174	3.95943	8.25805	0.00405718	0.0378729	Os04t0496800-01	Os04g0496800	NA	LETM1-like domain containing protein. (Os04t0496800-01)
isotig65120	7	0	4.40886	3.9658	8.24423	0.00408817	0.0381171	NA	no_hit	NA	NA
isotig47029	8	0	4.75101	4.04663	8.24375	0.00408927	0.0381171	NA	no_hit	NA	NA
isotig42006	1219	1045	0.331332	10.8615	8.23613	0.00410647	0.0382496	NA	no_hit	NA	NA
isotig49761	6	0	4.13513	3.8826	8.23299	0.00411357	0.0382881	NA	no_hit	NA	NA
isotig43776	21	7	1.64937	5.03936	8.22766	0.00412567	0.0383729	NA	no_hit	NA	NA
isotig59670	7	0	4.29458	3.95783	8.22532	0.00413099	0.0383946	NA	no_hit	NA	NA
isotig22926	10	1	3.04343	4.24235	8.22152	0.00413966	0.0384202	AT2G43560.1	no_rice	NA	FKBP-like peptidyl-prolyl cis-trans isomerase family protein
isotig31288	6	0	4.14498	3.88419	8.22149	0.00413972	0.0384202	Os05t0183100-01	Os05g0183100	WRKY GENE 67	Similar to WRKY transcription factor 16 (Fragment). (Os05t0183100-01)
isotig55624	6	0	4.13492	3.8826	8.21893	0.00414556	0.0384466	NA	no_hit	NA	NA
isotig30222	27	9	1.62529	5.28938	8.21402	0.0041568	0.0385231	BAC19858	BAC19858	orf490	Orf490 protein [Source:UniProtKB/TrEMBL;Acc:Q8HCR1]
isotig41405	0	7	-4.23697	3.95975	8.20468	0.00417825	0.0386439	Os07t0178800-01	Os07g0178800	NA	Similar to Low molecular mass early light-inducible protein HV90, chloroplast precursor (ELIP). (Os07t0178800-01)
isotig03626	68	37	1.03454	6.60941	8.20311	0.00418186	0.0386439	CAA33973	CAA33973	psbB	PSII 47kDa protein
isotig00114	23	7	1.77668	5.10312	8.20409	0.00417961	0.0386439	Os03t0336700-01	Os03g0336700	NA	PAP/25A core domain containing protein. (Os03t0336700-01);Hypothetical conserved gene. (Os03t0336700-02)
isotig48619	6	0	4.14499	3.88419	8.20341	0.00418118	0.0386439	NA	no_hit	NA	NA
isotig41619	6	0	4.14579	3.88421	8.19646	0.00419722	0.038758	NA	no_hit	NA	NA
isotig67296	13	2	2.59506	4.47127	8.19337	0.00420437	0.0387961	NA	no_hit	NA	NA
isotig07052	7	0	4.29371	3.95783	8.19156	0.00420858	0.0388071	Os09t0454300-01	Os09g0454300	F-box protein 491	Cyclin-like F-box domain containing protein. (Os09t0454300-01)
isotig54436	39	17	1.29537	5.79743	8.18417	0.00422575	0.0388884	NA	no_hit	NA	NA
isotig35178	19	6	1.71683	4.92084	8.18386	0.00422647	0.0388884	NA	no_hit	NA	NA
isotig39917	9	0	4.61891	4.10154	8.18528	0.00422317	0.0388884	NA	no_hit	NA	NA
isotig23604	35	14	1.43958	5.6506	8.18084	0.00423352	0.0389253	Os08t0439100-01	Os08g0439100	NA	Protein of unknown function DUF1336 domain containing protein. (Os08t0439100-01)
isotig54543	44	85	-0.836042	6.84581	8.16625	0.00426769	0.0392115	NA	no_hit	NA	NA
isotig11751	25	9	1.55902	5.23985	8.15959	0.0042834	0.0393278	NA	no_hit	NA	NA
isotig60423	99	174	-0.711176	7.84788	8.14406	0.00432024	0.0396377	NA	no_hit	NA	NA
isotig03703	1	11	-2.94979	4.29462	8.1353	0.00434117	0.0397446	NA	no_hit	NA	NA
isotig58952	1	11	-2.94979	4.29462	8.13578	0.00434001	0.0397446	NA	no_hit	NA	NA
isotig41750	13	2	2.58255	4.46747	8.13638	0.00433858	0.0397446	Os03t0709100-01	Os03g0709100	UCLACYANIN-LIKE PROTEIN 8	Similar to Basic blue protein (Cusacyanin) (Plantacyanin) (CBP). (Os03t0709100-01)
isotig16643	0	7	-4.23984	3.96013	8.12752	0.00435983	0.039887	Os01t0529800-01	Os01g0529800	NA	Similar to Very-long-chain fatty acid condensing enzyme CUT1. (Os01t0529800-01)
isotig02378	61	33	0.975863	6.43417	8.1239	0.00436855	0.0399384	Os04t0191000-01	Os04g0191000	NA	Similar to OSIGBa0114M03.4 protein. (Os04t0191000-01)
isotig24230	2	13	-2.38668	4.46615	8.11994	0.00437809	0.0399788	NA	no_hit	NA	NA
isotig46221	2	13	-2.38643	4.46978	8.1182	0.0043823	0.0399788	Os04t0346800-02	Os04g0346800	NA	Similar to OSIGBa0111I14.3 protein. (Os04t0346800-01);Similar to OSIGBa0111I14.3 protein. (Os04t0346800-02)
isotig51096	99	62	0.77933	7.14878	8.1183	0.00438207	0.0399788	Os03t0648400-01	Os03g0648400	NA	Similar to DnaJ protein. (Os03t0648400-01);Similar to DnaJ protein homolog (DNAJ-1). (Os03t0648400-02);Similar to DnaJ protein homolog (DNAJ-1). (Os03t0648400-03);Non-protein coding transcript. (Os03t0648400-04)
isotig52935	6	0	4.15972	3.8858	8.09562	0.00443724	0.0404513	NA	no_hit	NA	NA
isotig20415	6	0	4.1331	3.8826	8.09033	0.00445021	0.0405407	Os01t0945800-01	Os01g0945800	NA	Nucleotide-binding, alpha-beta plait domain containing protein. (Os01t0945800-01)
isotig30557	7	0	4.29509	3.95785	8.08161	0.00447167	0.0407074	NA	no_hit	NA	NA
isotig37867	10	0	4.65437	4.16279	8.07235	0.00449457	0.0408869	Os11t0672600-01	Os11g0672600	NA	Reverse transcriptase domain containing protein. (Os11t0672600-01)
isotig48431	7	0	4.29047	3.95783	8.06467	0.00451368	0.0410317	NA	no_hit	NA	NA
isotig55071	6	0	4.17814	3.88742	8.06147	0.00452166	0.0410752	Os08t0453716-00	Os08g0453716	NA	Hypothetical protein. (Os08t0453716-00)
isotig22252	13	34	-1.24596	5.59831	8.05538	0.00453686	0.0411826	Os02t0666200-01	Os02g0666200	PLASMA MEMBRANE INTRINSIC PROTEIN 1A	Aquaporin. (Os02t0666200-01);Aquaporin. (Os02t0666200-02)
isotig52877	12	2	2.48203	4.41184	8.05417	0.00453989	0.0411826	NA	no_hit	NA	NA
isotig12268	14	3	2.21875	4.57988	8.04809	0.00455516	0.0412919	Os01t0636400-01	Os01g0636400	NA	Alpha/beta hydrolase family protein. (Os01t0636400-01)
isotig20954	46	23	1.09442	6.05183	8.03701	0.00458312	0.0415162	Os02t0654000-01	Os02g0654000	NA	Similar to Methylglutaconyl-CoA hydratase. (Os02t0654000-01)
isotig52435	14	3	2.18884	4.56841	8.03293	0.00459344	0.0415803	NA	no_hit	NA	NA
isotig51088	108	191	-0.754064	7.97551	8.02931	0.00460264	0.0416343	AT4G32175.1	no_rice	NA	PNAS-3-like protein
isotig37924	9	1	2.86897	4.17293	8.0153	0.00463839	0.0418399	CAA33988	CAA33988	NA	RNA polymerase beta' subunit-2
isotig02305	9	1	2.86906	4.17537	8.01588	0.00463688	0.0418399	NA	no_hit	NA	NA
isotig16404	9	1	2.86914	4.17466	8.01631	0.0046358	0.0418399	Os05t0428100-00	Os05g0428100	BETA-GALACTOSIDASE 6	Similar to Beta-galactosidase. (Os05t0428100-00)
isotig31307	9	1	2.86924	4.17697	8.01696	0.00463412	0.0418399	Os01t0239100-02	Os01g0239100	DnaJ domain protein B1	Heat shock protein DnaJ family protein. (Os01t0239100-01);Heat shock protein DnaJ family protein. (Os01t0239100-02)
isotig23973	13	2	2.64627	4.47432	8.01022	0.00465141	0.0419279	Os01t0223000-01	Os01g0223000	NA	Lipase, GDSL domain containing protein. (Os01t0223000-01)
isotig55234	0	7	-4.23282	3.95941	8.00601	0.00466223	0.041996	AT5G57035.1	no_rice	NA	U-box domain-containing protein kinase family protein
isotig18842	0	7	-4.23953	3.96013	8.00348	0.00466876	0.0420253	Os03t0758100-01	Os03g0758100	Starch phosphorylase 1, plastidial starch phosphorylase1, plastidial starch phosphorylase 1, Plastidic a-1, 4-glucan phosphorylase 2	Similar to Phosphorylase (Fragment). (Os03t0758100-01)
isotig45276	0	7	-4.23951	3.96013	7.99606	0.00468792	0.0421683	Os11t0588600-01	Os11g0588600	NA	NB-ARC domain containing protein. (Os11t0588600-01)
isotig03168	6	0	4.11989	3.881	7.99289	0.00469615	0.0422128	Os12t0481700-00	Os12g0481700	NA	Disease resistance protein domain containing protein. (Os12t0481700-00)
isotig40610	15	2	2.71736	4.56144	7.97536	0.00474183	0.0425936	NA	no_hit	NA	NA
isotig61057	136	246	-0.778174	8.30657	7.97189	0.00475092	0.0426455	NA	no_hit	NA	NA
isotig58325	10	1	3.05743	4.24468	7.96748	0.00476252	0.0427198	NA	no_hit	NA	NA
isotig61538	0	7	-4.2444	3.96064	7.95212	0.00480311	0.0430538	Os06t0553200-01	Os06g0553200	Protodermal Factor Like	Similar to Meiosis 5. (Os06t0553200-01)
isotig51355	6	0	4.18006	3.8874	7.9498	0.00480927	0.043079	NA	no_hit	NA	NA
isotig17459	0	7	-4.23939	3.96013	7.94552	0.00482064	0.0431508	Os09t0558100-01	Os09g0558100	rare cold-inducible 2-11	Similar to Low-temperature induced protein lt101.2. (Os09t0558100-01)
isotig45637	6	0	4.11857	3.881	7.94276	0.00482801	0.0431567	Os04t0204200-01	Os04g0204200	NA	Endonuclease/exonuclease/phosphatase domain containing protein. (Os04t0204200-01)
isotig26975	6	0	4.14501	3.88419	7.94388	0.00482502	0.0431567	NA	no_hit	NA	NA
isotig21041	6	0	4.20346	3.88902	7.93471	0.00484954	0.0433189	Os02t0579000-01	Os02g0579000	NA	No apical meristem (NAM) protein domain containing protein. (Os02t0579000-01)
isotig61407	28	12	1.31264	5.41788	7.93343	0.00485298	0.0433196	NA	no_hit	NA	NA
isotig14798	2	13	-2.38257	4.4698	7.92275	0.0048817	0.0435457	NA	no_hit	NA	NA
isotig19547	9	1	2.86713	4.17224	7.9194	0.00489074	0.0435961	Os10t0457200-01	Os10g0457200	dwarf and early-senescence leaf1	Pectate lyase (PEL) precursor, Maintenance of normal cell division, Induction of leaf senescence (Os10t0457200-01)
isotig51139	21	51	-1.1355	6.10638	7.91363	0.00490637	0.0436779	NA	no_hit	NA	NA
isotig61031	17	5	1.8051	4.80218	7.91235	0.00490984	0.0436779	NA	no_hit	NA	NA
isotig58976	6	0	4.11777	3.881	7.91225	0.00491011	0.0436779	NA	no_hit	NA	NA
isotig60800	17	42	-1.18462	5.85163	7.90823	0.00492104	0.0437146	NA	no_hit	NA	NA
isotig29374	6	0	4.145	3.88419	7.90879	0.00491951	0.0437146	Os02t0830700-01	Os02g0830700	NA	Leucine-rich repeat, N-terminal domain containing protein. (Os02t0830700-01)
isotig40116	20	5	2.04378	4.92469	7.90226	0.00493729	0.0437985	NA	no_hit	NA	NA
isotig14161	6	0	4.18157	3.8874	7.90346	0.00493402	0.0437985	Os01t0919400-01	Os01g0919400	SUCROSE PHOSPHATE SYNTHASE	Sucrose phosphate synthase, Sucrose synthesis in pollen germination (Os01t0919400-01)
isotig29584	9	1	2.8668	4.17222	7.89814	0.00494857	0.0438682	Os02t0491400-01	Os02g0491400	FK506 binding protein 62c, FK506 binding protein 75	Similar to Peptidylprolyl isomerase. (Os02t0491400-01)
isotig32910	2	16	-2.64423	4.61946	7.89607	0.00495424	0.0438882	NA	no_hit	NA	NA
isotig64020	1	11	-2.93746	4.29912	7.89172	0.00496615	0.0439634	Os08t0194900-00	Os08g0194900	NA	Hypothetical conserved gene. (Os08t0194900-00)
isotig09070	0	7	-4.23176	3.95941	7.86419	0.00504234	0.0446072	Os11t0167600-00	Os11g0167600	EXOCYST SUBUNIT EXO70 FAMILY PROTEIN C2	Similar to Exo70 exocyst complex subunit family protein, expressed. (Os11t0167600-00)
isotig33174	39	78	-0.874459	6.71508	7.85803	0.00505956	0.044698	NA	no_hit	NA	NA
isotig21859	52	26	1.10356	6.20701	7.85843	0.00505842	0.044698	NA	no_hit	NA	NA
isotig28648	3	16	-2.15481	4.67228	7.85623	0.00506459	0.0447117	NA	no_hit	NA	NA
isotig11367	20	6	1.8018	4.96448	7.85062	0.00508033	0.0448199	Os11t0656500-01	Os11g0656500	NA	Integrase, catalytic core domain containing protein. (Os11t0656500-01)
isotig45934	56	103	-0.761828	7.11823	7.83907	0.0051129	0.0450763	NA	no_hit	NA	NA
isotig55752	3	19	-2.35889	4.80518	7.83349	0.0051287	0.0451846	NA	no_hit	NA	NA
isotig01739	0	6	-4.03317	3.88274	7.82692	0.00514737	0.045318	NA	no_hit	NA	NA
isotig00214	1	10	-2.81609	4.23468	7.81477	0.00518209	0.0454256	Os11t0656500-01	Os11g0656500	NA	Integrase, catalytic core domain containing protein. (Os11t0656500-01)
isotig03268	1	10	-2.81607	4.23452	7.81467	0.00518239	0.0454256	Os12t0292200-01	Os12g0292200	NA	Hypothetical gene. (Os12t0292200-01)
isotig09171	1	10	-2.81607	4.23452	7.81467	0.00518239	0.0454256	Os11t0637200-01	Os11g0637200	NA	Similar to Sorbitol transporter. (Os11t0637200-01)
isotig32934	1	10	-2.816	4.23381	7.81424	0.00518361	0.0454256	Os03t0822000-01	Os03g0822000	ALPHA-EXPANSIN 7	Alpha-expansin OsEXPA7. (Os03t0822000-01);Alpha-expansin OsEXPA7. (Os03t0822000-02);Similar to Expansin-A7. (Os03t0822000-03)
isotig12839	1	10	-2.8159	4.23607	7.81368	0.00518521	0.0454256	NA	no_hit	NA	NA
isotig42038	1	10	-2.8159	4.23607	7.81368	0.00518521	0.0454256	Os07t0492000-01	Os07g0492000	NA	Nucleoside diphosphate kinase, Cell elongation process in coleoptile (Os07t0492000-01)
isotig46432	1	10	-2.81574	4.23766	7.81273	0.00518795	0.0454256	NA	no_hit	NA	NA
isotig21198	34	71	-0.961021	6.57621	7.81153	0.00519139	0.0454256	NA	no_hit	NA	NA
isotig23238	32	67	-0.940354	6.49921	7.82068	0.00516517	0.0454256	NA	no_hit	NA	NA
isotig03605	0	6	-4.03321	3.88274	7.80961	0.0051969	0.0454428	Os10t0163340-01	Os10g0163340	FBA2	Similar to Cytosolic aldolase. (Os10t0163340-01)
isotig03275	2	14	-2.50135	4.51938	7.80331	0.00521507	0.0455157	NA	no_hit	NA	NA
isotig34635	21	6	1.86387	4.99882	7.80303	0.00521586	0.0455157	Os09t0456200-01	Os09g0456200	b-ZIP TRANSCRIPTION FACTOR 72	Similar to BZIP transcription factor ABI5. (Os09t0456200-01)
isotig35767	6	0	4.14715	3.88421	7.80529	0.00520936	0.0455157	NA	no_hit	NA	NA
isotig62588	1	10	-2.81602	4.23678	7.78708	0.00526212	0.0458883	NA	no_hit	NA	NA
isotig29467	1	10	-2.81654	4.23522	7.78575	0.00526598	0.0458908	Os01t0151900-01	Os01g0151900	NA	Pentatricopeptide repeat domain containing protein. (Os01t0151900-01)
isotig36648	0	6	-4.03327	3.88274	7.77726	0.0052908	0.0460349	Os04t0650000-02	Os04g0650000	NA	Similar to Oryzain alpha chain precursor (EC 3.4.22.-). (Os04t0650000-01);Similar to Oryzain alpha chain precursor (EC 3.4.22.-). (Os04t0650000-02);Similar to cDNA clone:J013002H09, full insert sequence. (Os04t0650000-03)
isotig14309	1	10	-2.81608	4.23364	7.77878	0.00528634	0.0460349	Os10t0465900-01	Os10g0465900	NA	Similar to Kinase, pfkB family protein. (Os10t0465900-01)
isotig37032	104	69	0.706881	7.25042	7.7752	0.00529685	0.0460349	Os02t0522300-02	Os02g0522300	NA	Conserved hypothetical protein. (Os02t0522300-01);Conserved hypothetical protein. (Os02t0522300-02);Similar to cDNA clone:001-036-H04, full insert sequence. (Os02t0522300-03)
isotig30337	43	20	1.23054	5.94831	7.77567	0.00529546	0.0460349	NA	no_hit	NA	NA
isotig08199	111	73	0.738285	7.33946	7.77239	0.00530509	0.0460754	BAC19885	BAC19885	atp9	ATP synthase F0 subunit 9
isotig18693	61	35	0.912317	6.47153	7.76581	0.00532443	0.0462122	NA	no_hit	NA	NA
isotig34440	3	15	-2.0777	4.61786	7.76207	0.00533548	0.0462509	Os06t0221200-01	Os06g0221200	ANNEXIN 5	Similar to Annexin p33. (Os06t0221200-01)
isotig30023	3	15	-2.07767	4.61754	7.76186	0.00533609	0.0462509	Os02t0789600-01	Os02g0789600	NA	Similar to DEM2. (Os02t0789600-01)
isotig41382	3	15	-2.0774	4.62334	7.7599	0.00534188	0.0462699	NA	no_hit	NA	NA
isotig09346	10	29	-1.38871	5.38334	7.74774	0.00537799	0.0465513	Os03t0816500-01	Os03g0816500	NA	Hypothetical conserved gene. (Os03t0816500-01)
isotig62468	0	6	-4.03333	3.88274	7.74399	0.00538915	0.0466165	NA	no_hit	NA	NA
isotig48694	3	15	-2.07843	4.61537	7.73983	0.00540159	0.0466927	Os10t0388600-00	Os10g0388600	NA	Hypothetical conserved gene. (Os10t0388600-00)
isotig40218	4	18	-1.95411	4.80277	7.72374	0.00544993	0.0470473	Os11t0230400-00	Os11g0230400	serpin-Z6A	Protease inhibitor I4, serpin domain containing protein. (Os11t0230400-00)
isotig45576	6	0	4.1871	3.8874	7.72453	0.00544754	0.0470473	NA	no_hit	NA	NA
isotig38275	1	11	-2.97313	4.2981	7.7125	0.00548398	0.0472777	NA	no_hit	NA	NA
isotig19372	7	23	-1.55025	5.102	7.71283	0.00548296	0.0472777	Os11t0672600-01	Os11g0672600	NA	Reverse transcriptase domain containing protein. (Os11t0672600-01)
isotig13235	6	0	4.19123	3.88742	7.71001	0.00549153	0.0473111	NA	no_hit	NA	NA
isotig03181	0	6	-4.03343	3.88274	7.69584	0.00553482	0.0475883	NA	no_hit	NA	NA
isotig55766	8	28	-1.67808	5.29618	7.69609	0.00553406	0.0475883	NA	no_hit	NA	NA
isotig10045	39	78	-0.890624	6.71792	7.6963	0.00553342	0.0475883	Os03t0655400-01	Os03g0655400	LATE EMBRYOGENESIS ABUNDANT PROTEIN 24	Similar to LIP5. (Os03t0655400-01)
isotig43506	1	10	-2.81343	4.23679	7.68191	0.0055777	0.0478985	NA	no_hit	NA	NA
isotig13981	36	73	-0.89162	6.6353	7.6817	0.00557834	0.0478985	NA	no_hit	NA	NA
isotig34547	0	6	-4.03153	3.88185	7.66723	0.00562326	0.0482519	Os10t0413400-00	Os10g0413400	NA	Similar to Glycerol-3-phosphate acyltransferase 6 (EC 2.3.1.15) (AtGPAT6). (Os10t0413400-00)
isotig38248	0	7	-4.24467	3.96064	7.66138	0.00564153	0.0483578	Os07t0452500-02	Os07g0452500	NA	Similar to ORMDL family protein. (Os07t0452500-01);ORMDL family protein. (Os07t0452500-02)
isotig28682	0	6	-4.03185	3.88202	7.66087	0.00564312	0.0483578	Os06t0671000-01	Os06g0671000	HIGH-AFFINITY POTASSIUM(K+) TRANSPORTER 13	Similar to Potassium transporter 1 (AtPOT1) (AtKUP1) (AtKT1). (Os06t0671000-01)
isotig53106	8	0	4.506	4.03541	7.65794	0.0056523	0.0484041	NA	no_hit	NA	NA
isotig10035	32	9	1.79124	5.42308	7.64749	0.00568515	0.048653	Os02t0195500-03	Os02g0195500	NA	Protein of unknown function DUF1680 family protein. (Os02t0195500-01);Similar to predicted protein. (Os02t0195500-02);Similar to catalytic. (Os02t0195500-03)
isotig14032	11	30	-1.30183	5.43587	7.64312	0.00569892	0.0487385	Os01t0936100-01	Os01g0936100	NA	Similar to Protein kinase. (Os01t0936100-01);Similar to protein kinase family protein. (Os01t0936100-02)
isotig41724	0	6	-4.03171	3.88202	7.64163	0.00570363	0.0487463	NA	no_hit	NA	NA
isotig09699	25	10	1.40393	5.26538	7.63672	0.00571919	0.0488358	NA	no_hit	NA	NA
isotig36479	10	1	3.04111	4.24059	7.63593	0.00572169	0.0488358	Os11t0256400-01	Os11g0256400	NA	Zinc finger, SWIM-type domain containing protein. (Os11t0256400-01)
isotig34958	6	0	4.18978	3.8874	7.63244	0.00573278	0.0488979	Os06t0595700-00	Os06g0595700	NA	Myb/SANT-like domain domain containing protein. (Os06t0595700-00)
isotig62045	6	21	-1.63197	4.99727	7.62385	0.00576014	0.0490987	NA	no_hit	NA	NA
isotig28533	4	17	-1.87804	4.75565	7.61513	0.00578807	0.049284	Os04t0629700-01	Os04g0629700	NA	Similar to Kinesin-1 (Kinesin-like protein A). (Os04t0629700-01);Similar to H0303G06.20 protein. (Os04t0629700-02);Similar to H0303G06.20 protein. (Os04t0629700-03)
isotig10803	4	17	-1.87798	4.75781	7.61466	0.00578955	0.049284	NA	no_hit	NA	NA
isotig48990	1	10	-2.8144	4.2387	7.60424	0.00582312	0.0495163	NA	no_hit	NA	NA
isotig40277	29	13	1.25044	5.4667	7.6038	0.00582454	0.0495163	NA	no_hit	NA	NA
isotig25737	24	8	1.64825	5.16932	7.59802	0.00584324	0.049614	NA	no_hit	NA	NA
isotig06893	9	1	2.88385	4.17783	7.59667	0.00584761	0.049614	NA	no_hit	NA	NA
isotig33266	6	0	4.09278	3.8794	7.59784	0.00584383	0.049614	Os02t0736400-01	Os02g0736400	dihydroorotate dehydrogenase 1	Aldolase-type TIM barrel domain containing protein. (Os02t0736400-01)
isotig29503	6	0	4.1953	3.88742	7.59163	0.00586398	0.0497201	Os12t0168700-02	Os12g0168700	Long-chain acyl-CoA synthetase 1	AMP-dependent synthetase and ligase domain containing protein. (Os12t0168700-01);AMP-dependent synthetase and ligase domain containing protein. (Os12t0168700-02);Similar to LACS9 (LONG CHAIN ACYL-COA SYNTHETASE 9); long-chain-fatty-acid-CoA ligase. (Os12t0168700-03)
isotig34319	9	1	2.8851	4.17769	7.5881	0.00587549	0.0497848	Os06t0675600-01	Os06g0675600	NA	Similar to GRAB2 protein. (Os06t0675600-01)
isotig00053	6	0	4.09227	3.8794	7.58468	0.00588663	0.0498464	Os03t0203700-01	Os03g0203700	CA2+-ATPASE 1	Similar to Calcium-transporting ATPase 2, plasma membrane-type (EC 3.6.3.8) (Ca(2+)-ATPase isoform 2). (Os03t0203700-01);Similar to Calcium-transporting ATPase 2, plasma membrane-type (EC 3.6.3.8) (Ca(2+)-ATPase isoform 2). (Os03t0203700-02)
isotig13878	0	6	-4.03072	3.88185	7.57843	0.00590709	0.0499866	Os01t0958000-01	Os01g0958000	NA	Similar to Cell division control protein 2 homolog 2 (EC 2.7.1.37) (Fragment). (Os01t0958000-01);Similar to Cyclin-dependent kinase C-2. (Os01t0958000-02)
isotig09511	24	53	-1.0136	6.18976	7.57626	0.00591421	0.050014	Os06t0633800-02	Os06g0633800	amino acid transporter-like 5	Amino acid transporter, transmembrane domain containing protein. (Os06t0633800-01);Amino acid transporter, transmembrane domain containing protein. (Os06t0633800-02)
isotig58962	8	0	4.47297	4.0323	7.56992	0.00593503	0.050157	NA	no_hit	NA	NA
isotig32240	4	19	-2.01752	4.84249	7.56776	0.00594216	0.0501843	Os02t0816200-02	Os02g0816200	GDSL ESTERASE/LIPASE PROTEIN 45	Lipase, GDSL domain containing protein. (Os02t0816200-02)
isotig45457	13	3	2.09668	4.52579	7.56435	0.00595342	0.0502464	NA	no_hit	NA	NA
isotig17533	69	40	0.907869	6.64615	7.56314	0.00595742	0.0502472	NA	no_hit	NA	NA
isotig18415	6	0	4.10583	3.88099	7.53155	0.00606278	0.0511023	Os02t0100700-01	Os02g0100700	NA	FG-GAP repeat containing protein. (Os02t0100700-01);Similar to predicted protein. (Os02t0100700-02)
isotig16752	11	2	2.36857	4.36102	7.53008	0.00606772	0.0511104	Os01t0930200-01	Os01g0930200	NA	Conserved hypothetical protein. (Os01t0930200-01)
isotig06253	0	7	-4.23143	3.95958	7.52764	0.00607593	0.051146	NA	no_hit	NA	NA
isotig21483	17	3	2.37812	4.70411	7.52641	0.00608011	0.0511477	Os01t0618000-01	Os01g0618000	NA	Exonuclease domain containing protein. (Os01t0618000-01)
isotig52289	0	7	-4.26433	3.96208	7.52178	0.00609574	0.0511788	NA	no_hit	NA	NA
isotig29212	4	17	-1.87819	4.75275	7.52277	0.0060924	0.0511788	Os06t0143700-01	Os06g0143700	SULPHATE TRANSPORTER 3;4	Similar to Sulfate transporter 2. (Os06t0143700-01)
isotig18922	11	2	2.3682	4.36189	7.52266	0.00609276	0.0511788	Os12t0174100-01	Os12g0174100	NA	Protein of unknown function DUF246, plant family protein. (Os12t0174100-01)
isotig03291	23	53	-1.06442	6.17555	7.51745	0.0061104	0.0512684	Os02t0178800-01	Os02g0178800	Glossy1-homologous gene 2	Glossy1(GL1) homolog, Cuticular wax biosynthesis, Drought resistance (Os02t0178800-01)
isotig41267	78	43	0.951978	6.77254	7.51091	0.00613265	0.0514214	NA	no_hit	NA	NA
isotig05159	5	19	-1.73848	4.87961	7.50772	0.00614352	0.051479	Os04t0605500-01	Os04g0605500	CA2+-ATPASE 11	P-type IIB Ca(2+) ATPase, Stress tolerance (Os04t0605500-01);Similar to Calcium-transporting ATPase 8, plasma membrane-type (EC 3.6.3.8) (Ca(2+)-ATPase isoform 8). (Os04t0605500-02);Similar to P-type ATPase (Fragment). (Os04t0605500-03)
isotig18530	4	20	-2.12732	4.87639	7.50361	0.00615753	0.0515628	Os09t0497400-01	Os09g0497400	NA	Protein of unknown function DUF850, transmembrane eukaryotic family protein. (Os09t0497400-01);Similar to Protein pob. (Os09t0497400-02)
isotig46744	0	6	-4.03379	3.88274	7.49466	0.00618821	0.0517738	NA	no_hit	NA	NA
isotig01648	68	41	0.847833	6.64288	7.49392	0.00619078	0.0517738	BAC19866	BAC19866	NA	NADH dehydrogenase subunit 7
isotig08201	102	68	0.711084	7.23311	7.49126	0.00619992	0.0518165	BAC19885	BAC19885	atp9	ATP synthase F0 subunit 9
isotig28290	5	22	-1.95784	4.99185	7.48628	0.00621708	0.0519003	Os05t0111900-01	Os05g0111900	NA	Similar to Pectinacetylesterase precursor. (Os05t0111900-01)
isotig10623	6	0	4.10726	3.881	7.48601	0.00621802	0.0519003	Os05t0164900-01	Os05g0164900	NA	Kelch repeat type 1 domain containing protein. (Os05t0164900-01)
isotig35980	0	6	-4.03303	3.88257	7.47243	0.00626511	0.0522594	Os03t0857600-01	Os03g0857600	NA	Protein of unknown function DUF303, acetylesterase putative domain containing protein. (Os03t0857600-01)
isotig40511	0	6	-4.03465	3.88291	7.47052	0.00627176	0.0522809	NA	no_hit	NA	NA
isotig09168	3	15	-2.07875	4.62164	7.46699	0.00628404	0.0523442	Os11t0637200-01	Os11g0637200	NA	Similar to Sorbitol transporter. (Os11t0637200-01)
isotig18785	7	0	4.32346	3.961	7.46601	0.00628749	0.0523442	NA	no_hit	NA	NA
isotig25030	7	0	4.25321	3.95625	7.45583	0.00632313	0.0526068	Os11t0282300-01	Os11g0282300	NA	Protein of unknown function DUF1685 domain containing protein. (Os11t0282300-01)
isotig05879	7	0	4.29893	3.95941	7.45237	0.00633529	0.0526739	NA	no_hit	NA	NA
isotig34564	0	8	-4.40117	4.03281	7.44362	0.00636619	0.0528965	Os05t0501700-01	Os05g0501700	NA	Rossmann-like alpha/beta/alpha sandwich fold domain containing protein. (Os05t0501700-01)
isotig28327	0	6	-4.02948	3.88185	7.4375	0.00638784	0.0529737	Os02t0817000-01	Os02g0817000	NA	Homeodomain-related domain containing protein. (Os02t0817000-01)
isotig53412	66	35	1.00126	6.5191	7.4396	0.00638042	0.0529737	NA	no_hit	NA	NA
isotig04774	19	4	2.17846	4.83177	7.43767	0.00638724	0.0529737	NA	no_hit	NA	NA
isotig40049	6	0	4.14863	3.88421	7.42167	0.0064443	0.0534075	NA	no_hit	NA	NA
isotig10057	6	0	4.19569	3.8874	7.41491	0.00646856	0.053574	Os09t0494200-01	Os09g0494200	BRITTLE CULM 15	Membrane-associated chitinase-like protein, Cellulose biosynthesis (Os09t0494200-01);Similar to Chitinase-like protein (EC 3.2.1.14). (Os09t0494200-02)
isotig01731	0	6	-4.03301	3.88257	7.40978	0.00648704	0.0536579	NA	no_hit	NA	NA
isotig25950	13	2	2.63192	4.47381	7.40979	0.00648698	0.0536579	NA	no_hit	NA	NA
isotig10062	6	0	4.16686	3.88579	7.39641	0.00653542	0.0540234	NA	no_hit	NA	NA
isotig17722	9	1	2.89999	4.17942	7.39044	0.00655713	0.054168	Os04t0439100-02	Os04g0439100	NA	Similar to H0525C06.4 protein. (Os04t0439100-01);T-complex 11 family protein. (Os04t0439100-02);Similar to H0525C06.4 protein. (Os04t0439100-03)
isotig40110	8	0	4.40157	4.0291	7.38656	0.00657132	0.0542503	AT3G15370.1	no_rice	NA	expansin 12
isotig36081	13	34	-1.25087	5.58745	7.38448	0.00657892	0.0542782	NA	no_hit	NA	NA
isotig54962	0	8	-4.39687	4.0326	7.36984	0.00663269	0.0545644	NA	no_hit	NA	NA
isotig62511	0	6	-4.02882	3.88185	7.35939	0.00667135	0.0545644	NA	no_hit	NA	NA
isotig30007	1	12	-3.12802	4.35812	7.32832	0.00678766	0.0545644	Os08t0115800-01	Os08g0115800	NA	No apical meristem (NAM) protein domain containing protein. (Os08t0115800-01)
isotig39659	3	16	-2.19314	4.66291	7.358	0.0066765	0.0545644	Os08t0111300-01	Os08g0111300	NA	Transferase family protein. (Os08t0111300-01)
isotig31601	65	39	0.850543	6.57291	7.3365	0.00675681	0.0545644	CAA34004	CAA34004	rbcL	Ribulose bisphosphate carboxylase large chain [Source:UniProtKB/TrEMBL;Acc:A0A0K0LQW8]
isotig01651	52	29	0.954145	6.25911	7.33017	0.00678065	0.0545644	BAC19866	BAC19866	NA	NADH dehydrogenase subunit 7
isotig40238	19	6	1.73095	4.92655	7.32924	0.00678418	0.0545644	Os04t0191000-01	Os04g0191000	NA	Similar to OSIGBa0114M03.4 protein. (Os04t0191000-01)
isotig27513	23	7	1.73817	5.10048	7.37295	0.00662121	0.0545644	Os01t0816400-02	Os01g0816400	MOR1	Similar to microtubule organization protein. (Os01t0816400-01);Similar to Microtubule bundling polypeptide TMBP200. (Os01t0816400-02)
isotig47429	16	4	1.9927	4.70938	7.35662	0.00668164	0.0545644	NA	no_hit	NA	NA
isotig46197	12	2	2.54142	4.4236	7.35077	0.0067034	0.0545644	Os10t0464400-01	Os10g0464400	NA	Haloacid dehalogenase-like hydrolase domain containing protein. (Os10t0464400-01)
isotig43923	9	1	2.89597	4.18014	7.36854	0.00663747	0.0545644	NA	no_hit	NA	NA
isotig29247	10	1	2.95895	4.23209	7.34315	0.00673189	0.0545644	Os05t0451900-01	Os05g0451900	OsSTA151	Similar to Axi 1 (Auxin-independent growth promoter)-like protein. (Os05t0451900-01)
isotig42300	5	0	3.89683	3.79971	7.3293	0.00678393	0.0545644	NA	no_hit	NA	NA
isotig00388	5	0	3.89733	3.80132	7.33138	0.00677611	0.0545644	Os06t0716700-02	Os06g0716700	RICE 90KDA HEAT SHOCK PROTEIN	Similar to Heat shock protein 90. (Os06t0716700-01);Similar to Heat shock protein 90. (Os06t0716700-02);Similar to Heat shock protein 90. (Os06t0716700-03)
isotig00694	5	0	3.89733	3.80132	7.33138	0.00677611	0.0545644	Os04t0616700-03	Os04g0616700	NA	Hypothetical conserved gene. (Os04t0616700-01);Hypothetical conserved gene. (Os04t0616700-02);Similar to H0525G02.12 protein. (Os04t0616700-03);Similar to H0525G02.12 protein. (Os04t0616700-04)
isotig07756	5	0	3.89733	3.80132	7.33138	0.00677611	0.0545644	Os10t0131100-00	Os10g0131100	NA	Similar to NB-ARC domain containing protein. (Os10t0131100-00)
isotig14210	5	0	3.89733	3.80132	7.33138	0.00677611	0.0545644	NA	no_hit	NA	NA
isotig15256	5	0	3.89733	3.80132	7.33138	0.00677611	0.0545644	AT1G79510.2	no_rice	NA	hypothetical protein (DUF2358)
isotig15918	5	0	3.89733	3.80132	7.33138	0.00677611	0.0545644	NA	no_hit	NA	NA
isotig16429	5	0	3.89733	3.80132	7.33138	0.00677611	0.0545644	Os01t0957000-01	Os01g0957000	NA	ATP-NAD kinase, PpnK-type, all-beta domain containing protein. (Os01t0957000-01);Similar to cDNA clone:J013089M16, full insert sequence. (Os01t0957000-02)
isotig18005	5	0	3.89733	3.80132	7.33138	0.00677611	0.0545644	Os01t0275600-01	Os01g0275600	NA	Similar to Argonaute 4 protein. (Os01t0275600-01);Similar to Protein argonaute 4A. (Os01t0275600-02)
isotig18478	5	0	3.89733	3.80132	7.33138	0.00677611	0.0545644	Os11t0249900-01	Os11g0249900	NA	Protein kinase-like domain containing protein. (Os11t0249900-01);Similar to Protein kinase domain containing protein, expressed. (Os11t0249900-02)
isotig20601	5	0	3.89733	3.80132	7.33138	0.00677611	0.0545644	Os11t0251400-02	Os11g0251400	NA	Hypothetical conserved gene. (Os11t0251400-01);Ankyrin repeat containing protein. (Os11t0251400-02);Hypothetical conserved gene. (Os11t0251400-03);Ankyrin repeat domain containing protein. (Os11t0251400-04)
isotig20744	5	0	3.89733	3.80132	7.33138	0.00677611	0.0545644	Os02t0216300-01	Os02g0216300	NA	Similar to cDNA clone:J023088C01, full insert sequence. (Os02t0216300-01);Similar to cDNA clone:J023088C01, full insert sequence. (Os02t0216300-04);Similar to cDNA clone:J023088C01, full insert sequence. (Os02t0216300-05);Similar to cDNA clone:J023088C01, full insert sequence. (Os02t0216300-07);Similar to cDNA clone:001-032-A03, full insert sequence. (Os02t0216300-09)
isotig21964	5	0	3.89733	3.80132	7.33138	0.00677611	0.0545644	Os12t0102500-01	Os12g0102500	NA	Serine/threonine protein kinase-related domain containing protein. (Os12t0102500-01);Serine/threonine protein kinase-related domain containing protein. (Os12t0102500-02)
isotig23753	5	0	3.89733	3.80132	7.33138	0.00677611	0.0545644	Os01t0971500-01	Os01g0971500	NA	Similar to Cytochrome b5. (Os01t0971500-01)
isotig28353	5	0	3.89733	3.80132	7.33138	0.00677611	0.0545644	Os04t0659150-00	Os04g0659150	NA	Similar to OSIGBa0132E09-OSIGBa0108L24.12 protein. (Os04t0659150-00)
isotig28996	5	0	3.89733	3.80132	7.33138	0.00677611	0.0545644	Os02t0755000-01	Os02g0755000	TUMOROUS SHOOT DEVELOPMENT 2	Putative methyltransferase, Pectin synthesis and methylesterification, Root development, Cellular adhesion (Os02t0755000-01)
isotig31015	5	0	3.89733	3.80132	7.33138	0.00677611	0.0545644	AT5G03540.2	no_rice	NA	exocyst subunit exo70 family protein A1
isotig39516	5	0	3.89733	3.80132	7.33138	0.00677611	0.0545644	Os03t0780400-01	Os03g0780400	actin depolymerizing factor 2	Similar to Actin-depolymerizing factor 6 (ADF-6) (AtADF6). (Os03t0780400-01)
isotig48813	5	0	3.89733	3.80132	7.33138	0.00677611	0.0545644	NA	no_hit	NA	NA
isotig56445	5	0	3.89733	3.80132	7.33138	0.00677611	0.0545644	NA	no_hit	NA	NA
isotig00047	5	0	3.89781	3.80293	7.33335	0.00676868	0.0545644	Os03t0203700-01	Os03g0203700	CA2+-ATPASE 1	Similar to Calcium-transporting ATPase 2, plasma membrane-type (EC 3.6.3.8) (Ca(2+)-ATPase isoform 2). (Os03t0203700-01);Similar to Calcium-transporting ATPase 2, plasma membrane-type (EC 3.6.3.8) (Ca(2+)-ATPase isoform 2). (Os03t0203700-02)
isotig07973	5	0	3.89781	3.80293	7.33335	0.00676868	0.0545644	NA	no_hit	NA	NA
isotig18965	5	0	3.89781	3.80293	7.33335	0.00676868	0.0545644	NA	no_hit	NA	NA
isotig24219	5	0	3.89781	3.80293	7.33335	0.00676868	0.0545644	Os12t0112401-00	Os12g0112401	NA	Similar to RNA-binding protein 12. (Os12t0112401-00)
isotig37175	5	0	3.89781	3.80293	7.33335	0.00676868	0.0545644	Os01t0667200-02	Os01g0667200	GLYOXALASE II-1	Mitochondrial sulfur dioxygenase, Abiotic stress response (Os01t0667200-01);Similar to Glyoxalase II. (Os01t0667200-02)
isotig37746	5	0	3.89781	3.80293	7.33335	0.00676868	0.0545644	Os08t0360000-01	Os08g0360000	NA	Conserved hypothetical protein. (Os08t0360000-01)
isotig39814	5	0	3.89781	3.80293	7.33335	0.00676868	0.0545644	NA	no_hit	NA	NA
isotig59927	5	0	3.89781	3.80293	7.33335	0.00676868	0.0545644	Os09t0356100-01	Os09g0356100	NA	Similar to H1005F08.16 protein. (Os09t0356100-01)
isotig67476	5	0	3.89781	3.80293	7.33335	0.00676868	0.0545644	NA	no_hit	NA	NA
isotig00522	12	33	-1.33134	5.53445	7.32328	0.00680672	0.0546835	Os12t0238100-01	Os12g0238100	SEC10	Exocyst complex component Sec10 family protein. (Os12t0238100-01);Similar to Exocyst complex component 5. (Os12t0238100-02)
isotig31007	18	44	-1.14673	5.92428	7.31774	0.0068277	0.0548178	NA	no_hit	NA	NA
isotig05396	1	11	-2.95248	4.29844	7.31184	0.00685016	0.0548953	Os04t0461800-01	Os04g0461800	DEEP WATER TOLERANCE 2	Actin-binding FH2 domain containing protein. (Os04t0461800-01)
isotig49041	11	2	2.36069	4.35637	7.31285	0.00684633	0.0548953	NA	no_hit	NA	NA
isotig17888	5	0	3.89973	3.80454	7.31403	0.00684184	0.0548953	Os01t0818200-01	Os01g0818200	NA	Pentatricopeptide repeat domain containing protein. (Os01t0818200-01);Hypothetical gene. (Os01t0818200-02)
isotig36280	6	0	4.08184	3.8794	7.30708	0.00686834	0.0550067	Os11t0608300-01	Os11g0608300	NA	Barley stem rust resistance protein. (Os11t0608300-01)
isotig08952	0	6	-4.03526	3.88291	7.30342	0.00688235	0.0550503	Os04t0584600-02	Os04g0584600	NA	Similar to Calcium dependent protein kinase. (Os04t0584600-01);Similar to Calcium-dependent protein kinase. (Os04t0584600-02);Similar to cDNA clone:001-041-E12, full insert sequence. (Os04t0584600-03)
isotig40340	12	32	-1.26746	5.52538	7.30385	0.00688068	0.0550503	Os11t0660500-01	Os11g0660500	translationally controlled tumor protein	Translationally controlled tumor protein, Mercury tolerance (Os11t0660500-01);Splicing variant of OsTCTPa (Os11t0660500-02)
isotig29928	0	6	-4.02832	3.88185	7.29956	0.00689715	0.0551343	Os02t0681700-01	Os02g0681700	NA	Serine/threonine protein kinase-related domain containing protein. (Os02t0681700-01)
isotig27847	6	0	4.08135	3.8794	7.2939	0.00691891	0.0552739	Os03t0185500-01	Os03g0185500	NA	Similar to binding protein. (Os03t0185500-01)
isotig50481	35	15	1.30271	5.66419	7.28781	0.0069424	0.0554271	NA	no_hit	NA	NA
isotig52250	16	4	2.04465	4.72376	7.28221	0.0069641	0.0555658	Os06t0484800-00	Os06g0484800	NA	Reverse transcriptase domain containing protein. (Os06t0484800-00)
isotig34151	14	3	2.24675	4.58157	7.27954	0.00697442	0.0556136	NA	no_hit	NA	NA
isotig06962	7	27	-1.7721	5.23434	7.27526	0.00699108	0.0556868	Os08t0125800-01	Os08g0125800	NA	Hypothetical conserved gene. (Os08t0125800-01)
isotig17174	5	0	3.89533	3.79971	7.27496	0.00699225	0.0556868	Os06t0106100-01	Os06g0106100	NA	Cwf15/Cwc15 cell cycle control protein family protein. (Os06t0106100-01);Similar to pre-mRNA-splicing factor cwc15. (Os06t0106100-02)
isotig00520	14	35	-1.1836	5.64097	7.27369	0.00699721	0.0556917	Os12t0238100-01	Os12g0238100	SEC10	Exocyst complex component Sec10 family protein. (Os12t0238100-01);Similar to Exocyst complex component 5. (Os12t0238100-02)
isotig06389	7	25	-1.66476	5.17037	7.26873	0.00701654	0.0558111	Os02t0778300-01	Os02g0778300	NA	Conserved hypothetical protein. (Os02t0778300-01);Similar to predicted protein. (Os02t0778300-02);Non-protein coding transcript. (Os02t0778300-03)
isotig16457	13	3	2.10083	4.52648	7.26456	0.00703285	0.0559061	Os03t0707600-01	Os03g0707600	SLENDER RICE1	DELLA repressor protein, Gibberellin signaling (Os03t0707600-01)
isotig36656	1	11	-2.91658	4.29704	7.25832	0.00705732	0.056066	Os12t0145100-01	Os12g0145100	NA	Similar to Wali7 protein (Fragment). (Os12t0145100-01)
isotig02291	5	0	3.9036	3.80454	7.25566	0.00706779	0.0561066	Os12t0291100-01	Os12g0291100	NA	Similar to Petunia ribulose 1,5-bisphosphate carboxylase small subunit mRNA (clone pSSU 51), partial cds. (Fragment). (Os12t0291100-01);Similar to Ribulose bisphosphate carboxylase small chain. (Os12t0291100-02);Non-protein coding transcript. (Os12t0291100-03)
isotig15349	6	0	4.09836	3.88099	7.2548	0.00707117	0.0561066	Os11t0112300-01	Os11g0112300	NA	Similar to GCN5L1 family protein. (Os11t0112300-01)
isotig64041	54	99	-0.761474	7.07059	7.25122	0.00708528	0.0561839	NA	no_hit	NA	NA
isotig19450	0	6	-4.02904	3.88202	7.24436	0.00711241	0.0563643	Os01t0793500-01	Os01g0793500	NA	Similar to mRNA, clone: RTFL01-05-M08. (Os01t0793500-01)
isotig50015	9	27	-1.43948	5.2915	7.23353	0.00715544	0.0566571	NA	no_hit	NA	NA
isotig59179	25	55	-1.03065	6.23081	7.23284	0.00715818	0.0566571	NA	no_hit	NA	NA
isotig39335	1	10	-2.82	4.23765	7.22411	0.00719309	0.0568856	NA	no_hit	NA	NA
isotig42689	30	13	1.29501	5.49253	7.22341	0.00719589	0.0568856	NA	no_hit	NA	NA
isotig09350	7	25	-1.70247	5.16689	7.22206	0.00720131	0.0568935	NA	no_hit	NA	NA
isotig41147	6	0	4.1686	3.88579	7.20465	0.00727149	0.0574126	NA	no_hit	NA	NA
isotig53710	6	0	4.16862	3.88579	7.20289	0.00727862	0.0574336	Os01t0877500-01	Os01g0877500	NA	Zinc finger, RING/FYVE/PHD-type domain containing protein. (Os01t0877500-01);Hypothetical conserved gene. (Os01t0877500-02)
isotig30306	3	18	-2.37881	4.75601	7.19181	0.00732371	0.0577539	NA	no_hit	NA	NA
isotig06252	0	7	-4.22721	3.95941	7.1871	0.00734297	0.0578163	NA	no_hit	NA	NA
isotig49443	12	31	-1.22661	5.49631	7.18657	0.00734511	0.0578163	NA	no_hit	NA	NA
isotig61330	6	0	4.12164	3.8826	7.18711	0.00734292	0.0578163	NA	no_hit	NA	NA
isotig49688	0	6	-4.0357	3.88291	7.17479	0.00739349	0.0581616	NA	no_hit	NA	NA
isotig07887	0	6	-4.04193	3.88364	7.16706	0.00742545	0.0583772	Os03t0184550-01	Os03g0184550	NA	Similar to Dihydroflavonol-4-reductase. (Os03t0184550-01)
isotig48835	42	83	-0.85422	6.81463	7.15796	0.00746319	0.058638	NA	no_hit	NA	NA
isotig33729	0	6	-4.0271	3.88185	7.14725	0.00750791	0.0589534	Os05t0513200-00	Os05g0513200	NA	NLI interacting factor domain containing protein. (Os05t0513200-00)
isotig21848	188	282	-0.471447	8.61426	7.14186	0.0075305	0.0590947	Os07t0621500-01	Os07g0621500	NA	Similar to predicted protein. (Os07t0621500-01)
isotig21740	0	8	-4.4426	4.03529	7.12918	0.00758396	0.0594194	Os10t0446100-01	Os10g0446100	NA	WRC domain containing protein. (Os10t0446100-01)
isotig10915	0	6	-4.03295	3.88257	7.12875	0.00758575	0.0594194	Os12t0107500-01	Os12g0107500	NA	Similar to Macrophage migration inhibitory factor. (Os12t0107500-01)
isotig20214	1	11	-2.95282	4.29445	7.12957	0.0075823	0.0594194	Os03t0769050-00	Os03g0769050	NA	Similar to EMB2756. (Os03t0769050-00)
isotig04128	47	87	-0.77661	6.8941	7.12048	0.00762082	0.0596578	Os11t0672600-01	Os11g0672600	NA	Reverse transcriptase domain containing protein. (Os11t0672600-01)
isotig06727	0	6	-4.04095	3.88346	7.11524	0.00764315	0.0597247	Os04t0662600-00	Os04g0662600	FLAVANONE 3-HYDROXYLASE 1	Similar to Naringenin,2-oxoglutarate 3-dioxygenase. (Os04t0662600-00)
isotig35561	2	12	-2.2748	4.41283	7.11434	0.007647	0.0597247	Os03t0299600-01	Os03g0299600	NA	Wound-induced protein, Wun1 domain containing protein. (Os03t0299600-01)
isotig30022	2	12	-2.27472	4.41197	7.11381	0.00764925	0.0597247	Os12t0163500-01	Os12g0163500	NA	Homeodomain-like containing protein. (Os12t0163500-01);Similar to transcription factor. (Os12t0163500-02)
isotig43165	2	12	-2.27458	4.41371	7.11293	0.00765297	0.0597247	NA	no_hit	NA	NA
isotig17570	2	12	-2.27455	4.41338	7.11273	0.00765385	0.0597247	NA	no_hit	NA	NA
isotig15239	2	12	-2.27442	4.41525	7.11193	0.00765725	0.0597247	Os06t0561000-01	Os06g0561000	Myo-inositol oxygenase	Myo-inositol oxygenase, Drought stress tolerance (Os06t0561000-01)
isotig58332	0	6	-4.02819	3.88202	7.10795	0.00767428	0.0598212	NA	no_hit	NA	NA
isotig20838	7	0	4.24296	3.95625	7.10653	0.00768036	0.0598323	Os01t0970600-01	Os01g0970600	NA	Similar to ATP binding protein. (Os01t0970600-01)
isotig40831	0	6	-4.04104	3.88346	7.10544	0.00768502	0.0598323	NA	no_hit	NA	NA
isotig51593	6	0	4.28095	3.89063	7.10192	0.00770014	0.0599138	NA	no_hit	NA	NA
isotig00222	4	19	-2.04098	4.83752	7.09899	0.00771276	0.0599757	NA	no_hit	NA	NA
isotig54385	6	0	4.16949	3.88579	7.09753	0.00771904	0.0599882	NA	no_hit	NA	NA
isotig42456	1	10	-2.8129	4.23941	7.09062	0.00774883	0.0601555	NA	no_hit	NA	NA
isotig36597	5	0	3.89046	3.79971	7.09037	0.00774992	0.0601555	Os07t0606600-01	Os07g0606600	HAP3F SUBUNIT OF CCAAT-BOX BINDING COMPLEX	Similar to Nuclear factor Y transcription factor subunit B homolog. (Os07t0606600-01)
isotig27851	6	0	4.28178	3.89063	7.08525	0.00777208	0.0602911	Os03t0401100-01	Os03g0401100	NA	Similar to Protein kinase domain containing protein, expressed. (Os03t0401100-01)
isotig24488	61	35	0.898478	6.45987	7.08348	0.00777977	0.0603144	Os02t0695700-01	Os02g0695700	NA	Conserved hypothetical protein. (Os02t0695700-01)
isotig15037	0	6	-4.03604	3.88291	7.07118	0.00783336	0.0606364	NA	no_hit	NA	NA
isotig52326	2	15	-2.55698	4.5674	7.0707	0.00783546	0.0606364	NA	no_hit	NA	NA
isotig23390	2	12	-2.27598	4.4113	7.07157	0.00783164	0.0606364	Os07t0562700-01	Os07g0562700	NA	Similar to Type III chlorophyll a/b-binding protein (Fragment). (Os07t0562700-01);Similar to Type III chlorophyll a/b-binding protein (Fragment). (Os07t0562700-02)
isotig42639	0	6	-4.03293	3.88257	7.06302	0.00786912	0.0608602	NA	no_hit	NA	NA
isotig58896	6	0	4.15009	3.88421	7.06047	0.00788031	0.0609101	NA	no_hit	NA	NA
isotig28793	20	6	1.82518	4.96923	7.05932	0.00788537	0.0609126	Os12t0566000-02	Os12g0566000	EFFLUX BORON TRANSPORTER 1	Similar to Boron transporter. (Os12t0566000-01);Boron (B) transporter, Boron uptake and xylem loading (Os12t0566000-02);Similar to Boron transporter. (Os12t0566000-03)
isotig41043	12	2	2.45266	4.40943	7.05479	0.00790534	0.0610302	NA	no_hit	NA	NA
isotig24090	11	2	2.39205	4.36419	7.05089	0.00792258	0.0611266	Os01t0675700-01	Os01g0675700	IAA5	Similar to Auxin-responsive protein IAA14 (Indoleacetic acid-induced protein 14) (SOLITARY-ROOT protein). (Os01t0675700-01);Similar to Auxin-responsive protein IAA14 (Indoleacetic acid-induced protein 14) (SOLITARY-ROOT protein). (Os01t0675700-02)
isotig60895	0	6	-4.04339	3.88364	7.03641	0.00798692	0.0615491	NA	no_hit	NA	NA
isotig61922	0	6	-4.03615	3.88291	7.03689	0.00798476	0.0615491	NA	no_hit	NA	NA
isotig46408	0	6	-4.03293	3.88257	7.03135	0.00800949	0.061686	NA	no_hit	NA	NA
isotig21604	77	44	0.883989	6.76211	7.02973	0.00801674	0.0617049	Os04t0559100-00	Os04g0559100	guanine nucleotide exchange factor for Rop 9	Similar to Pollen-specific kinase partner protein. (Os04t0559100-00)
isotig20842	71	122	-0.672985	7.38332	7.01933	0.00806345	0.0620272	NA	no_hit	NA	NA
isotig27412	0	6	-4.03293	3.88257	7.01621	0.00807748	0.0620981	NA	no_hit	NA	NA
isotig00562	71	123	-0.669957	7.39785	7.00652	0.00812135	0.062398	NA	no_hit	NA	NA
isotig21393	6	0	4.18427	3.88582	7.00411	0.0081323	0.0624448	Os03t0746700-01	Os03g0746700	NA	Conserved hypothetical protein. (Os03t0746700-01)
isotig13462	5	0	3.90651	3.80292	6.99954	0.00815307	0.0625669	Os09t0410125-00	Os09g0410125	NA	Similar to membrane alanyl aminopeptidase. (Os09t0410125-00)
isotig36254	0	6	-4.03629	3.88291	6.99313	0.00818231	0.062679	Os05t0104800-01	Os05g0104800	EUKARYOTIC INITIATION FACTOR 3F	Eukaryotic translation initiation factor 3 subunit f, Microgametogenesis (Os05t0104800-01)
isotig00555	179	300	-0.671977	8.63952	6.99367	0.00817986	0.062679	NA	no_hit	NA	NA
isotig16867	7	0	4.44973	3.96584	6.99352	0.00818053	0.062679	NA	no_hit	NA	NA
isotig54369	0	6	-4.02588	3.88185	6.98838	0.00820404	0.0628081	NA	no_hit	NA	NA
isotig45393	17	40	-1.09713	5.81939	6.98077	0.00823902	0.0629633	NA	no_hit	NA	NA
isotig37130	9	1	2.86052	4.17378	6.9825	0.00823106	0.0629633	Os09t0356100-01	Os09g0356100	NA	Similar to H1005F08.16 protein. (Os09t0356100-01)
isotig21077	5	0	3.92006	3.80454	6.98122	0.00823693	0.0629633	NA	no_hit	NA	NA
isotig07993	2	12	-2.27484	4.4142	6.97757	0.00825377	0.0630386	Os03t0245300-01	Os03g0245300	NA	Similar to Hydroxyproline-rich glycoprotein DZ-HRGP precursor. (Os03t0245300-01)
isotig51679	28	61	-1.02544	6.3684	6.97196	0.00827966	0.0631876	Os08t0125300-01	Os08g0125300	NA	Integrase, catalytic core domain containing protein. (Os08t0125300-01)
isotig26864	6	0	4.28734	3.89063	6.97122	0.00828311	0.0631876	Os07t0620500-01	Os07g0620500	NA	Oligosaccaryltransferase domain containing protein. (Os07t0620500-01)
isotig28846	56	103	-0.740702	7.14015	6.96514	0.0083113	0.063365	NA	no_hit	NA	NA
isotig39328	19	6	1.73945	4.92865	6.95793	0.00834483	0.063583	NA	no_hit	NA	NA
isotig45757	0	6	-4.02728	3.88202	6.95554	0.00835602	0.0636305	NA	no_hit	NA	NA
isotig00505	0	6	-4.04244	3.88346	6.95229	0.00837119	0.0637083	Os12t0238100-01	Os12g0238100	SEC10	Exocyst complex component Sec10 family protein. (Os12t0238100-01);Similar to Exocyst complex component 5. (Os12t0238100-02)
isotig38896	6	0	4.06905	3.8794	6.95104	0.00837705	0.0637151	NA	no_hit	NA	NA
isotig27493	9	1	2.86227	4.17383	6.94687	0.00839662	0.0637885	Os04t0625300-01	Os04g0625300	NA	Similar to OSIGBa0148A10.3 protein. (Os04t0625300-01)
isotig28007	6	0	4.17064	3.88579	6.94744	0.00839391	0.0637885	Os07t0596300-02	Os07g0596300	BENT UPPERMOST INTERNODE 1	Actin-binding FH2 domain containing protein. (Os07t0596300-01);Class II formin, Type II formin, Actin organization, Morphogenesis (Os07t0596300-02)
isotig28182	11	1	3.10912	4.2961	6.94318	0.00841394	0.0638823	Os05t0280700-01	Os05g0280700	Catharanthus roseus receptor-like kinase1-like kinase 11	Similar to Resistance protein candidate (Fragment). (Os05t0280700-01);Hypothetical conserved gene. (Os05t0280700-02)
isotig00236	5	19	-1.73679	4.88452	6.93911	0.00843313	0.0639902	NA	no_hit	NA	NA
isotig49739	210	132	0.727979	8.15934	6.9368	0.008444	0.0640349	NA	no_hit	NA	NA
isotig34071	0	8	-4.38839	4.03226	6.92262	0.0085112	0.0645064	NA	no_hit	NA	NA
isotig07868	16	38	-1.11262	5.7525	6.91351	0.00855468	0.0647978	Os07t0622000-01	Os07g0622000	NA	Serine/threonine protein kinase, Hyperosmotic stress response, Abscisic acid (ABA)-dependent gene regulation (Os07t0622000-01)
isotig56952	4	18	-1.9492	4.79946	6.89137	0.00866131	0.0655282	NA	no_hit	NA	NA
isotig49128	6	0	4.11242	3.88258	6.89225	0.00865703	0.0655282	NA	no_hit	NA	NA
isotig54506	20	48	-1.12603	6.0262	6.88947	0.00867051	0.0655352	NA	no_hit	NA	NA
isotig26985	38	77	-0.876066	6.70739	6.88592	0.00868773	0.0655352	NA	no_hit	NA	NA
isotig60266	27	12	1.26102	5.38746	6.88637	0.00868554	0.0655352	NA	no_hit	NA	NA
isotig34883	6	0	4.06681	3.8794	6.88672	0.00868385	0.0655352	NA	no_hit	NA	NA
isotig10751	7	0	4.45795	3.96739	6.88863	0.00867455	0.0655352	Os02t0635000-01	Os02g0635000	nitrilase 1	Similar to Nitrilase 1. (Os02t0635000-01)
isotig45134	0	6	-4.04501	3.88364	6.88301	0.00870191	0.0656037	Os01t0856800-01	Os01g0856800	NA	Similar to pleckstrin homology domain-containing protein 1. (Os01t0856800-01);Pleckstrin homology-type domain containing protein. (Os01t0856800-02)
isotig26335	0	7	-4.22278	3.95924	6.87691	0.00873164	0.0657123	Os01t0679700-02	Os01g0679700	NA	Similar to 60S ribosomal protein L37a. (Os01t0679700-02);Similar to 60S ribosomal protein L37a. (Os01t0679700-03)
isotig13083	17	3	2.36772	4.70417	6.87766	0.00872797	0.0657123	Os12t0433700-01	Os12g0433700	NA	Lg106-like family protein. (Os12t0433700-01)
isotig28744	6	0	4.1867	3.88582	6.87729	0.00872977	0.0657123	Os05t0594700-02	Os05g0594700	HYPEROSMOLALITY-GATED CALCIUM-PERMEABLE CHANNEL 1.2	Similar to Hv711N16.16 (Fragment). (Os05t0594700-01);Similar to Hv711N16.16 (Fragment). (Os05t0594700-02)
isotig31720	0	6	-4.04513	3.88364	6.87196	0.00875584	0.0658558	NA	no_hit	NA	NA
isotig07678	7	0	4.45829	3.96739	6.86408	0.00879453	0.0661081	NA	no_hit	NA	NA
isotig19124	5	0	3.90963	3.80292	6.85513	0.00883871	0.0664014	Os10t0572900-02	Os10g0572900	NA	Similar to AT-hook protein 1. (Os10t0572900-01);Protein of unknown function DUF296 domain containing protein. (Os10t0572900-02);Similar to AT-hook protein 1. (Os10t0572900-03)
isotig02238	0	6	-4.02307	3.88168	6.84919	0.00886813	0.0665408	Os04t0119500-03	Os04g0119500	NA	Non-protein coding transcript. (Os04t0119500-01);Similar to Membrane related protein-like. (Os04t0119500-02);Similar to Membrane related protein-like. (Os04t0119500-03)
isotig20660	6	24	-1.82021	5.10743	6.84825	0.0088728	0.0665408	Os08t0525000-01	Os08g0525000	small GTP-binding protein OsRab11G2	Ras GTPase family protein. (Os08t0525000-01)
isotig00558	152	237	-0.514284	8.36169	6.84938	0.00886722	0.0665408	NA	no_hit	NA	NA
isotig12118	2	12	-2.27459	4.41058	6.83669	0.0089304	0.0668448	Os01t0805900-01	Os01g0805900	BETA-TUBULIN 4	Tubulin beta-2 chain (Beta-2 tubulin). (Os01t0805900-01)
isotig39749	3	14	-1.98074	4.57179	6.83381	0.00894481	0.0668448	Os05t0380700-01	Os05g0380700	NA	Conserved hypothetical protein. (Os05t0380700-01)
isotig06050	3	14	-1.98047	4.57165	6.83189	0.00895444	0.0668448	NA	no_hit	NA	NA
isotig61290	3	14	-1.98046	4.57149	6.83179	0.00895494	0.0668448	Os05t0137400-01	Os05g0137400	Aspartic acid protease 1, aspartic proteinase	Similar to Aspartic protease precursor. (Os05t0137400-01)
isotig05754	4	17	-1.88423	4.75784	6.83764	0.00892568	0.0668448	Os09t0114500-01	Os09g0114500	BRITTLE CULM 12	Kinesin-4 protein with transcription regulation activity, Cell cycle and wall modification, Cell elongation by regulating GA biosynthesis pathway (Os09t0114500-01);Similar to Kinesin-like protein. (Os09t0114500-02);Similar to FRA1 (FRAGILE FIBER 1); microtubule motor. (Os09t0114500-03);Hypothetical protein. (Os09t0114500-04)
isotig10041	6	20	-1.56292	4.96041	6.83372	0.00894529	0.0668448	NA	no_hit	NA	NA
isotig26542	6	20	-1.56277	4.96069	6.8324	0.00895191	0.0668448	Os03t0402400-00	Os03g0402400	NA	Similar to Ribosome-associated protein p40-like. (Os03t0402400-00)
isotig12256	7	0	4.45874	3.96739	6.83182	0.0089548	0.0668448	Os06t0681600-02	Os06g0681600	class III peroxidase 89	Haem peroxidase family protein. (Os06t0681600-01);Similar to peroxidase 39. (Os06t0681600-02)
isotig49385	0	6	-4.02278	3.88168	6.81587	0.00903511	0.0673142	Os10t0432200-01	Os10g0432200	NA	Conserved hypothetical protein. (Os10t0432200-01)
isotig19803	14	34	-1.14222	5.61465	6.81515	0.00903877	0.0673142	NA	no_hit	NA	NA
isotig05618	17	40	-1.0963	5.81925	6.81547	0.00903716	0.0673142	NA	no_hit	NA	NA
isotig47466	7	0	4.30825	3.95945	6.81747	0.00902704	0.0673142	AT2G31940.1	no_rice	NA	oxidoreductase/transition metal ion-binding protein
isotig27326	0	6	-4.03684	3.88291	6.81147	0.00905739	0.0673748	Os11t0599200-01	Os11g0599200	NA	UDP-glucuronosyl/UDP-glucosyltransferase family protein. (Os11t0599200-01)
isotig26372	31	15	1.14291	5.57188	6.81214	0.00905404	0.0673748	NA	no_hit	NA	NA
isotig57024	19	43	-1.04921	5.91581	6.78319	0.00920204	0.0684112	NA	no_hit	NA	NA
isotig16898	4	17	-1.87339	4.75694	6.78058	0.0092155	0.0684717	NA	no_hit	NA	NA
isotig40571	8	1	2.70558	4.10469	6.76749	0.00928335	0.0686189	Os04t0476500-01	Os04g0476500	NA	MULE transposase, conserved domain domain containing protein. (Os04t0476500-01);MULE transposase, conserved domain domain containing protein. (Os04t0476500-02)
isotig31323	8	1	2.70567	4.10398	6.76791	0.00928115	0.0686189	Os08t0468400-01	Os08g0468400	NA	Kinetochore protein Ndc80 domain containing protein. (Os08t0468400-01)
isotig55670	8	1	2.7058	4.10629	6.7687	0.00927704	0.0686189	AT1G63450.1	no_rice	NA	root hair specific 8
isotig47115	8	1	2.70589	4.10557	6.76912	0.00927483	0.0686189	NA	no_hit	NA	NA
isotig42427	8	1	2.70602	4.10786	6.76993	0.00927065	0.0686189	NA	no_hit	NA	NA
isotig04915	8	1	2.70611	4.10715	6.77035	0.00926844	0.0686189	Os02t0177600-01	Os02g0177600	4-COUMARATE:COENZYME A LIGASE 3	4-coumarate:coenzyme A ligase, Lignin biosynthesis, Defense against wounding (Os02t0177600-01)
isotig38240	8	1	2.70611	4.10715	6.77035	0.00926844	0.0686189	NA	no_hit	NA	NA
isotig24440	6	0	4.12388	3.88261	6.76919	0.00927448	0.0686189	Os03t0713600-01	Os03g0713600	NA	Aldo/keto reductase domain containing protein. (Os03t0713600-01)
isotig56897	6	0	4.18871	3.88582	6.76989	0.00927086	0.0686189	NA	no_hit	NA	NA
isotig47799	16	5	1.71503	4.75331	6.75614	0.00934256	0.0690168	NA	no_hit	NA	NA
isotig19617	5	0	3.91164	3.80292	6.75376	0.00935504	0.0690693	NA	no_hit	NA	NA
isotig03969	9	1	2.94712	4.18086	6.74997	0.00937495	0.0691369	BAC19858	BAC19858	orf490	Orf490 protein [Source:UniProtKB/TrEMBL;Acc:Q8HCR1]
isotig19207	6	0	4.286	3.89062	6.75066	0.00937132	0.0691369	NA	no_hit	NA	NA
isotig47384	0	6	-4.02219	3.88168	6.74589	0.00939637	0.0691419	NA	no_hit	NA	NA
isotig28230	4	16	-1.79269	4.71268	6.74575	0.00939714	0.0691419	AT1G70140.1	no_rice	NA	formin 8
isotig46537	34	17	1.09875	5.69323	6.74711	0.00938997	0.0691419	NA	no_hit	NA	NA
isotig52914	17	4	2.09433	4.75738	6.74601	0.00939578	0.0691419	NA	no_hit	NA	NA
isotig26444	0	6	-4.03288	3.88257	6.7446	0.00940321	0.0691469	NA	no_hit	NA	NA
isotig15728	28	12	1.30004	5.40886	6.73683	0.00944423	0.069384	Os05t0405000-01	Os05g0405000	FLOURY ENDOSPERM 4	Orthophosphate dikinase precursor (EC 2.7.9.1). (Os05t0405000-01);Similar to Isoform 2 of Pyruvate, phosphate dikinase 1, chloroplastic. (Os05t0405000-02)
isotig18151	5	0	3.86897	3.7981	6.73543	0.00945164	0.069384	Os01t0832300-00	Os01g0832300	NA	Similar to Calcium-dependent protein kinase. (Os01t0832300-00)
isotig39502	5	0	3.91197	3.80292	6.73622	0.00944747	0.069384	NA	no_hit	NA	NA
isotig03478	0	7	-4.21511	3.95887	6.7277	0.00949268	0.0695242	BAC19858	BAC19858	orf490	Orf490 protein [Source:UniProtKB/TrEMBL;Acc:Q8HCR1]
isotig58309	12	34	-1.34909	5.56688	6.72879	0.00948687	0.0695242	AT1G79160.1	no_rice	NA	filamentous hemagglutinin transporter
isotig31868	86	56	0.722175	6.97517	6.72674	0.00949779	0.0695242	AT4G23160.3	no_rice	NA	cysteine-rich RECEPTOR-like kinase
isotig18164	29	13	1.26785	5.48155	6.72765	0.00949298	0.0695242	Os01t0575000-01	Os01g0575000	RHD3	Root hair defective 3 GTP-binding family protein. (Os01t0575000-01);Root hair defective 3 GTP-binding family protein. (Os01t0575000-02);Similar to Root hair defective 3 GTP-binding protein. (Os01t0575000-03)
isotig27821	5	0	3.91208	3.80292	6.73014	0.00947971	0.0695242	Os11t0446500-00	Os11g0446500	NA	Similar to Phospholipid-translocating P-type ATPase, flippase family protein, expressed. (Os11t0446500-00)
isotig28494	21	7	1.64928	5.03717	6.72537	0.00950511	0.0695382	NA	no_hit	NA	NA
isotig44181	6	20	-1.56389	4.95634	6.72407	0.00951201	0.0695492	NA	no_hit	NA	NA
isotig29706	1	9	-2.67014	4.17099	6.7113	0.00958038	0.0697097	Os05t0380700-01	Os05g0380700	NA	Conserved hypothetical protein. (Os05t0380700-01)
isotig40176	1	9	-2.67011	4.17065	6.7111	0.00958147	0.0697097	Os05t0361700-01	Os05g0361700	ETHYLENE RESPONSE FACTOR 61	Similar to EREBP-2 protein (Fragment). (Os05t0361700-01);Similar to ethylene responsive element binding protein 2. (Os05t0361700-02)
isotig28636	1	9	-2.66994	4.17238	6.71026	0.00958595	0.0697097	Os02t0528200-01	Os02g0528200	STARCH BRANCHING ENZYME 3	Starch branching enzyme 3, Starch synthesis (Os02t0528200-01)
isotig37338	1	9	-2.66984	4.1715	6.70974	0.00958875	0.0697097	NA	no_hit	NA	NA
isotig49625	1	9	-2.66984	4.1715	6.70974	0.00958875	0.0697097	NA	no_hit	NA	NA
isotig34116	1	9	-2.66966	4.1731	6.70884	0.00959363	0.0697097	NA	no_hit	NA	NA
isotig35672	1	9	-2.66966	4.1731	6.70884	0.00959363	0.0697097	Os01t0628700-01	Os01g0628700	NA	Cytochrome P450. (Os01t0628700-01)
isotig56301	14	4	1.82747	4.62164	6.71255	0.00957365	0.0697097	NA	no_hit	NA	NA
isotig08023	14	4	1.82748	4.62153	6.71262	0.00957331	0.0697097	NA	no_hit	NA	NA
isotig21506	14	4	1.82761	4.62304	6.71359	0.00956811	0.0697097	NA	no_hit	NA	NA
isotig43921	5	0	3.86788	3.7981	6.71057	0.00958429	0.0697097	NA	no_hit	NA	NA
isotig08781	5	0	3.91258	3.80292	6.70338	0.00962302	0.0698838	Os07t0544800-01	Os07g0544800	NA	Similar to Oxygen-evolving enhancer protein 3-2, chloroplast precursor (OEE3) (16 kDa subunit of oxygen evolving system of photosystem II) (OEC 16 kDa subunit) (Ferredoxin-NADP reductase binding protein) (BP). (Os07t0544800-01)
isotig16605	5	0	3.86729	3.7981	6.69683	0.00965844	0.0701014	NA	no_hit	NA	NA
isotig41955	2	12	-2.26746	4.41368	6.69407	0.00967341	0.0701309	NA	no_hit	NA	NA
isotig39044	8	1	2.70496	4.10626	6.69467	0.00967018	0.0701309	Os02t0671800-01	Os02g0671800	NA	Integrase, catalytic core domain containing protein. (Os02t0671800-01)
isotig15588	3	14	-1.97922	4.57282	6.69197	0.00968484	0.0701741	Os01t0679700-02	Os01g0679700	NA	Similar to 60S ribosomal protein L37a. (Os01t0679700-02);Similar to 60S ribosomal protein L37a. (Os01t0679700-03)
isotig35155	19	46	-1.12079	5.97837	6.68864	0.00970294	0.0702657	Os11t0656500-01	Os11g0656500	NA	Integrase, catalytic core domain containing protein. (Os11t0656500-01)
isotig29902	1	9	-2.66941	4.17381	6.68606	0.00971699	0.0702883	Os03t0620800-01	Os03g0620800	SLY1	Similar to SEC1-family transport protein SLY1 (AtSLY1). (Os03t0620800-01);Similar to SEC1 family transport protein SLY1. (Os03t0620800-02)
isotig48422	13	3	2.08515	4.51714	6.68686	0.00971261	0.0702883	NA	no_hit	NA	NA
isotig34016	5	18	-1.65947	4.84582	6.67808	0.00976057	0.0705638	Os06t0712700-01	Os06g0712700	SUPERWOMAN 1	Transcription factor, Development of lodicules and stamens (Os06t0712700-01)
isotig33966	15	4	1.95176	4.67681	6.67251	0.00979113	0.0707449	NA	no_hit	NA	NA
isotig03278	0	7	-4.27479	3.96225	6.66955	0.00980738	0.0708225	NA	no_hit	NA	NA
isotig56770	11	35	-1.47766	5.5831	6.66601	0.00982692	0.0709238	NA	no_hit	NA	NA
isotig03192	5	0	3.91339	3.80292	6.65844	0.00986872	0.0711855	AT3G60300.1	no_rice	NA	RWD domain-containing protein
isotig49139	1	9	-2.66912	4.17414	6.65573	0.00988373	0.0712538	Os07t0142700-00	Os07g0142700	NA	Transferase family protein. (Os07t0142700-00)
isotig24304	1	11	-2.99993	4.29863	6.64806	0.0099264	0.0715213	NA	no_hit	NA	NA
isotig30209	1	10	-2.83671	4.23572	6.6392	0.00997586	0.0718374	Os08t0526100-01	Os08g0526100	NA	NAD(P)-binding domain containing protein. (Os08t0526100-01)
isotig05620	2	13	-2.37509	4.46629	6.621	0.0100783	0.0725263	NA	no_hit	NA	NA
isotig22290	8	1	2.71322	4.11032	6.62021	0.0100828	0.0725263	Os12t0224000-01	Os12g0224000	NA	Similar to Diacylglycerol kinase 1 (EC 2.7.1.107) (Diglyceride kinase 1) (DGK 1) (DAG kinase 1). (Os12t0224000-01)
isotig15689	5	0	3.86382	3.7981	6.61672	0.0101026	0.0726278	Os01t0939600-01	Os01g0939600	glycerol-3-phosphate dehydrogenase 2	Similar to Glycerol-3-phosphate dehydrogenase-like protein (Fragment). (Os01t0939600-01)
isotig32642	0	6	-4.0211	3.88168	6.61417	0.010117	0.072691	Os01t0920000-01	Os01g0920000	cystathionine b-synthase domain containing protein OsCBSCBS5, CBS domain containing protein OsCBSCBS5	Cystathionine beta-synthase, core domain containing protein. (Os01t0920000-01);Cystathionine beta-synthase, core domain containing protein. (Os01t0920000-02)
isotig01875	15	37	-1.16844	5.71525	6.60942	0.0101441	0.0728445	Os08t0125300-01	Os08g0125300	NA	Integrase, catalytic core domain containing protein. (Os08t0125300-01)
isotig16415	4	16	-1.79229	4.71067	6.60834	0.0101502	0.0728479	Os01t0610100-01	Os01g0610100	NA	Similar to Clone ZZZ51 mRNA sequence. (Os01t0610100-01)
isotig21301	0	6	-4.05849	3.88436	6.60381	0.0101761	0.0729218	Os02t0617400-01	Os02g0617400	GDSL ESTERASE/LIPASE PROTEIN 40	Lipase, GDSL domain containing protein. (Os02t0617400-01)
isotig17767	22	7	1.7155	5.0722	6.60378	0.0101762	0.0729218	Os03t0719800-01	Os03g0719800	PHYTOCHROME A	Phytochrome A, Photoreceptor (Os03t0719800-01)
isotig32657	8	1	2.71234	4.11104	6.60356	0.0101775	0.0729218	Os05t0539700-01	Os05g0539700	NA	Similar to Nucleosome assembly protein 1. (Os05t0539700-01)
isotig29651	9	1	2.84403	4.1698	6.59095	0.0102498	0.0733582	Os01t0643300-01	Os01g0643300	PIN PROTEIN 10A	Auxin efflux carrier protein, Auxin transport, Drought tolerance (Os01t0643300-01);Similar to Auxin efflux carrier protein. (Os01t0643300-02)
isotig05878	5	0	3.91455	3.80292	6.59158	0.0102462	0.0733582	NA	no_hit	NA	NA
isotig46478	14	4	1.82483	4.61622	6.58925	0.0102597	0.0733876	NA	no_hit	NA	NA
isotig08639	0	6	-4.02089	3.88168	6.58784	0.0102678	0.0734048	Os10t0351200-00	Os10g0351200	NA	Similar to Cytochrome P450 family protein, expressed. (Os10t0351200-00)
isotig06170	13	3	2.1191	4.52477	6.58645	0.0102758	0.0734212	Os01t0742500-01	Os01g0742500	NA	Similar to Hexokinase. (Os01t0742500-01)
isotig12857	16	37	-1.07538	5.73207	6.58262	0.0102979	0.0735385	Os06t0303400-00	Os06g0303400	NA	Similar to aconitate hydratase, cytoplasmic. (Os06t0303400-00)
isotig57459	5	0	3.94006	3.80454	6.57603	0.0103361	0.0737706	NA	no_hit	NA	NA
isotig42558	30	11	1.50568	5.43832	6.5737	0.0103497	0.0738261	NA	no_hit	NA	NA
isotig40491	8	1	2.70502	4.10538	6.56724	0.0103873	0.0740534	NA	no_hit	NA	NA
isotig07805	0	5	-3.78777	3.80073	6.51684	0.0106858	0.0743266	Os01t0105900-01	Os01g0105900	NA	Carbohydrate/purine kinase domain containing protein. (Os01t0105900-01)
isotig20554	0	5	-3.78777	3.80073	6.51684	0.0106858	0.0743266	Os03t0215000-01	Os03g0215000	NA	Similar to integral membrane family protein. (Os03t0215000-01);Similar to integral membrane family protein. (Os03t0215000-02);Similar to integral membrane family protein. (Os03t0215000-03)
isotig22834	0	5	-3.78777	3.80073	6.51684	0.0106858	0.0743266	Os07t0635900-01	Os07g0635900	low temperature-induced low molecular weight integral membrane protein LTI6a, low temperature induced gene 6a, rare cold-inducible 2-10	Hydrophobic protein LTI6A (Low temperature-induced protein 6A). (Os07t0635900-01)
isotig27983	0	5	-3.78777	3.80073	6.51684	0.0106858	0.0743266	Os06t0318200-01	Os06g0318200	NA	Ankyrin domain containing protein. (Os06t0318200-01)
isotig30697	0	5	-3.78777	3.80073	6.51684	0.0106858	0.0743266	Os06t0114700-01	Os06g0114700	NA	Protein of unknown function DUF1218 family protein. (Os06t0114700-01);Protein of unknown function DUF1218 family protein. (Os06t0114700-02);Protein of unknown function DUF1218 family protein. (Os06t0114700-03)
isotig33858	0	5	-3.78777	3.80073	6.51684	0.0106858	0.0743266	NA	no_hit	NA	NA
isotig44087	0	5	-3.78777	3.80073	6.51684	0.0106858	0.0743266	NA	no_hit	NA	NA
isotig44386	0	5	-3.78777	3.80073	6.51684	0.0106858	0.0743266	Os07t0240600-01	Os07g0240600	endosperm-specific gene 102	UDP-glucuronosyl/UDP-glucosyltransferase family protein. (Os07t0240600-01)
isotig53179	0	5	-3.78777	3.80073	6.51684	0.0106858	0.0743266	NA	no_hit	NA	NA
isotig58344	0	5	-3.78777	3.80073	6.51684	0.0106858	0.0743266	NA	no_hit	NA	NA
isotig04445	0	5	-3.78772	3.80055	6.51666	0.0106869	0.0743266	NA	no_hit	NA	NA
isotig08798	0	5	-3.78772	3.80055	6.51666	0.0106869	0.0743266	NA	no_hit	NA	NA
isotig11657	0	5	-3.78772	3.80055	6.51666	0.0106869	0.0743266	Os07t0191200-01	Os07g0191200	H+-ATPASE 2	Plasma membrane H+ ATPase (EC 3.6.3.6). (Os07t0191200-01);Similar to Plasma membrane H+-ATPase. (Os07t0191200-02)
isotig19490	0	5	-3.78772	3.80055	6.51666	0.0106869	0.0743266	Os05t0406800-02	Os05g0406800	NA	Leucine-rich repeat, N-terminal domain containing protein. (Os05t0406800-01);Leucine-rich repeat, N-terminal domain containing protein. (Os05t0406800-02)
isotig23534	0	5	-3.78772	3.80055	6.51666	0.0106869	0.0743266	Os06t0221100-01	Os06g0221100	NA	TLDc domain containing protein. (Os06t0221100-01)
isotig26389	0	5	-3.78772	3.80055	6.51666	0.0106869	0.0743266	NA	no_hit	NA	NA
isotig30336	0	5	-3.78772	3.80055	6.51666	0.0106869	0.0743266	Os10t0480500-01	Os10g0480500	NA	Double-stranded RNA-binding-like domain containing protein. (Os10t0480500-01)
isotig30705	0	5	-3.78772	3.80055	6.51666	0.0106869	0.0743266	Os01t0924900-01	Os01g0924900	brassinosteroid receptor kinase (BRI1)-interacting protein 112, BRI1-interacting protein 112, brassinosteroid receptor kinase-interacting protein 112	GTP-binding signal recognition particle SRP54, G-domain containing protein. (Os01t0924900-01);Similar to BRI1-KD interacting protein 112 (Fragment). (Os01t0924900-02)
isotig32962	0	5	-3.78772	3.80055	6.51666	0.0106869	0.0743266	Os07t0114400-01	Os07g0114400	casein kinase II-alpha, CK2alpha subunit 2	Casein kinase II alpha subunit. (Os07t0114400-01)
isotig42004	0	5	-3.78772	3.80055	6.51666	0.0106869	0.0743266	Os03t0313000-01	Os03g0313000	NA	Similar to NADH-ubiquinone oxidoreductase (Fragment). (Os03t0313000-01)
isotig47675	0	5	-3.78772	3.80055	6.51666	0.0106869	0.0743266	NA	no_hit	NA	NA
isotig08412	0	5	-3.78752	3.79983	6.51587	0.0106916	0.0743266	Os12t0169000-00	Os12g0169000	NA	Similar to Amidase family protein, expressed. (Os12t0169000-00)
isotig11673	0	5	-3.78752	3.79983	6.51587	0.0106916	0.0743266	Os03t0700700-01	Os03g0700700	NA	Similar to Lipoxygenase (Fragment). (Os03t0700700-01);Similar to Lipoxygenase. (Os03t0700700-02);Similar to Lipoxygenase. (Os03t0700700-03);Similar to Lipoxygenase. (Os03t0700700-04)
isotig13311	0	5	-3.78752	3.79983	6.51587	0.0106916	0.0743266	Os06t0122200-01	Os06g0122200	NA	Protein of unknown function DUF594 domain containing protein. (Os06t0122200-01)
isotig14618	0	5	-3.78752	3.79983	6.51587	0.0106916	0.0743266	Os06t0501900-01	Os06g0501900	P-450 76M9	Cytochrome P450 family protein. (Os06t0501900-01)
isotig17410	0	5	-3.78752	3.79983	6.51587	0.0106916	0.0743266	Os02t0803200-01	Os02g0803200	NA	Similar to 30S ribosomal protein S15. (Os02t0803200-01)
isotig20062	0	5	-3.78752	3.79983	6.51587	0.0106916	0.0743266	Os04t0610900-01	Os04g0610900	CONSTITUTIVE TRIPLE-RESPONSE3	Similar to EDR1. (Os04t0610900-01)
isotig21204	0	5	-3.78752	3.79983	6.51587	0.0106916	0.0743266	Os10t0476000-01	Os10g0476000	ABC TRANSPORTER I FAMILY MEMBER 16	Adaptin ear-binding coat-associated protein 1 NECAP-1 family protein. (Os10t0476000-01);Similar to Adaptin ear-binding coat-associated protein 2. (Os10t0476000-02)
isotig27350	0	5	-3.78752	3.79983	6.51587	0.0106916	0.0743266	NA	no_hit	NA	NA
isotig28198	0	5	-3.78752	3.79983	6.51587	0.0106916	0.0743266	Os01t0218200-00	Os01g0218200	NA	Thioredoxin domain 2 containing protein. (Os01t0218200-00)
isotig33625	0	5	-3.78752	3.79983	6.51587	0.0106916	0.0743266	NA	no_hit	NA	NA
isotig35461	0	5	-3.78752	3.79983	6.51587	0.0106916	0.0743266	Os04t0191000-01	Os04g0191000	NA	Similar to OSIGBa0114M03.4 protein. (Os04t0191000-01)
isotig36089	0	5	-3.78752	3.79983	6.51587	0.0106916	0.0743266	NA	no_hit	NA	NA
isotig43338	0	5	-3.78752	3.79983	6.51587	0.0106916	0.0743266	NA	no_hit	NA	NA
isotig51862	0	5	-3.78752	3.79983	6.51587	0.0106916	0.0743266	NA	no_hit	NA	NA
isotig42059	1	10	-2.81586	4.23277	6.55961	0.0104319	0.0743266	Os04t0629200-01	Os04g0629200	stellacyanin-like protein 2	Cupredoxin domain containing protein. (Os04t0629200-01)
isotig13754	1	9	-2.66857	4.17485	6.53951	0.0105505	0.0743266	Os05t0319800-01	Os05g0319800	NA	Similar to Plasma membrane H+ ATPase (EC 3.6.3.6). (Os05t0319800-01);Similar to Plasma membrane H+ ATPase. (Os05t0319800-02)
isotig16441	26	55	-0.95991	6.24217	6.54522	0.0105166	0.0743266	NA	no_hit	NA	NA
isotig44039	52	96	-0.776648	7.03168	6.52063	0.010663	0.0743266	NA	no_hit	NA	NA
isotig53858	16	5	1.7212	4.76097	6.54498	0.0105181	0.0743266	Os02t0527600-01	Os02g0527600	CONSTITUTIVE TRIPLE-RESPONSE2	Similar to CTR1-like protein kinase. (Os02t0527600-01)
isotig56646	12	3	1.98404	4.46756	6.52515	0.0106359	0.0743266	NA	no_hit	NA	NA
isotig61571	12	3	1.98426	4.47148	6.52669	0.0106267	0.0743266	NA	no_hit	NA	NA
isotig17211	11	2	2.33995	4.35169	6.52642	0.0106284	0.0743266	Os06t0128500-01	Os06g0128500	NA	Ribosomal protein L47, mitochondrial family protein. (Os06t0128500-01)
isotig06901	5	0	3.85997	3.7981	6.52608	0.0106304	0.0743266	Os07t0100500-02	Os07g0100500	NA	Conserved hypothetical protein. (Os07t0100500-01);Conserved hypothetical protein. (Os07t0100500-02)
isotig46326	5	0	3.97205	3.80615	6.54653	0.0105089	0.0743266	AT5G04560.2	no_rice	NA	HhH-GPD base excision DNA repair family protein
isotig26324	6	0	4.12292	3.88261	6.5586	0.0104379	0.0743266	AT4G39080.1	no_rice	NA	vacuolar proton ATPase A3
isotig16084	0	6	-4.0203	3.88168	6.51288	0.0107096	0.0744115	AT2G32520.4	no_rice	NA	alpha/beta-Hydrolases superfamily protein
isotig45756	5	0	3.97459	3.80615	6.51101	0.0107209	0.0744494	NA	no_hit	NA	NA
isotig52524	3	14	-1.98088	4.56874	6.50241	0.0107728	0.0747699	NA	no_hit	NA	NA
isotig41968	5	0	3.91605	3.80292	6.50057	0.010784	0.0748071	NA	no_hit	NA	NA
isotig24556	45	82	-0.738711	6.8323	6.49871	0.0107953	0.0748451	NA	no_hit	NA	NA
isotig01630	0	5	-3.78799	3.80073	6.49399	0.010824	0.0750034	NA	no_hit	NA	NA
isotig05268	0	5	-3.78787	3.80055	6.49244	0.0108334	0.0750076	NA	no_hit	NA	NA
isotig10595	49	28	0.92651	6.19948	6.49198	0.0108362	0.0750076	NA	no_hit	NA	NA
isotig06345	9	26	-1.38676	5.26386	6.48929	0.0108526	0.0750806	Os03t0439900-01	Os03g0439900	NA	Similar to OSIGBa0092G14.3 protein. (Os03t0439900-01)
isotig12655	0	6	-4.02711	3.88219	6.48781	0.0108617	0.0751027	Os08t0106900-00	Os08g0106900	NA	Similar to retrotransposon protein. (Os08t0106900-00)
isotig60073	0	5	-3.78792	3.80055	6.48438	0.0108827	0.0751669	Os11t0656500-01	Os11g0656500	NA	Integrase, catalytic core domain containing protein. (Os11t0656500-01)
isotig04913	16	4	1.98703	4.71024	6.48471	0.0108807	0.0751669	Os02t0177600-01	Os02g0177600	4-COUMARATE:COENZYME A LIGASE 3	4-coumarate:coenzyme A ligase, Lignin biosynthesis, Defense against wounding (Os02t0177600-01)
isotig03968	10	2	2.23394	4.30244	6.48282	0.0108922	0.0751924	BAC19858	BAC19858	orf490	Orf490 protein [Source:UniProtKB/TrEMBL;Acc:Q8HCR1]
isotig43551	10	2	2.23376	4.30105	6.48175	0.0108987	0.0751972	NA	no_hit	NA	NA
isotig44704	10	2	2.2335	4.29721	6.48022	0.0109081	0.0752216	NA	no_hit	NA	NA
isotig43538	0	5	-3.78801	3.80055	6.46906	0.0109768	0.0756548	Os11t0672600-01	Os11g0672600	NA	Reverse transcriptase domain containing protein. (Os11t0672600-01)
isotig01885	7	23	-1.56074	5.10508	6.46789	0.0109841	0.0756644	Os08t0125300-01	Os08g0125300	NA	Integrase, catalytic core domain containing protein. (Os08t0125300-01)
isotig58459	5	0	3.9451	3.80454	6.45848	0.0110424	0.076025	NA	no_hit	NA	NA
isotig47181	0	5	-3.78833	3.80073	6.4573	0.0110498	0.0760284	NA	no_hit	NA	NA
isotig18251	20	7	1.57018	4.99442	6.4565	0.0110547	0.0760284	Os05t0568000-02	Os05g0568000	KCS1, OsKCS1	Similar to FAE1. (Os05t0568000-02)
isotig25420	0	5	-3.78837	3.80073	6.45368	0.0110723	0.0761086	NA	no_hit	NA	NA
isotig24592	114	187	-0.573437	8.01007	6.44455	0.0111293	0.0764597	NA	no_hit	NA	NA
isotig60819	0	5	-3.78819	3.80055	6.43693	0.0111772	0.0767114	NA	no_hit	NA	NA
isotig19030	12	3	1.98749	4.47447	6.43682	0.0111779	0.0767114	NA	no_hit	NA	NA
isotig38939	0	8	-4.40997	4.03352	6.43372	0.0111974	0.0768043	Os01t0523100-00	Os01g0523100	NA	Protein kinase, catalytic domain domain containing protein. (Os01t0523100-00)
isotig38045	0	6	-4.01164	3.88113	6.42606	0.0112458	0.0770951	NA	no_hit	NA	NA
isotig42843	5	0	3.98067	3.80615	6.42309	0.0112646	0.0771827	Os01t0889800-01	Os01g0889800	SULFURTRANSFERASE 13	Rhodanese-like domain containing protein. (Os01t0889800-01)
isotig06862	0	6	-4.06132	3.88436	6.41827	0.0112952	0.0773485	NA	no_hit	NA	NA
isotig36189	0	5	-3.78675	3.79983	6.41739	0.0113008	0.0773485	Os03t0776400-01	Os03g0776400	NA	Conserved hypothetical protein. (Os03t0776400-01)
isotig45253	0	5	-3.78832	3.80055	6.41483	0.0113171	0.0774191	NA	no_hit	NA	NA
isotig04575	0	5	-3.78876	3.80073	6.41035	0.0113457	0.0774499	NA	no_hit	NA	NA
isotig37544	3345	5061	-0.476042	12.7316	6.41134	0.0113394	0.0774499	NA	no_hit	NA	NA
isotig25799	6	0	4.05806	3.87941	6.41093	0.011342	0.0774499	NA	no_hit	NA	NA
isotig36218	6	0	4.3473	3.89223	6.41138	0.0113392	0.0774499	NA	no_hit	NA	NA
isotig00512	0	6	-4.02681	3.88219	6.40482	0.0113811	0.0775275	Os12t0238100-01	Os12g0238100	SEC10	Exocyst complex component Sec10 family protein. (Os12t0238100-01);Similar to Exocyst complex component 5. (Os12t0238100-02)
isotig30432	0	6	-4.02679	3.88219	6.40132	0.0114036	0.0775275	Os03t0593600-00	Os03g0593600	P-450 71W1	Similar to Cytochrome P450 family protein, expressed. (Os03t0593600-00)
isotig36791	0	6	-4.01949	3.88168	6.40679	0.0113685	0.0775275	Os06t0109300-01	Os06g0109300	NA	Protein of unknown function DUF6, transmembrane domain containing protein. (Os06t0109300-01)
isotig58680	0	6	-4.01942	3.88168	6.39782	0.0114261	0.0775275	NA	no_hit	NA	NA
isotig60554	0	5	-3.78889	3.80073	6.39592	0.0114383	0.0775275	NA	no_hit	NA	NA
isotig01085	96	156	-0.606322	7.74327	6.39548	0.0114412	0.0775275	Os08t0296600-01	Os08g0296600	YR14, YR18, YR26	NB-ARC domain containing protein. (Os08t0296600-01)
isotig00557	185	284	-0.510157	8.61564	6.39897	0.0114186	0.0775275	NA	no_hit	NA	NA
isotig06167	17	6	1.55965	4.8429	6.40263	0.0113951	0.0775275	Os01t0742500-01	Os01g0742500	NA	Similar to Hexokinase. (Os01t0742500-01)
isotig23304	17	6	1.55969	4.84521	6.40303	0.0113926	0.0775275	NA	no_hit	NA	NA
isotig07949	17	6	1.55984	4.8457	6.40427	0.0113846	0.0775275	Os06t0220500-01	Os06g0220500	NA	UDP-glucuronosyl/UDP-glucosyltransferase family protein. (Os06t0220500-01)
isotig06658	10	2	2.23611	4.3019	6.39765	0.0114272	0.0775275	Os05t0213500-01	Os05g0213500	PYRABACTIN RESISTANCE 1 LIKE/REGULATORY COMPONENTS OF ABA RECEPTOR 5	Rice orthologue of the abscisic acid (ABA) receptor, Positive regulator of the ABA signal transduction pathway, Abiotic stress tolerance (Os05t0213500-01)
isotig21072	10	2	2.23692	4.30403	6.4022	0.0113979	0.0775275	NA	no_hit	NA	NA
isotig44789	10	2	2.23704	4.30403	6.39867	0.0114206	0.0775275	NA	no_hit	NA	NA
isotig22527	11	2	2.36729	4.36101	6.39542	0.0114415	0.0775275	Os01t0191300-01	Os01g0191300	NA	Similar to NAC-type transcription factor. (Os01t0191300-01);Similar to NAC-type transcription factor. (Os01t0191300-02);Similar to NAC-type transcription factor. (Os01t0191300-03)
isotig37861	5	0	3.98261	3.80615	6.3941	0.01145	0.0775439	Os03t0658800-01	Os03g0658800	NA	Cytochrome P450 family protein. (Os03t0658800-01);Hypothetical conserved gene. (Os03t0658800-02);Cytochrome P450 family protein. (Os03t0658800-03)
isotig50858	13	32	-1.16176	5.54527	6.38882	0.0114841	0.077734	NA	no_hit	NA	NA
isotig04120	0	7	-4.2503	3.96085	6.37807	0.0115539	0.0778091	Os01t0263300-01	Os01g0263300	ATPASE SUBUNIT 6	Similar to Peroxidase 72 precursor (EC 1.11.1.7) (Atperox P72) (PRXR8) (ATP6a). (Os01t0263300-01)
isotig10099	0	5	-3.78852	3.80055	6.38065	0.0115371	0.0778091	Os11t0311550-00	Os11g0311550	NA	Similar to dolichol phosphate-mannose biosynthesis regulatory protein-related. (Os11t0311550-00)
isotig25544	4	18	-1.98239	4.79884	6.38004	0.0115411	0.0778091	NA	no_hit	NA	NA
isotig47569	4	16	-1.79533	4.71304	6.38224	0.0115268	0.0778091	NA	no_hit	NA	NA
isotig30530	5	18	-1.6559	4.84322	6.37825	0.0115527	0.0778091	Os03t0792800-01	Os03g0792800	NA	Beta-1,3-glucanase-like protein. (Os03t0792800-01)
isotig40030	8	23	-1.36647	5.1372	6.37922	0.0115464	0.0778091	NA	no_hit	NA	NA
isotig65520	8	23	-1.36632	5.14006	6.37779	0.0115558	0.0778091	Os03t0670700-04	Os03g0670700	NA	Similar to Glycine-rich RNA-binding, abscisic acid-inducible protein. (Os03t0670700-01);Similar to Glycine-rich protein. (Os03t0670700-02);Similar to Glycine rich RNA binding protein. (Os03t0670700-03);Similar to Glycine-rich protein. (Os03t0670700-04)
isotig06861	13	34	-1.24495	5.60097	6.38007	0.0115409	0.0778091	NA	no_hit	NA	NA
isotig01117	5	0	3.85382	3.7981	6.3785	0.0115511	0.0778091	Os05t0430800-01	Os05g0430800	NA	Similar to Amidophosphoribosyltransferase, chloroplast precursor (EC 2.4.2.14) (Glutamine phosphoribosylpyrophosphate amidotransferase) (ATASE) (GPAT). (Os05t0430800-01)
isotig07073	5	0	3.98314	3.80615	6.38613	0.0115016	0.0778091	NA	no_hit	NA	NA
isotig33250	8	1	2.7102	4.107	6.37523	0.0115724	0.0778804	Os05t0310500-03	Os05g0310500	NA	Similar to Cathepsin B-like cysteine protease. (Os05t0310500-01);Similar to Cathepsin B-like cysteine protease. (Os05t0310500-02);Similar to cDNA clone:J013151C17, full insert sequence. (Os05t0310500-03)
isotig07007	42	79	-0.773522	6.77334	6.3668	0.0116275	0.0782103	NA	no_hit	NA	NA
isotig33168	5	0	3.98462	3.80615	6.36358	0.0116486	0.0783115	NA	no_hit	NA	NA
isotig28882	9	1	2.98208	4.1826	6.35827	0.0116835	0.078464	Os08t0495800-02	Os08g0495800	alkaline alpha-galactosidase	Raffinose synthase family protein. (Os08t0495800-01);Similar to alkaline alpha galactosidase 3. (Os08t0495800-02)
isotig32766	6	0	4.25186	3.889	6.3585	0.011682	0.078464	Os09t0532900-01	Os09g0532900	myb transcription factor 42/85, transcription factor MYB42/85	Similar to Myb13 protein. (Os09t0532900-01);Hypothetical conserved gene. (Os09t0532900-02);Myb transcription factor domain containing protein. (Os09t0532900-04)
isotig38467	0	6	-4.02156	3.88185	6.35012	0.0117373	0.0787842	Os06t0550800-00	Os06g0550800	NA	Conserved hypothetical protein. (Os06t0550800-00)
isotig02204	0	5	-3.78567	3.79966	6.34822	0.0117499	0.0787863	Os11t0448000-00	Os11g0448000	NA	Protein kinase, catalytic domain domain containing protein. (Os11t0448000-00)
isotig09700	83	55	0.713037	6.94987	6.34858	0.0117475	0.0787863	NA	no_hit	NA	NA
isotig31840	0	5	-3.78562	3.79966	6.34302	0.0117844	0.0789423	Os08t0557600-01	Os08g0557600	monodehydroascorbate reductase 4	Similar to Monodehydroascorbate reductase (EC 1.6.5.4) (MDAR) (Ascorbate free radical reductase) (AFR reductase). (Os08t0557600-01);Similar to Cytosolic monodehydroascorbate reductase. (Os08t0557600-02)
isotig00226	8	23	-1.36666	5.1349	6.34194	0.0117916	0.0789423	NA	no_hit	NA	NA
isotig05568	14	34	-1.13662	5.62036	6.34194	0.0117916	0.0789423	NA	no_hit	NA	NA
isotig03359	38	20	1.03855	5.85231	6.33778	0.0118193	0.0790863	Os02t0115700-01	Os02g0115700	CATALASE A	Catalase isozyme A (EC 1.11.1.6) (CAT-A). (Os02t0115700-01);Similar to Catalase. (Os02t0115700-02);Similar to Catalase. (Os02t0115700-03)
isotig41890	0	5	-3.78877	3.80055	6.33622	0.0118297	0.0791149	Os02t0662100-01	Os02g0662100	hybrid proline- or glycine-rich protein 2	Similar to Tfm5 protein. (Os02t0662100-01)
isotig07008	3	14	-1.99298	4.56671	6.33275	0.0118528	0.0792283	NA	no_hit	NA	NA
isotig61575	0	6	-4.02654	3.88219	6.33123	0.011863	0.0792552	AT2G06541.2	no_rice	NA	TTF-type zinc finger protein with HAT dimerization domain-containing protein
isotig57886	6	0	4.0226	3.87781	6.32966	0.0118735	0.0792842	NA	no_hit	NA	NA
isotig64192	0	5	-3.78952	3.80073	6.32502	0.0119046	0.0794056	NA	no_hit	NA	NA
[truncated: 10,928 more rows]
