# Supplementary material for: Small RNA-seq reveals novel regulatory components for apomixis in Paspalum notatum
Source: BMC Genomics. 2019 Jun 13;20:487. doi: 10.1186/s12864-019-5881-0 (PMC6567921; doi:10.1186/s12864-019-5881-0)
Supplement: Supplementary file 4 — Lists of miRNA detected in floral samples of sexual and apomictic P. notatum genotypes. Section 1. List of clusters harboring miRNAs detected in four references (P. notatum floral transcriptome, O. sativa genome, S. italica genome, S. bicolor genome) with ShortStack v.3.8.5. Section 2. BLAST SSEARCH of mature miRNAs sequences of P. notatum against MirBase. Section 3. edgeR expression analysis of clusters harbouring miRNAs detected using the above-mentioned four references. (XLSX 51 kb) [file 12864_2019_5881_MOESM4_ESM.xlsx]

## Sheet: Section 1
Additional file 4. Lists of miRNA detected in floral samples of sexual and apomictic P. notatum genotypes.
Additional file 4-Section 1: List of clusters harbouring miRNAs detected in four references with ShortStack v.3.8.5.
* Clusters discarded for further analysis
#Locus	Name	Length	Reads	RPM	UniqueReads	FracTop	Strand	MajorRNA	MajorRNAReads	Complexity	DicerCall	MIRNA	PhaseScore	Short	Long	20	21	22	23	24
Paspalum transcriptome reference
isotig13758:121-256	Cluster_5938	136	430	63935	343	0.993	+	UGACAGAAGAGAGUGAGCAC	173	0.088	20	Y	-1	8	2	184	180	34	18	4
isotig21566:76-131	Cluster_13846	56	17	2528	0	1000	+	AGUGCGCCGCCGUCGAUCUGC	7	0.471	21	Y	-1	2	1	9	5	0	0
isotig23986:943-1059	Cluster_15706	117	11052	1643275	11047	0.000	-	UGAAGCUGCCAGCAUGAUCUGA	7616	0.009	22	Y	-1	129	199	2629	8158	28	8
isotig39281:844-944	Cluster_35676	101	2601	386732	5	0.001	-	UUCCACAGCUUUCUUGAACUG	1860	0.016	21	Y	-1	44	2	74	2470	8	1	2
isotig42437:238-338	Cluster_38335	101	539	80142	1	1.000	+	UUCCACAGCUUUCUUGAACUG	375	0.032	21	Y	-1	8	0	13	514	3	1	0
isotig47713:234-480	Cluster_41913	247	138	20519	134	0.014	-	UCCAAAGGGAUCGCAUUGAUC	50	0.181	21	Y	-1	4	0	6106	18	4	0
isotig49292:397-505	Cluster_42831	109	264	39253	236	1000	+	UGCCUGGCUCCCUGUAUGCCA	222	0.064	21	Y	-1	8	0	13	239	3	1	0
isotig58116:111-360	Cluster_47025	250	85	12638	85	0.047	-	CUUGGUUCCCUCCAAUAUCUCA	27	0.259	22	Y	-1	1	2	18	62	2	9
Reference: O. sativa Japonica genome
1:26823287-26823461	Cluster_13065	175	1009	150024	463	0.000	-	UUGGACUGAAGGGUGCUCCCU	502	0.036	21	Y	-1	7	338	650	304	5	2
2:1553147-1553235	Cluster_15933	89	30892	4593200	30890	0.000	-	UCGCUUGGUGCAGAUCGGGACC	13715	0.007	22	Y	-1	153	81	1451	10505	14125	591	3986
2:7650694-7650789	Cluster_16915	96	22	3271	15	0.955	+	UGCCAAAGGAGAGCUGCCCUG	15	0.182	21	Y	-1	0	0	21	1	0	0
2:16227803-16227904	Cluster_17901	102	13301	1977669	13278	1000	+	AGAAGAGAGAGAGUACAGCCU	10799	0.005	21	Y	-1	27	3	104	13160	7	0	0
2:24119974-24120083	Cluster_19031	110	530	78803	287	0.002	-	GCUCACUGCUCUGUCUGUCAUC	187	0.047	22	Y	-1	6	168	66	193	96	1
2:26130076-26130185	Cluster_19344	110	32360	4811471	200	0.999	+	UCGGACCAGGCUUCAUUCCCC	30088	0.004	21	Y	-1	108	3	106	31682	346	42	73
2:32435179-32435280	Cluster_20344	102	23006	3420664	457	0.000	-	UCGGACCAGGCUUCAUUCCUC	21885	0.005	21	Y	-1	201	0	189	22526	73	15	2
2:33143547-33143664	Cluster_20464	118	24	3568	19	0.042	-	UGGAGAAGCAGGGCACGUGCU	8	0.417	21	Y	-1	1	4	15	4	0	0
2:34287880-34288097	Cluster_20649	218	853	126829	734	0.002	-	UUCCACAGCUUUCUUGAACUU	671	0.028	21	Y	-1	32	79	724	9	1	8
3:1667328-1667416	Cluster_21176	89	516	76722	514	1000	+	UGGAAGGGGCAUGCAGAGGAG	275	0.035	21	Y	-1	2	9	500	4	1	0
3:1970499-1970609	Cluster_21224	111	209	31075	135	0.995	+	UAUUGUCUCGGCUCACUCAGA	76	0.077	21	Y	-1	7	3	199	0	0	0
3:3487797-3487901	Cluster_21480	105	195482	29065388	1254	1000	+	UCGGACCAGGCUUCAUUCCCC	187914	0.001	21	Y	-1	524	0	554	194322	62	17	3
3:21191610-21191713	Cluster_24117	104	103	15315	11	1000	+	UUGAGCCGCGUCAAUAUCUCC	92	0.058	21	Y	-1	2	1	98	2	0	0
3:30392794-30392862	Cluster_25441	69	12823	1906597	82	0.000	-	UCGGACCAGGCUUCAUUCCCC	12290	0.006	21	Y	-1	46	4	36	12686	18	11	22
3:34275155-34275213	Cluster_26102	59	539	80142	538	0.004	-	AAGCUCAGGAGGGAUAGCGCC	422	0.041	21	Y	-1	18	41	444	33	1	2
4:28482470-28482530	Cluster_29775	61	82	12192	23	1000	+	GUGGUAUUGUUCCGGCUCAUG	56	0.049	21	Y	-1	3	0	79	0	0	0
4:31713478-31713563	Cluster_30287	86	96	14274	54	0.000	-	GGAUAUUGGUGCGGUUCAAUC	45	0.125	21	Y	-1	0	2	87	6	1	0
4:32622669-32622735	Cluster_30405	67	17	2528	3	1000	+	GUUCUCCUCAAGCACUUCACA	6	0.529	21	Y	-1	1	5	10	1	0	0
4:34931884-34931983	Cluster_30785	100	141	20965	81	0.000	-	UCCAAAGGGAUCGCAUUGAUC	50	0.177	21	Y	-1	3	6	103	18	6	5
5:15896169-15896263	Cluster_32706	95	95	14125	4	0.000	-	CAUGUGCCCAUCUUCUCCACC	44	0.084	21	Y	-1	1	4	87	3	0	0
5:17327450-17327550	Cluster_32854	101	183	27209	183	1000	+	CACGUGCUCCCCUUCUCCACC	179	0.027	21	Y	-1	1	2	180	0	0	0
6:3669659-3669756	Cluster_35324	98	2346	348817	3	0.999	+	UUCCACAGCUUUCUUGAACUG	2235	0.015	21	Y	-1	22	29	2307	4	1	1
6:26554835-26554926	Cluster_38126	92	156	23195	20	0.994	+	UUGACAGAAGAGAGUGAGCAC	88	0.103	21	Y	-1	2	15	107	19	13	0
6:28489795-28489890	Cluster_38413*	96	5	0.743	5	1000	+	UCAUUGAGUGCAGCGUUGAUG	4	0.400	21	Y	-1	0	0	5	0	0	0
6:30327100-30327271	Cluster_38688	172	67870	10091302	449	0.000	-	UCGGACCAGGCUUCAUUCCCC	63850	0.002	21	Y	-1	222	1	196	67189	175	25	62
7:15636749-15636825	Cluster_40636	77	14	2082	14	0.000	-	UGAGCCGAGCCAAUAUCACUUC	7	0.286	22	Y	-1	0	0	5	9	0	0
7:28523357-28523556	Cluster_42318	200	2294	341085	202	0.000	-	UGGAGAAGCAGGGCACGUGCA	2052	0.015	21	Y	-1	7	16	2265	3	0	3
8:1202343-1202412	Cluster_42720*	70	3	0.446	1	1000	+	UUCAGUUUUCUCCAACAUCUUA	2	0.667	22	Y	-1	0	0	1	2	0	0
8:3736649-3736719	Cluster_43073	71	465	69139	13	0.006	-	AGGAUUAGAGGGAACUGAACC	219	0.039	21	Y	-1	4	2	371	82	0	6
8:4404024-4404108	Cluster_43159	85	364	54122	13	0.003	-	CUUGUUUUCCUCCAAUGUCUCA	264	0.049	22	Y	-1	3	4	17	339	1	0
9:16951822-16951928	Cluster_47965	107	12217	1816494	792	1000	+	UCGGACCAGGCUUCAAUCCCU	8032	0.010	21	Y	-1	306	8	2591	8760	345	103	104
10:19987143-19987268	Cluster_2375	126	1603	238343	10	0.999	+	UCGGACCAGGCUUCAUUCCCC	1486	0.019	21	Y	-1	6	13	1562	19	7	5
12:25476821-25476937	Cluster_9305	117	247	36725	5	1000	+	UGAAGCUGCCAGCAUGAUCUA	232	0.049	21	Y	-1	3	1	238	5	0	0
12:25480627-25480740	Cluster_9306	114	10251	1524178	316	1000	+	UGAAGCUGCCAGCAUGAUCUGA	7317	0.008	22	Y	-1	122	0	95	2228	7786	19	1
1:1215042-1215212	Cluster_9784	171	5860	871299	276	1000	+	UUUGGAUUGAAGGGAGCUCUG	3922	0.019	21	Y	-1	699	10	383	4169	523	41	35
Reference: S. italica genome
1:2110036-2110131	Cluster_395	96	17	2.528	17	0	-	UGCCAAAGGAGAGCUGCCCUG	15	0.118	21	Y	-1	0	0	17	0	0	0
1:6979237-6979322	Cluster_1247	86	95	14.125	2	1	+	UGCCUGGCUCCCUGUAUGCCA	84	0.095	21	Y	-1	3	4	87	1	0	0
1:7165801-7165938	Cluster_1285	138	4234	629.535	4216	1	+	UUGAGUGCAGCGUUGAUGAGC	4057	0.012	21	Y	-1	28	342	4152	7	1	1
1:8667994-8668096	Cluster_1580	103	30898	4594.09	30887	1	+	UCGCUUGGUGCAGAUCGGGACC	13715	0.007	22	Y	-1	153	80	1451	10511	14125	592	3986
1:22493724-22493875	Cluster_3070	152	13301	1977.67	13285	1	+	AGAAGAGAGAGAGUACAGCCU	10799	0.005	21	Y	-1	28	3	104	13159	7	0	0
1:30685987-30686110	Cluster_4332	124	496	73.748	283	0	-	GCUCACUGCUCUGUCUGUCAUC	187	0.042	22	Y	-1	7	145	56	192	96	0
1:32901692-32901802	Cluster_4707	111	30672	4560.49	212	0.999	+	UCGGACCAGGCUUCAUUCCCC	28496	0.004	21	Y	-1	100	3	105	30039	314	48	63
1:39203085-39203188	Cluster_5979	104	981	145.861	88	0	-	UCGGACCAGGCUUCAAUCCCU	632	0.034	21	Y	-1	29	208	703	9	8	24
1:39203316-39203419	Cluster_5980	104	22982	3417.1	457	0	-	UCGGACCAGGCUUCAUUCCUC	21837	0.005	21	Y	-1	197	0	186	22496	86	12	5
1:39787258-39787362	Cluster_6086	105	21	3.122	17	0	-	UGGAGAAGCAGGGCACGUGCU	8	0.429	21	Y	-1	1	1	15	4	0	0
1:40752185-40752369	Cluster_6285	185	858	127.572	733	0.994	+	UUCCACAGCUUUCUUGAACUU	671	0.029	21	Y	-1	31	78	729	9	3	8
2:14123135-14123212	Cluster_8553	78	14	2.082	14	0	-	UGAGCCGAGCCAAUAUCACUUC	7	0.286	22	Y	-1	0	0	5	9	0	0
2:32841476-32841596	Cluster_10775	121	11323	1683.57	989	1	+	UCGGACCAGGCUUCAAUCCCU	7400	0.011	21	Y	-1	241	8	2381	8132	353	104	104
2:34718497-34718587	Cluster_11066	91	68	10.111	16	0	-	UGACAGAAGAGAGAGAGCAC	48	0.088	20	Y	-1	0	48	5	12	3	0
2:48083867-48083977	Cluster_13573	111	2372	352.683	206	0	-	UGGAGAAGCAGGGCACGUGCA	2122	0.013	21	Y	-1	5	27	2333	4	0	3
3:1000816-1001083	Cluster_14021	268	7118	1058.35	38	0.001	-	UCCACAGGCUUUCUUGAACUG	6495	0.01	21	Y	-1	190	0	276	6591	58	2	1
3:4905274-4905337	Cluster_14868	64	14	2.082	7	1	+	GUUCUCCUCAAGCACUUCACA	6	0.429	20	Y	-1	1	6	6	0	0	1
3:48338921-48339036	Cluster_20699	116	248	36.874	6	1	+	UGAAGCUGCCAGCAUGAUCUA	235	0.048	21	Y	-1	1	1	242	4	0	0
4:4233749-4233837	Cluster_22011	89	2340	347.925	3	0.001	-	UUCCACAGCUUUCUUGAACUG	2235	0.014	21	Y	-1	22	29	2302	4	1	0
4:31435152-31435320	Cluster_25130	169	44	6.542	43	0.955	+	UUGACAGAAGAGAGCGAGCAC	12	0.318	21	Y	-1	2	6	16	7	13	0
4:38135831-38135980	Cluster_26359	150	156	23.195	3	0	-	UGCCUGGCUCCCUGUAUGCCA	138	0.064	21	Y	-1	2	6	146	2	0	0
5:2015284-2015462	Cluster_27018	179	7376	1096.71	3162	1	+	UUGGACUGAAGGGUGCUCCCU	3685	0.015	21	Y	-1	31	20	377	4390	2492	54	12
5:7029286-7029545	Cluster_27963	260	15554	2312.66	687	1	+	UUUGGAUUGAAGGGAGCUCUG	10425	0.013	21	Y	-1	1905	28	866	11136	1382	131	106
5:32104727-32104816	Cluster_31332	90	20	2.974	11	1	+	GCUCACUUCUCUUCCUGUCAGC	7	0.25	22	Y	-1	0	4	4	12	0	0
6:3524753-3524869	Cluster_34865	117	351	52.189	13	0.003	-	CUUGUUUUCCUCCAAUGUCUCA	264	0.043	22	Y	-1	5	4	16	325	1	0
6:3915735-3915898	Cluster_34925	164	466	69.288	364	0.994	+	AGGAUUAGAGGGAACUGAACC	219	0.039	21	Y	-1	4	0	371	85	0	6
6:7278636-7278803	Cluster_35437	168	14	2.082	11	0.143	-	UUUGGUUUCCUCCAAUGUCUCA	6	0.5	22	Y	-1	0	0	3	8	0	3
6:28563965-28564083	Cluster_37461	119	70	10.408	40	1	+	UGACAGAAGAGAGUGAGCAC	23	0.143	22	Y	-1	0	23	6	30	10	1
7:18180399-18180557	Cluster_40775	159	445	66.165	435	0.013	-	UGGGCGGUCACCUUGGCUAGC	344	0.043	21	Y	-1	9	59	349	15	13	0
7:20531746-20531822	Cluster_41218	77	328	48.769	2	0	-	UUCCUGAUGCCUCCCAUUCCUA	306	0.04	22	Y	-1	1	4	11	310	2	0
7:27390819-27390891	Cluster_42636	73	91	13.53	66	1	+	GUGGUAUUGUUCCGGCUCAUG	56	0.088	21	Y	-1	4	21	79	3	0	2
7:27788236-27788328	Cluster_42706	93	233	34.644	14	1	+	UGCCAAAGGAGAGUUGCCCUG	212	0.06	21	Y	-1	1	5	221	1	3	2
9:525979-526080	Cluster_49192	102	46	6.84	44	0	-	GGGCAAAUCAUCUGGGCUACC	40	0.065	21	Y	-1	2	0	40	4	0	0
9:3268749-3268850	Cluster_49759	102	44	6.542	1	1	+	UGAAGCUGCCAGCAUGAUCUA	42	0.068	21	Y	-1	0	0	42	1	1	0
9:5936517-5936590	Cluster_50365	74	33188	4934.58	236	1	+	UCGGACCAGGCUUCAUUCCCC	31828	0.003	21	Y	-1	119	4	107	32884	24	17	33
9:12536690-12536771	Cluster_51697	82	131	19.478	130	0	-	UUGAGCCGCGUCAAUAUCUCC	118	0.061	21	Y	-1	2	1	125	2	0	1
9:13545184-13545297	Cluster_51855	114	6848	1018.2	47	0	-	UCGGACCAGGCUUCAUUCCCC	6385	0.01	21	Y	-1	19	1	19	6718	70	11	10
9:39738536-39738649	Cluster_55039	114	169	25.128	32	0.006	-	UAUUGUCUCGGCUCACUCAGA	68	0.095	21	Y	-1	4	3	162	0	0	0
9:55493002-55493091	Cluster_58224	90	175401	26079.6	1250	0	-	UCGGACCAGGCUUCAUUCCCC	168310	0.001	21	Y	-1	529	0	535	174267	50	17	3
9:56807299-56807406	Cluster_58532	108	17	2.528	3	0	-	UAUUGUCUCGGCUCACUCAGA	8	0.294	21	Y	-1	2	0	14	1	0	0
9:57157060-57157152	Cluster_58609	93	517	76.871	515	0	-	UGGAAGGGGCAUGCAGAGGAG	275	0.037	21	Y	-1	2	10	500	4	1	0
9:58186870-58186958	Cluster_58788	89	280	41.632	2	0	-	UCGGACCAGGCUUCAUUCCCC	273	0.021	21	Y	-1	3	1	275	1	0	0
Reference: S. bicolor genome
1:4348875-4348972	Cluster_5800	98	46	6.84	1	1	+	UGAAGCUGCCAGCAUGAUCUA	45	0.043	21	Y	-1	0	0	45	0	1	0
1:7375941-7376014	Cluster_6362	74	40941	6087.34	232	1	+	UCGGACCAGGCUUCAUUCCCC	39470	0.003	21	Y	-1	119	4	146	40596	23	21	32
1:15568077-15568159	Cluster_7675	83	130	19.329	126	0	-	UUGAGCCGCGUCAAUAUCUCC	118	0.054	21	Y	-1	2	1	125	2	0	0
1:17233612-17233778	Cluster_7819	167	8719	1296.39	47	0	-	UCGGACCAGGCUUCAUUCCCC	7791	0.008	21	Y	-1	30	0	31	8520	102	15	21
1:52499934-52500025	Cluster_10171	92	158	23.492	31	0.006	-	UAUUGUCUCGGCUCACUCAGA	65	0.089	21	Y	-1	4	3	151	0	0	0
1:69160659-69160753	Cluster_13010	95	221108	32875.6	1250	0	-	UCGGACCAGGCUUCAUUCCCC	213532	0.001	21	Y	-1	650	0	680	219677	79	19	3
1:70930279-70930391	Cluster_13322	113	29	4.312	5	0	-	UAUUGUCUCGGCUCACUCAGA	11	0.207	21	Y	-1	1	0	28	0	0	0
1:71367435-71367521	Cluster_13394	87	516	76.722	516	0	-	UGGAAGGGGCAUGCAGAGGAG	275	0.035	21	Y	-1	2	9	500	4	1	0
1:72563511-72563612	Cluster_13630	102	336	49.958	2	0	-	UCGGACCAGGCUUCAUUCCCC	331	0.015	21	Y	-1	0	1	335	0	0	0
2:15145170-15145280	Cluster_15607	111	933	138.724	932	0.005	-	UGUGUUCUCAGGUCGCCCCCG	314	0.04	21	Y	-1	64	10	482	366	10	1
2:17082663-17082740	Cluster_15733	78	14	2.082	14	0	-	UGAGCCGAGCCAAUAUCACUUC	7	0.286	22	Y	-1	0	0	5	9	0	0
2:59337436-59337645	Cluster_17884	210	59	8.772	8	0.966	+	UGACAGAAGAGAGUGAGCAC	31	0.22	20	Y	-1	1	31	18	9	0	0
2:61372230-61372347	Cluster_18186	118	11330	1684.61	939	1	+	UCGGACCAGGCUUCAAUCCCU	7353	0.012	21	Y	-1	286	8	2380	8091	356	108	101
2:62763799-62763888	Cluster_18410	90	63	9.367	16	0	-	UGACAGAAGAGAGAGAGCAC	43	0.095	20	Y	-1	0	43	5	12	3	0
2:71582641-71582733	Cluster_19939	93	25	3.717	15	0	-	UGGGUGUCAUCUCUCCUGGAGC	11	0.28	22	Y	-1	2	29	1	11	0	0
3:8125152-8125376	Cluster_22253	225	15346	2281.73	14669	0	-	UUUGGAUUGAAGGGAGCUCUG	10425	0.012	21	Y	-1	1891	24	808	11081	1307	130	105
3:58381908-58382087	Cluster_25654	180	1123	166.974	466	0	-	UUGGACUGAAGGGUGCUCCCU	612	0.034	21	Y	-1	8	239	758	305	9	2
4:2265633-2265763	Cluster_28826	131	30884	4592.01	30882	0	-	UCGCUUGGUGCAGAUCGGGACC	13715	0.007	22	Y	-1	152	79	1450	10504	14124	593	3982
4:4023450-4023541	Cluster_29145	92	4234	629.535	4225	0	-	UUGAGUGCAGCGUUGAUGAGC	4057	0.012	21	Y	-1	26	342	4155	7	1	0
4:4232789-4232876	Cluster_29186	88	85	12.638	2	0	-	UGCCUGGCUCCCUGUAUGCCA	77	0.082	21	Y	-1	1	2	81	1	0	0
4:5346541-5346630	Cluster_29382	90	339	50.404	22	0.003	-	UGACAGAAGAGAGUGAGCAC	133	0.074	21	Y	-1	6	1139	147	29	16	1
4:9784564-9784644	Cluster_30014	81	17	2.528	17	0	-	UGCCAAAGGAGAGCUGCCCUG	15	0.118	21	Y	-1	0	0	17	0	0	0
4:44055868-44055981	Cluster_31367	114	13300	1977.52	13287	1	+	AGAAGAGAGAGAGUACAGCCU	10799	0.005	21	Y	-1	27	3	104	13159	7	0	0
4:55534494-55534581	Cluster_32556	88	291	43.268	1	0	-	GCUCACUGCUCUGUCUGUCAUC	187	0.034	22	Y	-1	0	3	1	191	96	0
4:63229660-63229763	Cluster_33931	104	38378	5706.26	200	0.001	-	UCGGACCAGGCUUCAUUCCCC	34222	0.004	21	Y	-1	116	5	112	37595	377	59	114
4:64173002-64173155	Cluster_34094	154	1036	154.038	89	0.001	-	UCGGACCAGGCUUCAAUCCCU	679	0.04	21	Y	-1	24	213	753	17	6	23
4:64173269-64173374	Cluster_34095	106	23075	3430.92	457	0	-	UCGGACCAGGCUUCAUUCCUC	21895	0.005	21	Y	-1	237	0	199	22550	71	12	6
4:64829181-64829268	Cluster_34198	88	22	3.271	20	0	-	UGGAGAAGCAGGGCACGUGCU	8	0.455	21	Y	-1	0	2	15	4	0	1
6:39771691-39771845	Cluster_40674	155	231	34.346	1	1	+	UGGGCGGUCACCUUGGCUAGC	171	0.069	21	Y	-1	4	29	175	8	15	0
6:46262916-46263001	Cluster_41292	86	11	1.636	1	0	-	UUCCCGAUGCCUCCCAUUCCUA	9	0.273	22	Y	-1	0	0	0	11	0	0
6:54579252-54579336	Cluster_42659	85	90	13.382	66	0.989	+	GUGGUAUUGUUCCGGCUCAUG	56	0.089	21	Y	-1	3	21	79	3	0	2
6:55003220-55003303	Cluster_42728	84	239	35.536	14	0.992	+	UGCCAAAGGAGAGUUGCCCUG	216	0.063	21	Y	-1	3	5	225	1	3	2
6:61388959-61389208	Cluster_43935	250	143	21.262	84	0.014	-	UCCAAAGGGAUCGCAUUGAUC	49	0.196	21	Y	-1	4	6	102	18	8	5
7:2201721-2201804	Cluster_44394*	84	3	0.446	3	1	+	UUCAGUUUUCUCCAACAUCUUA	2	0.667	22	Y	-1	0	0	1	2	0	0
7:6207257-6207496	Cluster_44943	240	542	80.588	478	0.007	-	AGGAUUAGAGGGAACUGAACC	219	0.052	21	Y	-1	4	4	384	144	0	6
7:55718885-55719075	Cluster_47184	191	33	4.907	1	0.939	+	GCUCACUUCUCUCUCUGUCAGU	21	0.212	22	Y	-1	2	16	2	21	1	0
8:51859307-51859459	Cluster_51718	153	9538	1418.16	316	1	+	UGAAGCUGCCAGCAUGAUCUGA	6984	0.008	22	Y	-1	100	0	74	1950	7396	17	1
9:38949836-38949964	Cluster_54385	129	2385	354.616	214	0	-	UGGAGAAGCAGGGCACGUGCA	2127	0.016	21	Y	-1	9	28	2343	4	1	0
10:4469869-4470077	Cluster_778	209	2346	348.817	2	0.999	+	UUCCACAGCUUUCUUGAACUG	2235	0.016	21	Y	-1	22	210	2306	4	1	1
10:50413211-50413263	Cluster_3423	53	28	4.163	9	0	-	CUCUCGCCGGCGUGCGCACUCC	9	0.286	22	Y	-1	0	0	2	24	1	1
10:55050773-55050893	Cluster_4067	121	46	6.84	42	0.957	+	UUGACAGAAGAGAGCGAGCAC	12	0.326	21	Y	-1	1	7	18	7	13	0
10:56875361-56875446	Cluster_4349	86	164	24.384	3	1	+	UGCCUGGCUCCCUGUAUGCCA	145	0.049	21	Y	-1	5	7	150	2	0	0
References (Axtell MJ. 2013):
1 Phasing score for a phase size of 21 or 24nts according to a modified version of equation 3 of Guo et al (2015)
2Number of primary alignments that were shorter than Dicer minimum length set
3Number of primary alignments that were longer than Dicer minimum length set
4Number of primary alignment with 20, 21, 22 and 23 nt in length

## Sheet: Section 2
Additional file 4-Section 2: BLAST SSEARCH of mature miRNAs sequences of P. notatum against MirBase
Cluster No	No. of clusters	mature sequence	Accession	ID	Query start	Query end	Subject start	Subject end	Strand	Score	Evalue
Si_Cluster_31332	1	GCUCACUUCUCUUCCUGUCAGC	MIMAT0015124	zma-miR156d-3p	1	22	1	22	+	159.9	0.021
Si_Cluster_47184	1	GCUCACUUCUCUCUCUGUCAGU	MIMAT0015129	zma-miR156a-3p	1	22	1	22	+	158.6	0.024
Os_Cluster_19031; Si_Cluster_4332; Sb_Cluster_32556	3	GCUCACUGCUCUGUCUGUCAUC	MIMAT0015128	zma-miR156e-3p	1	22	1	22	+	156.6	0.032
Os_Cluster_38126	1	UUGACAGAAGAGAGUGAGCAC	MIMAT0026186	cme-miR156j	1	21	2	22	+	155.8	0.035
Os_Cluster_9784; Si_Cluster_27963; Sb_Cluster_22253	3	UUUGGAUUGAAGGGAGCUCUG	MIMAT0001023	osa-miR159b	1	21	1	21	+	170.6	0.0055
Pn_Cluster_42831; Si_Cluster_1247; Si_Cluster_26359; Sb_Cluster_4349; Sb_Cluster_29186	5	UGCCUGGCUCCCUGUAUGCCA	MIMAT0000178	ath-miR160a-5p	1	21	1	21	+	173.2	0.0039
Os_Cluster_42318; Si_Cluster_13573; Sb_Cluster_54385	3	UGGAGAAGCAGGGCACGUGCA	MIMAT0000185	ath-miR164a	1	21	1	21	+	174.8	0.0032
Os_Cluster_20464, Si_Cluster_6086; Sb_Cluster_34198	3	UGGAGAAGCAGGGCACGUGCU	MIMAT0001034	osa-miR164d	1	21	1	21	+	172.9	0.0041
Os_Cluster_32706	1	CAUGUGCCCAUCUUCUCCACC	MIMAT0015138	zma-miR164b-3p	2	21	1	20	+	172.4	0.0046
Os_Cluster_32854	1	CACGUGCUCCCCUUCUCCACC	MIMAT0015319	zma-miR164g-3p	1	21	1	21	+	155.6	0.038
OS_Cluster_20344; Si_Cluster_5980; Sb_Cluster_34095	3	UCGGACCAGGCUUCAUUCCUC	MATAT0001072	osa-miR166g-3p	1	21	1	21	+	184.9	0.00087
Os_Cluster_2375; Os_Cluster_19344; Os_Cluster_21480; Os_Cluster_25441; OS_Cluster_38688; Si_Cluster_4707; Si_Cluster_50365; Si_Cluster_51855; Si_Cluster_58224; Sb_Cluster_6362; Si_Cluster_58788; Sb_Cluster_7819; Sb_Cluster_13010; SB_Cluster_13630; Sb_Cluster_33931	15	UCGGACCAGGCUUCAUUCCCC	MIMAT0000189	ath-miR166a-3p	1	21	1	21	+	183.5	0.0011
Os_Cluster_47965; Si_Cluster_5979; Si_Cluster_10775; Sb_Cluster_10775; Sb_Cluster_34094	5	UCGGACCAGGCUUCAAUCCCU	MIMAT0001037	osa-miR166k-3p	1	21	1	21	+	189.6	0.00048
Pn_Cluster_15706; Os_Cluster_9306; Sb_Cluster_51718	3	UGAAGCUGCCAGCAUGAUCUGA	MIMAT0014072	ccl-miR167a	1	22	1	22	+	180.3	0.0015
Os_Cluster_9305; Si_Cluster_20699; Sb_Cluster_49759; Sb_Cluster_5800	4	UGAAGCUGCCAGCAUGAUCUA	MIMAT0000196	ath-miR167a-5p	1	21	1	21	+	175.1	0.0031
Os_Cluster_15933; Si_Cluster_1580; Sb_Cluster_28826	3	UCGCUUGGUGCAGAUCGGGACC	MIMAT0001045	osa-miR168a-5p	1	21	1	21	+	189.2	0.00051
Si_Cluster_40775; Sb_Cluster_40674	2	UGGGCGGUCACCUUGGCUAGC	MIMAT0026431	sbi-miR169d-3p	2	21	1	20	+	166.6	0.0096
Os_Cluster_24117; Si_Cluster_51697; Cluster_7675	3	UUGAGCCGCGUCAAUAUCUCC	MIMAT0014082	ctr-miR171	1	21	1	21	+	178.7	0.0019
Os_Cluster_30287;	1	GGAUAUUGGUGCGGUUCAAUC	MIMAT0022877	osa-miR171c-5p	1	21	1	21	+	178.7	0.0019
Os_Cluster_29775; Si_Cluster_42636; Sb_Cluster_42659	3	GUGGUAUUGUUCCGGCUCAUG	MIMAT0037190	ata-miR171a-5p	2	21	1	20	+	166.7	0.0095
Os_Cluster_13065; Si_Cluster_27018; Sb_Cluster_25654	3	UUGGACUGAAGGGUGCUCCCU	MIMAT0020761	bdi-miR319b-3p	1	21	1	21	+	174.7	0.0032
Os_26102	1	AAGCUCAGGAGGGAUAGCGCC	MIMAT0000931	ath-miR390a-5p	1	21	1	21	+	176.6	0.0025
Pn_Cluster_41913; Os_Cluster_30785; Sb_Cluster_43935	3	UCCAAAGGGAUCGCAUUGAUC	MIMAT0000957	osa-miR393a	1	21	1	21	+	187.5	0.00062
Os_Cluster_30405; Si_Cluster_14868	2	GUUCUCCUCAAGCACUUCACA	MIMAT0015347	zma-miR395o-5p	1	20	1	20	+	154.2	0.043
Si_Cluster_14021	1	UCCACAGGCUUUCUUGAACUG	MIMAT0001601	osa-miR396e-5p	1	21	1	21	+	194.6	0.00025
Pn_Cluster_35676; PnCluster_38335; Os_Cluster_35324; Si_Cluster_22011; Sb_Cluster_778	5	UUCCACAGCUUUCUUGAACUG	MIMAT0000944	ath-miR396a-5p	1	21	1	21	+	192.2	0.00034
Os_Cluster_20649; Si_Cluster_6285	2	UUCCACAGCUUUCUUGAACUU	MIMAT0000945	ath-miR396b-5p	1	21	1	21	+	191.3	0.00039
Sb_Cluster_29145; Si_Cluster_1285	2	UUGAGUGCAGCGUUGAUGAGC	MIMAT0025996	mdm-miR397a	1	19	1	19	+	166	0.0099
Sb_Cluster_15607	1	UGUGUUCUCAGGUCGCCCCCG	MIMAT0014020	zma-miR398a-3p	1	21	1	21	+	187.6	0.00062
Si_Cluster_42706; Sb_Cluster_42728	2	UGCCAAAGGAGAGUUGCCCUG	MIMAT0000952	ath-miR399b	1	21	1	21	+	166.5	0.0092
Os_Cluster_16915; Si_Cluster_395; Sb_Cluster_30014	3	UGCCAAAGGAGAGCUGCCCUG	MIMAT0000992	osa-miR399i	1	21	1	21	+	159.6	0.023
Os_Cluster_21176; Si_Cluster_58609; Sb_Cluster_13394	3	UGGAAGGGGCAUGCAGAGGAG	MIMAT0014028	zma-miR528a-5p	1	21	1	21	+	161.6	0.017
Os_Cluster_17901; Si_Cluster_3070; Sb_Cluster_31367	3	AGAAGAGAGAGAGUACAGCCU	MIMAT0014030	zma-miR529-5p	1	21	1	21	+	156.7	0.033
Sb_Cluster_19939	1	UGGGUGUCAUCUCUCCUGGAGC	MIMAT0015366	zma-miR1432-3p	2	22	1	21	+	149.4	0.079
Sb_Cluster_41292	1	UUCCCGAUGCCUCCCAUUCCUA	MIMAT0011741	osa-miR2118b	1	22	1	22	+	180.9	0.0014
Si_Cluster_41218	1	UUCCUGAUGCCUCCCAUUCCUA	MIMAT0011745	osa-miR2118f	1	22	1	22	+	186.4	0.00069
Si_Cluster_35437	1	UUUGGUUUCCUCCAAUGUCUCA	MIMAT0035533	bdi-miR2275a	1	22	1	22	+	203.3	7.9e-05
Os_Cluster_43159; Si_Cluster_34865	2	CUUGUUUUCCUCCAAUGUCUCA	MIMAT0037125	ata-miR2275b-3p	1	22	1	22	+	184.1	0.00093
Pn_Cluster_47025	1	CUUGGUUCCCUCCAAUAUCUCA	MIMAT0011758	osa-miR2275a	2	22	2	22	+	171.5	0.0047
Os_Cluster_43073; Si_Cluster_34925; Sb_Cluster_44943	3	AGGAUUAGAGGGAACUGAACC	MIMAT0011769	zma-miR2275b-5p	1	21	1	21	+	169.3	0.0065
Sb_Cluster_3423	1	CUCUCGCCGGCGUGCGCACUCC	no hit	Pn_miR1	-	-	-	-	-	-	-
Pn_Cluster_13846	1	AGUGCGCCGCCGUCGAUCUGC	no hit	Pn_miR2	-	-	-	-	-	-	-
Si_Cluster_25130; Sb_Cluster_4067	2	UUGACAGAAGAGAGCGAGCAC	no hit	Pn_miR3	-	-	-	-	-	-	-
Pn_Cluster_5938; Si_Cluster_37461; Sb_Cluster_17884; Sb_Cluster_29382	4	UGACAGAAGAGAGUGAGCAC	no hit	Pn_miR4	-	-	-	-	-	-	-
Si_Cluster_11066; Sb_Cluster_18410	2	UGACAGAAGAGAGAGAGCAC	no hit	Pn_miR5	-	-	-	-	-	-	-
Si_Cluster_49192;	1	GGGCAAAUCAUCUGGGCUACC	no hit	Pn_miR6	-	-	-	-	-	-	-
Os_Cluster_40636; Si_Cluster_8553; Sb_Cluster_15733	3	UGAGCCGAGCCAAUAUCACUUC	no hit	Pn_miR7	-	-	-	-	-	-	-
Os_Cluster_21224; Si_Cluster_55039; Si_Cluster_58532; Sb_Cluster_10171; Sb_Cluster_13322	5	UAUUGUCUCGGCUCACUCAGA	no hit	Pn_miR8	-	-	-	-	-	-	-

## Sheet: Section 3
Additional file 4- Section 3: edgeR expression analysis of clusters harbouring miRNAs detected using four references.
Gene/mature miRNA	Accession	miRNA	logFC	logCPM	LR	p value	FDR
Paspalum transcriptome reference
PREC-Cluster_42831-UGCCUGGCUCCCUGUAUGCCA	MIMAT0000178	ath-miR160a-5p	1.01462	5.85678	6.56048	0.0104268	0.0316605
PREC-Cluster_35676-UUCCACAGCUUUCUUGAACUG	MIMAT0000944	ath-miR396a-5p	1.69532	9.13153	37.7744	7.94186e-10	3.1972e-08
PREC-Cluster_38335-UUCCACAGCUUUCUUGAACUG	MIMAT0000944	ath-miR396a-5p	1.53954	6.87391	21.2872	3.95357e-06	6.64724e-05
PREC-Cluster_41913-UCCAAAGGGAUCGCAUUGAUC	MIMAT0000957	osa-miR393a	1.12585	4.9672	6.82866	0.00897068	0.028578
PREC-Cluster_47025-CUUGGUUCCCUCCAAUAUCUCA	MIMAT0011758	osa-miR2275a	-0.82582	4.36492	3.68582	0.054877	0.110257
PREC-Cluster_15706-UGAAGCUGCCAGCAUGAUCUGA	MIMAT0014072	ccl-miR167a	1.18529	11.1755	42.9044	5.74807e-11	2.83082e-09
PREC-Cluster_5938-UGACAGAAGAGAGUGAGCAC	no hit	Pn_miR4	1.24338	6.53988	10.241	0.00137355	0.00799378
PREC-Cluster_13846-AGUGCGCCGCCGUCGAUCUGC	no hit	Pn_miR2	2.73397	2.59361	9.03361	0.00265061	0.0127369
O. sativa genome
PREC-Cluster_20344-UCGGACCAGGCUUCAUUCCUC	MATAT0001072	osa-miR166g-3p	1.44634	12.3989	49.7241	1.76963e-12	1.04916e-10
PREC-Cluster_42318-UGGAGAAGCAGGGCACGUGCA	MIMAT0000185	ath-miR164a	0.221934	9.0664	0.513115	0.473793	0.570733
PREC-Cluster_21480-UCGGACCAGGCUUCAUUCCCC	MIMAT0000189	ath-miR166a-3p	0.805698	15.4589	63.9949	1.24744e-15	1.10659e-13
PREC-Cluster_38688-UCGGACCAGGCUUCAUUCCCC	MIMAT0000189	ath-miR166a-3p	0.799648	13.9335	35.7255	2.27174e-09	8.01134e-08
PREC-Cluster_19344-UCGGACCAGGCUUCAUUCCCC	MIMAT0000189	ath-miR166a-3p	0.856172	12.8681	32.7646	1.04022e-08	3.21544e-07
PREC-Cluster_25441-UCGGACCAGGCUUCAUUCCCC	MIMAT0000189	ath-miR166a-3p	0.82988	11.5278	18.3125	1.87477e-05	0.000241772
PREC-Cluster_2375-UCGGACCAGGCUUCAUUCCCC	MIMAT0000189	ath-miR166a-3p	0.848891	8.54408	9.85637	0.00169245	0.00882593
PREC-Cluster_9305-UGAAGCUGCCAGCAUGAUCUA	MIMAT0000196	ath-miR167a-5p	2.30896	5.89564	26.7755	2.28515e-07	5.12663e-06
PREC-Cluster_26102-AAGCUCAGGAGGGAUAGCGCC	MIMAT0000931	ath-miR390a-5p	1.27971	7.01949	16.8092	4.13317e-05	0.000465829
PREC-Cluster_35324-UUCCACAGCUUUCUUGAACUG	MIMAT0000944	ath-miR396a-5p	1.7975	9.13407	37.5935	8.71335e-10	3.28907e-08
PREC-Cluster_20649-UUCCACAGCUUUCUUGAACUU	MIMAT0000945	ath-miR396b-5p	1.32387	7.65262	12.4864	0.000409919	0.00302571
PREC-Cluster_30785-UCCAAAGGGAUCGCAUUGAUC	MIMAT0000957	osa-miR393a	0.986783	5.14114	4.81533	0.0282077	0.0592886
PREC-Cluster_16915-UGCCAAAGGAGAGCUGCCCUG	MIMAT0000992	osa-miR399i	0.365519	2.96948	0.299308	0.584316	0.670158
PREC-Cluster_9784-UUUGGAUUGAAGGGAGCUCUG	MIMAT0001023	osa-miR159b	1.05909	10.3913	10.7446	0.00104585	0.00621204
PREC-Cluster_20464-UGGAGAAGCAGGGCACGUGCU	MIMAT0001034	osa-miR164d	-0.0839274	3.0668	0.0171744	0.895735	0.919202
PREC-Cluster_47965-UCGGACCAGGCUUCAAUCCCU	MIMAT0001037	osa-miR166k-3p	1.08874	11.4664	29.1321	6.7608e-08	1.7323e-06
PREC-Cluster_15933-UCGCUUGGUGCAGAUCGGGACC	MIMAT0001045	osa-miR168a-5p	0.774527	12.806	21.4827	3.57044e-06	5.81e-05
PREC-Cluster_43073-AGGAUUAGAGGGAACUGAACC	MIMAT0011769	zma-miR2275b-5p	-1.15494	6.75306	11.4278	0.000723521	0.00472276
PREC-Cluster_21176-UGGAAGGGGCAUGCAGAGGAG	MIMAT0014028	zma-miR528a-5p	0.684925	6.92896	4.05634	0.0440059	0.0866845
PREC-Cluster_17901-AGAAGAGAGAGAGUACAGCCU	MIMAT0014030	zma-miR529-5p	1.23833	11.6077	27.2502	1.78757e-07	4.13881e-06
PREC-Cluster_9306-UGAAGCUGCCAGCAUGAUCUGA	MIMAT0014072	ccl-miR167a	1.19956	11.2153	31.7915	1.71645e-08	5.05388e-07
PREC-Cluster_24117-UUGAGCCGCGUCAAUAUCUCC	MIMAT0014082	ctr-miR171	1.9999	4.76067	20.4066	6.26126e-06	9.50047e-05
PREC-Cluster_19031-GCUCACUGCUCUGUCUGUCAUC	MIMAT0015128	zma-miR156e-3p	1.16985	6.98205	10.7077	0.00106689	0.00632166
PREC-Cluster_32706-CAUGUGCCCAUCUUCUCCACC	MIMAT0015138	zma-miR164b-3p	0.253928	4.64315	0.350095	0.554059	0.644086
PREC-Cluster_32854-CACGUGCUCCCCUUCUCCACC	MIMAT0015319	zma-miR164g-3p	1.82349	5.53831	18.2452	1.94214e-05	0.000248699
PREC-Cluster_30405-GUUCUCCUCAAGCACUUCACA	MIMAT0015347	zma-miR395o-5p	1.33564	2.74854	2.65121	0.103471	0.176461
PREC-Cluster_13065-UUGGACUGAAGGGUGCUCCCU	MIMAT0020761	bdi-miR319b-3p	1.12294	7.89247	12.7435	0.000357241	0.00268844
PREC-Cluster_30287-GGAUAUUGGUGCGGUUCAAUC	MIMAT0022877	osa-miR171c-5p	0.723271	4.65233	3.10532	0.0780368	0.139733
PREC-Cluster_38126-UUGACAGAAGAGAGUGAGCAC	MIMAT0026186	cme-miR156j	1.03345	5.29252	7.2415	0.00712374	0.0235213
PREC-Cluster_43159-CUUGUUUUCCUCCAAUGUCUCA	MIMAT0037125	ata-miR2275b-3p	2.61336	6.43613	41.2839	1.31651e-10	5.77569e-09
PREC-Cluster_29775-GUGGUAUUGUUCCGGCUCAUG	MIMAT0037190	ata-miR171a-5p	2.04794	4.46583	18.4888	1.70905e-05	0.000222973
PREC-Cluster_21224-UAUUGUCUCGGCUCACUCAGA	no hit	Pn_miR8	1.28756	5.67723	12.1979	0.000478422	0.00341167
PREC-Cluster_40636-UGAGCCGAGCCAAUAUCACUUC	no hit	Pn_miR7	0.11355	2.58227	0.022619	0.880452	0.910261
Setaria italica genome
PREC-Cluster_5980-UCGGACCAGGCUUCAUUCCUC	MATAT0001072	osa-miR166g-3p	1.39993	12.3672	56.1521	6.70776e-14	4.65232e-12
PREC-Cluster_26359-UGCCUGGCUCCCUGUAUGCCA	MIMAT0000178	ath-miR160a-5p	1.12171	5.26188	7.65497	0.00566161	0.020154
PREC-Cluster_1247-UGCCUGGCUCCCUGUAUGCCA	MIMAT0000178	ath-miR160a-5p	0.9004	4.59627	4.00426	0.0453855	0.0871373
PREC-Cluster_13573-UGGAGAAGCAGGGCACGUGCA	MIMAT0000185	ath-miR164a	0.175178	9.09317	0.514062	0.473386	0.566886
PREC-Cluster_51855-UCGGACCAGGCUUCAUUCCCC	MIMAT0000189	ath-miR166a-3p	0.749351	10.6034	60.6394	6.85482e-15	5.25598e-13
PREC-Cluster_4707-UCGGACCAGGCUUCAUUCCCC	MIMAT0000189	ath-miR166a-3p	0.773308	12.7628	20.0809	7.4234e-06	0.000106229
PREC-Cluster_50365-UCGGACCAGGCUUCAUUCCCC	MIMAT0000189	ath-miR166a-3p	0.800452	12.8766	19.9585	7.91407e-06	0.000111976
PREC-Cluster_58224-UCGGACCAGGCUUCAUUCCCC	MIMAT0000189	ath-miR166a-3p	0.772425	15.2786	6.02711	0.0140878	0.0348188
PREC-Cluster_58788-UCGGACCAGGCUUCAUUCCCC	MIMAT0000189	ath-miR166a-3p	0.42095	6.05467	1.34382	0.246361	0.342909
PREC-Cluster_20699-UGAAGCUGCCAGCAUGAUCUA	MIMAT0000196	ath-miR167a-5p	2.28354	5.87892	25.0142	5.69095e-07	1.11051e-05
PREC-Cluster_49759-UGAAGCUGCCAGCAUGAUCUA	MIMAT0000196	ath-miR167a-5p	1.95101	3.65644	9.00691	0.00268961	0.0120309
PREC-Cluster_22011-UUCCACAGCUUUCUUGAACUG	MIMAT0000944	ath-miR396a-5p	1.7684	9.10164	62.1216	3.2289e-15	2.56775e-13
PREC-Cluster_6285-UUCCACAGCUUUCUUGAACUU	MIMAT0000945	ath-miR396b-5p	1.30021	7.63774	12.9306	0.000323248	0.00241517
PREC-Cluster_42706-UGCCAAAGGAGAGUUGCCCUG	MIMAT0000952	ath-miR399b	0.492228	5.79869	1.26933	0.259892	0.357304
PREC-Cluster_395-UGCCAAAGGAGAGCUGCCCUG	MIMAT0000992	osa-miR399i	-0.394402	2.73341	0.299364	0.584281	0.665161
PREC-Cluster_27963-UUUGGAUUGAAGGGAGCUCUG	MIMAT0001023	osa-miR159b	0.973182	11.7708	18.7742	1.47148e-05	0.000190379
PREC-Cluster_6086-UGGAGAAGCAGGGCACGUGCU	MIMAT0001034	osa-miR164d	0.272776	2.93166	0.146232	0.702162	0.765501
PREC-Cluster_10775-UCGGACCAGGCUUCAAUCCCU	MIMAT0001037	osa-miR166k-3p	1.05059	11.3303	106.686	5.21627e-25	1.38644e-22
PREC-Cluster_5979-UCGGACCAGGCUUCAAUCCCU	MIMAT0001037	osa-miR166k-3p	1.11694	7.82221	14.8851	0.000114264	0.00105927
PREC-Cluster_1580-UCGCUUGGUGCAGAUCGGGACC	MIMAT0001045	osa-miR168a-5p	0.740962	12.7815	16.8407	4.06524e-05	0.000445971
PREC-Cluster_14021-UCCACAGGCUUUCUUGAACUG	MIMAT0001601	osa-miR396e-5p	1.21888	10.6967	107.729	3.08128e-25	8.41572e-23
PREC-Cluster_41218-UUCCUGAUGCCUCCCAUUCCUA	MIMAT0011745	osa-miR2118f	-0.0493948	6.26852	0.0176114	0.894424	0.920515
PREC-Cluster_34925-AGGAUUAGAGGGAACUGAACC	MIMAT0011769	zma-miR2275b-5p	-1.18558	6.73884	11.0863	0.000869691	0.00524396
PREC-Cluster_58609-UGGAAGGGGCAUGCAGAGGAG	MIMAT0014028	zma-miR528a-5p	0.656218	6.90604	3.64498	0.0562384	0.104549
PREC-Cluster_3070-AGAAGAGAGAGAGUACAGCCU	MIMAT0014030	zma-miR529-5p	1.20751	11.5808	58.2146	2.35028e-14	1.71573e-12
PREC-Cluster_51697-UUGAGCCGCGUCAAUAUCUCC	MIMAT0014082	ctr-miR171	1.78877	5.04999	18.7917	1.45804e-05	0.000189135
PREC-Cluster_31332-GCUCACUUCUCUUCCUGUCAGC	MIMAT0015124	zma-miR156d-3p	0.650537	2.87086	0.942657	0.331595	0.430655
PREC-Cluster_4332-GCUCACUGCUCUGUCUGUCAUC	MIMAT0015128	zma-miR156e-3p	1.0573	6.86539	9.18637	0.00243824	0.0112378
PREC-Cluster_14868-GUUCUCCUCAAGCACUUCACA	MIMAT0015347	zma-miR395o-5p	0.480551	2.56479	0.386173	0.534318	0.62292
PREC-Cluster_27018-UUGGACUGAAGGGUGCUCCCU	MIMAT0020761	bdi-miR319b-3p	1.32877	10.7237	114.181	1.18953e-26	4.16892e-24
PREC-Cluster_1285-UUGAGUGCAGCGUUGAUGAGC	MIMAT0025996	mdm-miR397a	0.652694	9.93036	12.1117	0.000501059	0.00347012
PREC-Cluster_40775-UGGGCGGUCACCUUGGCUAGC	MIMAT0026431	sbi-miR169d-3p	1.38947	6.69792	12.2116	0.000474926	0.00332953
PREC-Cluster_35437-UUUGGUUUCCUCCAAUGUCUCA	MIMAT0035533	bdi-miR2275a	0.0856064	2.5626	0.0118951	0.913151	0.932917
PREC-Cluster_34865-CUUGUUUUCCUCCAAUGUCUCA	MIMAT0037125	ata-miR2275b-3p	2.54801	6.35201	35.2276	2.93335e-09	9.62863e-08
PREC-Cluster_42636-GUGGUAUUGUUCCGGCUCAUG	MIMAT0037190	ata-miR171a-5p	1.81854	4.57308	17.1456	3.46202e-05	0.000391565
PREC-Cluster_49192-GGGCAAAUCAUCUGGGCUACC	no hit	Pn_miR6	1.89924	3.73787	13.3818	0.000254079	0.00202176
PREC-Cluster_25130-UUGACAGAAGAGAGCGAGCAC	no hit	Pn_miR3	1.8085	3.68485	10.5937	0.00113473	0.00649542
PREC-Cluster_55039-UAUUGUCUCGGCUCACUCAGA	no hit	Pn_miR8	1.3717	5.3558	9.39793	0.00217231	0.0103652
PREC-Cluster_37461-UGACAGAAGAGAGUGAGCAC	no hit	Pn_miR4	1.4779	4.21017	7.90919	0.00491843	0.0179881
PREC-Cluster_11066-UGACAGAAGAGAGAGAGCAC	no hit	Pn_miR5	0.449349	4.19357	0.973553	0.323796	0.422792
PREC-Cluster_58532-UAUUGUCUCGGCUCACUCAGA	no hit	Pn_miR8	0.573476	2.72805	0.573142	0.449013	0.544075
PREC-Cluster_8553-UGAGCCGAGCCAAUAUCACUUC	no hit	Pn_miR7	0.0812549	2.56354	0.0116946	0.913884	0.933341
S. bicolor genome
PREC-Cluster_34095-UCGGACCAGGCUUCAUUCCUC	MATAT0001072	osa-miR166g-3p	1.39833	12.3729	54.6739	1.42284e-13	8.64589e-12
PREC-Cluster_29186-UGCCUGGCUCCCUGUAUGCCA	MIMAT0000178	ath-miR160a-5p	1.66851	4.45841	12.5127	0.000404186	0.00271495
PREC-Cluster_4349-UGCCUGGCUCCCUGUAUGCCA	MIMAT0000178	ath-miR160a-5p	0.830963	5.32018	4.15063	0.041619	0.0780236
PREC-Cluster_54385-UGGAGAAGCAGGGCACGUGCA	MIMAT0000185	ath-miR164a	0.121682	9.10004	0.210671	0.646242	0.714561
PREC-Cluster_7819-UCGGACCAGGCUUCAUUCCCC	MIMAT0000189	ath-miR166a-3p	0.807062	10.9505	646.317	1.41298e-142	3.52025e-138
PREC-Cluster_33931-UCGGACCAGGCUUCAUUCCCC	MIMAT0000189	ath-miR166a-3p	0.757313	13.085	17.6317	2.68087e-05	0.000293928
PREC-Cluster_6362-UCGGACCAGGCUUCAUUCCCC	MIMAT0000189	ath-miR166a-3p	0.795488	13.1764	17.2798	3.22595e-05	0.000341372
PREC-Cluster_13630-UCGGACCAGGCUUCAUUCCCC	MIMAT0000189	ath-miR166a-3p	0.85757	6.31145	6.29787	0.0120883	0.0305749
PREC-Cluster_13010-UCGGACCAGGCUUCAUUCCCC	MIMAT0000189	ath-miR166a-3p	0.779272	15.6088	5.6902	0.0170599	0.0383515
PREC-Cluster_5800-UGAAGCUGCCAGCAUGAUCUA	MIMAT0000196	ath-miR167a-5p	2.47057	3.70717	17.3857	3.05112e-05	0.000325716
PREC-Cluster_778-UUCCACAGCUUUCUUGAACUG	MIMAT0000944	ath-miR396a-5p	1.77824	9.10539	58.0805	2.51603e-14	1.69721e-12
PREC-Cluster_42728-UGCCAAAGGAGAGUUGCCCUG	MIMAT0000952	ath-miR399b	0.47303	5.83636	1.17056	0.279287	0.371731
PREC-Cluster_43935-UCCAAAGGGAUCGCAUUGAUC	MIMAT0000957	osa-miR393a	0.997428	5.13719	4.98576	0.0255568	0.0508734
PREC-Cluster_30014-UGCCAAAGGAGAGCUGCCCUG	MIMAT0000992	osa-miR399i	-0.393287	2.7289	0.302466	0.58234	0.657632
PREC-Cluster_22253-UUUGGAUUGAAGGGAGCUCUG	MIMAT0001023	osa-miR159b	0.968552	11.7482	19.3965	1.06199e-05	0.000132755
PREC-Cluster_34198-UGGAGAAGCAGGGCACGUGCU	MIMAT0001034	osa-miR164d	-0.125153	2.96365	0.0348456	0.85192	0.885717
PREC-Cluster_18186-UCGGACCAGGCUUCAAUCCCU	MIMAT0001037	osa-miR166k-3p	1.04329	11.3278	111.761	4.03108e-26	1.26061e-23
PREC-Cluster_34094-UCGGACCAGGCUUCAAUCCCU	MIMAT0001037	osa-miR166k-3p	1.23111	7.90701	19.6878	9.11821e-06	0.000115922
PREC-Cluster_28826-UCGCUUGGUGCAGAUCGGGACC	MIMAT0001045	osa-miR168a-5p	0.744228	12.7788	17.2325	3.30731e-05	0.000347765
PREC-Cluster_41292-UUCCCGAUGCCUCCCAUUCCUA	MIMAT0011741	osa-miR2118b	-0.159896	2.3817	0.0372135	0.847031	0.88207
PREC-Cluster_44943-AGGAUUAGAGGGAACUGAACC	MIMAT0011769	zma-miR2275b-5p	-0.841949	6.95459	6.28114	0.0122029	0.0305749
PREC-Cluster_15607-UGUGUUCUCAGGUCGCCCCCG	MIMAT0014020	zma-miR398a-3p	0.14801	7.72693	0.25557	0.61318	0.684277
PREC-Cluster_13394-UGGAAGGGGCAUGCAGAGGAG	MIMAT0014028	zma-miR528a-5p	0.654693	6.90156	3.569	0.0588677	0.104776
PREC-Cluster_31367-AGAAGAGAGAGAGUACAGCCU	MIMAT0014030	zma-miR529-5p	1.2114	11.5798	58.1226	2.46276e-14	1.66278e-12
PREC-Cluster_51718-UGAAGCUGCCAGCAUGAUCUGA	MIMAT0014072	ccl-miR167a	1.16366	11.0806	277.668	2.42019e-62	5.16822e-59
PREC-Cluster_7675-UUGAGCCGCGUCAAUAUCUCC	MIMAT0014082	ctr-miR171	1.84016	5.03689	19.512	9.99711e-06	0.000125621
PREC-Cluster_32556-GCUCACUGCUCUGUCUGUCAUC	MIMAT0015128	zma-miR156e-3p	0.8562	6.11909	5.36106	0.0205912	0.0428777
PREC-Cluster_47184-GCUCACUUCUCUCUCUGUCAGU	MIMAT0015129	zma-miR156a-3p	1.45185	3.34222	6.06925	0.0137555	0.0324548
PREC-Cluster_19939-UGGGUGUCAUCUCUCCUGGAGC	MIMAT0015366	zma-miR1432-3p	-1.25163	3.05269	3.11952	0.0773593	0.131662
PREC-Cluster_25654-UUGGACUGAAGGGUGCUCCCU	MIMAT0020761	bdi-miR319b-3p	1.11665	8.01064	13.376	0.00025487	0.00189941
PREC-Cluster_29145-UUGAGUGCAGCGUUGAUGAGC	MIMAT0025996	mdm-miR397a	0.654675	9.9298	11.1244	0.000851988	0.00483879
PREC-Cluster_40674-UGGGCGGUCACCUUGGCUAGC	MIMAT0026431	sbi-miR169d-3p	1.29863	5.78191	10.0717	0.00150563	0.00741515
PREC-Cluster_42659-GUGGUAUUGUUCCGGCUCAUG	MIMAT0037190	ata-miR171a-5p	1.8111	4.5602	16.7959	4.16226e-05	0.000424177
PREC-Cluster_3423-CUCUCGCCGGCGUGCGCACUCC	no hit	Pn_miR1	3.55876	3.19423	24.0923	9.18265e-07	1.54507e-05
PREC-Cluster_13322-UAUUGUCUCGGCUCACUCAGA	no hit	Pn_miR8	2.66988	3.24881	13.444	0.000245795	0.00183508
PREC-Cluster_4067-UUGACAGAAGAGAGCGAGCAC	no hit	Pn_miR3	1.89534	3.73165	11.9147	0.000556937	0.00351898
PREC-Cluster_29382-UGACAGAAGAGAGUGAGCAC	no hit	Pn_miR4	1.1848	6.31957	7.45003	0.00634352	0.0204003
PREC-Cluster_10171-UAUUGUCUCGGCUCACUCAGA	no hit	Pn_miR8	1.12503	5.25603	7.2178	0.00721841	0.0220597
PREC-Cluster_17884-UGACAGAAGAGAGUGAGCAC	no hit	Pn_miR4	0.929097	4.00481	3.62873	0.0567902	0.10163
PREC-Cluster_18410-UGACAGAAGAGAGAGAGCAC	no hit	Pn_miR5	0.254685	4.0993	0.317685	0.573002	0.649638
PREC-Cluster_15733-UGAGCCGAGCCAAUAUCACUUC	no hit	Pn_miR7	0.0843861	2.55984	0.0128191	0.909855	0.928908
