# Supplementary material for: Small RNA-seq reveals novel regulatory components for apomixis in Paspalum notatum
Source: BMC Genomics. 2019 Jun 13;20:487. doi: 10.1186/s12864-019-5881-0 (PMC6567921; doi:10.1186/s12864-019-5881-0)
Supplement: Supplementary file 7 — miRNA targets prediction. Section 1: miRNA targets detected in the Paspalum transcriptome reference and annotated after blastx on a rice peptide database (E-val < 0.05 and % identity > 50). Section 2: miRNA targets with or without differential expression between sexual and apomictic libraries, as detected in the Paspalum transcriptome reference: read coverage analysis and annotation. (XLSX 68 kb) [file 12864_2019_5881_MOESM7_ESM.xlsx]

## Sheet: Section 1
Additional file 7. miRNA targets prediction
Additional file 7-Section 1: miRNA targets detected in the Paspalum transcriptome reference (Ortiz et al. BMC Genomics. 2017;18:318.) and annoted after blastx on rice peptides database (E-val < 0.05 and % identity >50)
miRNA_Fam	Accession	isotig	TF_score	homolog	gene	symbol	%ID	eval	Bit_Score	Annotation
miR156	MIMAT0015124	isotig24140	3.5	no_hit	NA	NA	NA	NA	NA
miR156	MIMAT0015124	isotig26104	4	Os04t0151800-01	Os04g0151800	NA	80.102	2.36e-97	303	Argonaute and Dicer protein, PAZ domain containing protein. (Os04t0151800-01);Argonaute and Dicer protein, PAZ domain containing protein. (Os04t0151800-02);Similar to Protein argonaute 4B. (Os04t0151800-03);Similar to H0820C10.3 protein. (Os04t0151800-04)
miR156	MIMAT0015124	isotig37613	3.5	no_hit	NA	NA	NA	NA	NA
miR156	MIMAT0015124	isotig28553	3.5	no_hit	NA	NA	NA	NA	NA
miR156	MIMAT0015128	isotig15293	4	Os08t0360700-01	Os08g0360700	NA	75.926	9.02e-25	95.1	Conserved hypothetical protein. (Os08t0360700-01)
miR156	MIMAT0015128	isotig20178	4	Os10t0541000-01	Os10g0541000	POWDERY-MILDEW-RESISTANCE GENE O_	77.570	0.0	688	Similar to Seven transmembrane protein Mlo2. (Os10t0541000-01)
miR156	MIMAT0015128	isotig52753	3	no_hit	NA	NA	NA	NA	NA
miR156	MIMAT0015128	isotig55138	4	no_hit	NA	NA	NA	NA	NA
miR156	MIMAT0015129	isotig19098	4	no_hit	NA	NA	NA	NA	NA
miR156	MIMAT0026186	isotig10860	0	Os08t0531600-01	Os08g0531600	GRAIN-WIDTH 8	62.257	4.77e-47	170	Transcription factor, Positive regulator of cell proliferation, Control of grain size, shape and quality (Os08t0531600-01)
miR156	MIMAT0026186	isotig19140	3.5	Os05t0389600-01	Os05g0389600	RING finger protein	74.701	0.0	659	Zinc finger, RING/FYVE/PHD-type domain containing protein. (Os05t0389600-01)
miR156	MIMAT0026186	isotig24216	0	Os06t0663500-00	Os06g0663500	RICE SQUAMOSA PROMOTER-BINDING-LIKE 11	56.000	2.91e-83	258	SBP domain containing protein. (Os06t0663500-00)
miR156	MIMAT0026186	isotig28195	4	Os02t0229600-00	Os02g0229600	OsSTA55	85.205	0.0	944	Similar to ATP binding / microtubule motor. (Os02t0229600-00)
miR156	MIMAT0026186	isotig30859	3.5	Os02t0832800-01	Os02g0832800	N-acetylglucosaminyltransferase I	89.318	0.0	777	Similar to Alpha-1,3-mannosyl-glycoprotein beta-1,2-N- acetylglucosaminyltransferase (EC 2.4.1.101). (Os02t0832800-01);Similar to N-acetylglucosaminyltransferase 1. (Os02t0832800-02)
miR156	MIMAT0026186	isotig32980	0	Os08t0531600-01	Os08g0531600	GRAIN-WIDTH 8	58.442	8.07e-83	265	Transcription factor, Positive regulator of cell proliferation, Control of grain size, shape and quality (Os08t0531600-01)
miR156	MIMAT0026186	isotig33700	3.5	Os01t0763750-02	Os01g0763750	EXOCYST SUBUNIT EXO70 FAMILY PROTEIN X1	72.857	0.0	215	Exo70 exocyst complex subunit family protein. (Os01t0763750-01);Exo70 exocyst complex subunit family protein. (Os01t0763750-02)
miR156	MIMAT0026186	isotig38519	0	Os01t0922600-01	Os01g0922600	RICE SQUAMOSA PROMOTER-BINDING-LIKE 2	59.394	2.10e-77	240	Similar to SBP-domain protein 4. (Os01t0922600-01)
miR156	MIMAT0026186	isotig44205	0	Os06t0703500-03	Os06g0703500	RICE SQUAMOSA PROMOTER-BINDING-LIKE 12	52.857	1.93e-17	81.3	Similar to SBP-domain protein 5 (Fragment). (Os06t0703500-01);Similar to SBP-domain protein 5 (Fragment). (Os06t0703500-02);Similar to Squamosa promoter-binding-like protein 12. (Os06t0703500-03)
miR156	MIMAT0026186	isotig46317	2	Os07t0505200-01	Os07g0505200	RICE SQUAMOSA PROMOTER-BINDING-LIKE 13, Squamosa promoter-binding-like protein 13	65.766	2.44e-39	135	Plant-specific transcription factor, Control of grain size (Os07t0505200-01)
miR156	MIMAT0026186	isotig48706	2.5	no_hit	NA	NA	NA	NA	NA
miR156	MIMAT0026186	isotig52475	3.5	no_hit	NA	NA	NA	NA	NA
miR156	MIMAT0026186	isotig54651	2.5	Os05t0125000-01	Os05g0125000	SIZ1	64.516	3.60e-07	49.3	SUMO (small ubiquitin-related modifier) E3-ligase, Abiotic stress response, Stress adaptation (Os05t0125000-01)
miR156	Pn_miR3	isotig10860	0	Os08t0531600-01	Os08g0531600	GRAIN-WIDTH 8	62.257	4.77e-47	170	Transcription factor, Positive regulator of cell proliferation, Control of grain size, shape and quality (Os08t0531600-01)
miR156	Pn_miR3	isotig19140	3.5	Os05t0389600-01	Os05g0389600	RING finger protein	74.701	0.0	659	Zinc finger, RING/FYVE/PHD-type domain containing protein. (Os05t0389600-01)
miR156	Pn_miR3	isotig20630	4	Os01t0147200-01	Os01g0147200	NA	71.667	2.21e-08	57.4	IWS1, C-terminal family protein. (Os01t0147200-01);Similar to IWS1 C-terminus family protein. (Os01t0147200-02)
miR156	Pn_miR3	isotig24216	0	Os06t0663500-00	Os06g0663500	RICE SQUAMOSA PROMOTER-BINDING-LIKE 11	56.000	2.91e-83	258	SBP domain containing protein. (Os06t0663500-00)
miR156	Pn_miR3	isotig28195	4	Os02t0229600-00	Os02g0229600	OsSTA55	85.205	0.0	944	Similar to ATP binding / microtubule motor. (Os02t0229600-00)
miR156	Pn_miR3	isotig32980	0	Os08t0531600-01	Os08g0531600	GRAIN-WIDTH 8	58.442	8.07e-83	265	Transcription factor, Positive regulator of cell proliferation, Control of grain size, shape and quality (Os08t0531600-01)
miR156	Pn_miR3	isotig33989	4	Os11t0118800-01	Os11g0118800	NA	71.965	2.33e-144	418	Similar to Expressed protein-like protein. (Os11t0118800-01)
miR156	Pn_miR3	isotig36238	4	Os12t0405200-01	Os12g0405200	NA	85.668	0.0	530	Similar to Conserved NnrU/NnuR ortholog membrane enzyme. (Os12t0405200-01)
miR156	Pn_miR3	isotig38519	0	Os01t0922600-01	Os01g0922600	RICE SQUAMOSA PROMOTER-BINDING-LIKE 2	59.394	2.10e-77	240	Similar to SBP-domain protein 4. (Os01t0922600-01)
miR156	Pn_miR3	isotig44205	0	Os06t0703500-03	Os06g0703500	RICE SQUAMOSA PROMOTER-BINDING-LIKE 12	52.857	1.93e-17	81.3	Similar to SBP-domain protein 5 (Fragment). (Os06t0703500-01);Similar to SBP-domain protein 5 (Fragment). (Os06t0703500-02);Similar to Squamosa promoter-binding-like protein 12. (Os06t0703500-03)
miR156	Pn_miR3	isotig46317	2	Os07t0505200-01	Os07g0505200	RICE SQUAMOSA PROMOTER-BINDING-LIKE 13, Squamosa promoter-binding-like protein 13	65.766	2.44e-39	135	Plant-specific transcription factor, Control of grain size (Os07t0505200-01)
miR156	Pn_miR3	isotig54651	2.5	Os05t0125000-01	Os05g0125000	SIZ1	64.516	3.60e-07	49.3	SUMO (small ubiquitin-related modifier) E3-ligase, Abiotic stress response, Stress adaptation (Os05t0125000-01)
miR156	Pn_miR4	isotig10860	0	Os08t0531600-01	Os08g0531600	GRAIN-WIDTH 8	62.257	4.77e-47	170	Transcription factor, Positive regulator of cell proliferation, Control of grain size, shape and quality (Os08t0531600-01)
miR156	Pn_miR4	isotig13673	3.5	Os02t0284500-01	Os02g0284500	NA	52.212	6.15e-28	121	FAR1 DNA binding domain domain containing protein. (Os02t0284500-01)
miR156	Pn_miR4	isotig18184	4	Os06t0488050-00	Os06g0488050	NA	71.271	3.24e-152	262	Similar to Protein kinase family protein. (Os06t0488050-00)
miR156	Pn_miR4	isotig19058	3.5	Os10t0444400-01	Os10g0444400	NA	78.571	0.0	354	Similar to Appr-1-p processing enzyme family protein. (Os10t0444400-01)
miR156	Pn_miR4	isotig19140	3.5	Os05t0389600-01	Os05g0389600	RING finger protein	74.701	0.0	659	Zinc finger, RING/FYVE/PHD-type domain containing protein. (Os05t0389600-01)
miR156	Pn_miR4	isotig20630	4	Os01t0147200-01	Os01g0147200	NA	71.667	2.21e-08	57.4	IWS1, C-terminal family protein. (Os01t0147200-01);Similar to IWS1 C-terminus family protein. (Os01t0147200-02)
miR156	Pn_miR4	isotig24216	0	Os06t0663500-00	Os06g0663500	RICE SQUAMOSA PROMOTER-BINDING-LIKE 11	56.000	2.91e-83	258	SBP domain containing protein. (Os06t0663500-00)
miR156	Pn_miR4	isotig26022	3.5	no_hit	NA	NA	NA	NA	NA
miR156	Pn_miR4	isotig27579	4	Os02t0732700-01	Os02g0732700	Mediator 23_1	90.315	0.0	2814	Mediator complex, subunit Med23 domain containing protein. (Os02t0732700-01);Similar to F26F24.8. (Os02t0732700-02);Similar to F26F24.8. (Os02t0732700-03)
miR156	Pn_miR4	isotig28672	4	Os04t0151800-01	Os04g0151800	NA	88.418	0.0	1503	Argonaute and Dicer protein, PAZ domain containing protein. (Os04t0151800-01);Argonaute and Dicer protein, PAZ domain containing protein. (Os04t0151800-02);Similar to Protein argonaute 4B. (Os04t0151800-03);Similar to H0820C10.3 protein. (Os04t0151800-04)
miR156	Pn_miR4	isotig30859	3.5	Os02t0832800-01	Os02g0832800	N-acetylglucosaminyltransferase I	89.318	0.0	777	Similar to Alpha-1,3-mannosyl-glycoprotein beta-1,2-N- acetylglucosaminyltransferase (EC 2.4.1.101). (Os02t0832800-01);Similar to N-acetylglucosaminyltransferase 1. (Os02t0832800-02)
miR156	Pn_miR4	isotig32674	4	Os01t0756700-01	Os01g0756700	SHAKER POTASSIUM CHANNEL 1	85.747	0.0	756	Shaker potassium channel, Salinity stress tolerance, Ion homeostasis (Os01t0756700-01)
miR156	Pn_miR4	isotig32980	0	Os08t0531600-01	Os08g0531600	GRAIN-WIDTH 8	58.442	8.07e-83	265	Transcription factor, Positive regulator of cell proliferation, Control of grain size, shape and quality (Os08t0531600-01)
miR156	Pn_miR4	isotig33700	3.5	Os01t0763750-02	Os01g0763750	EXOCYST SUBUNIT EXO70 FAMILY PROTEIN X1	72.857	0.0	215	Exo70 exocyst complex subunit family protein. (Os01t0763750-01);Exo70 exocyst complex subunit family protein. (Os01t0763750-02)
miR156	Pn_miR4	isotig38519	0	Os01t0922600-01	Os01g0922600	RICE SQUAMOSA PROMOTER-BINDING-LIKE 2	59.394	2.10e-77	240	Similar to SBP-domain protein 4. (Os01t0922600-01)
miR156	Pn_miR4	isotig39282	3	Os03t0654400-01	Os03g0654400	cationic amino acid transporter 4, MEU22 homolog	82.051	1.71e-10	62.4	Similar to Cationic amino acid transporter-like protein. (Os03t0654400-01);Similar to High-affinity cationic amino acid transporter 1. (Os03t0654400-02)
miR156	Pn_miR4	isotig44205	0	Os06t0703500-03	Os06g0703500	RICE SQUAMOSA PROMOTER-BINDING-LIKE 12	52.857	1.93e-17	81.3	Similar to SBP-domain protein 5 (Fragment). (Os06t0703500-01);Similar to SBP-domain protein 5 (Fragment). (Os06t0703500-02);Similar to Squamosa promoter-binding-like protein 12. (Os06t0703500-03)
miR156	Pn_miR4	isotig46317	2	Os07t0505200-01	Os07g0505200	RICE SQUAMOSA PROMOTER-BINDING-LIKE 13, Squamosa promoter-binding-like protein 13	65.766	2.44e-39	135	Plant-specific transcription factor, Control of grain size (Os07t0505200-01)
miR156	Pn_miR4	isotig48353	4	Os01t0319000-01	Os01g0319000	NA	70.370	1.03e-04	42.7	Similar to Pectin acetylesterase (Fragment). (Os01t0319000-01);Similar to Pectin acetylesterase (Fragment). (Os01t0319000-02)
miR156	Pn_miR4	isotig48706	2.5	no_hit	NA	NA	NA	NA	NA
miR156	Pn_miR4	isotig54651	2.5	Os05t0125000-01	Os05g0125000	SIZ1	64.516	3.60e-07	49.3	SUMO (small ubiquitin-related modifier) E3-ligase, Abiotic stress response, Stress adaptation (Os05t0125000-01)
miR156	Pn_miR4	isotig54955	4	no_hit	NA	NA	NA	NA	NA
miR156	Pn_miR5	isotig02401	2.5	Os01t0779300-01	Os01g0779300	NA	75.556	3.69e-15	80.9	Concanavalin A-like lectin/glucanase, subgroup domain containing protein. (Os01t0779300-01)
miR156	Pn_miR5	isotig06489	4	Os03t0114800-02	Os03g0114800	NA	54.545	1.13e-09	26.6	Protein of unknown function DUF791 family protein. (Os03t0114800-01);Similar to Major Facilitator superfamily protein. (Os03t0114800-02)
miR156	Pn_miR5	isotig10848	4	Os06t0215900-02	Os06g0215900	12-OXOPHYTODIENOATE REDUCTASE 4	82.574	0.0	654	Similar to Oxo-phytodienoic acid reductase. (Os06t0215900-01);Similar to 12-oxophytodienoic acid reductase. (Os06t0215900-02)
miR156	Pn_miR5	isotig10860	0	Os08t0531600-01	Os08g0531600	GRAIN-WIDTH 8	62.257	4.77e-47	170	Transcription factor, Positive regulator of cell proliferation, Control of grain size, shape and quality (Os08t0531600-01)
miR156	Pn_miR5	isotig18158	4	Os08t0453700-00	Os08g0453700	NA	90.566	3.59e-14	77.4	Similar to ATRBOH F (ARABIDOPSIS THALIANA RESPIRATORY BURST OXIDASE PROTEIN F); NAD(P)H oxidase. (Os08t0453700-00)
miR156	Pn_miR5	isotig18184	4	Os06t0488050-00	Os06g0488050	NA	71.271	3.24e-152	262	Similar to Protein kinase family protein. (Os06t0488050-00)
miR156	Pn_miR5	isotig19140	3.5	Os05t0389600-01	Os05g0389600	RING finger protein	74.701	0.0	659	Zinc finger, RING/FYVE/PHD-type domain containing protein. (Os05t0389600-01)
miR156	Pn_miR5	isotig20630	4	Os01t0147200-01	Os01g0147200	NA	71.667	2.21e-08	57.4	IWS1, C-terminal family protein. (Os01t0147200-01);Similar to IWS1 C-terminus family protein. (Os01t0147200-02)
miR156	Pn_miR5	isotig24216	0	Os06t0663500-00	Os06g0663500	RICE SQUAMOSA PROMOTER-BINDING-LIKE 11	56.000	2.91e-83	258	SBP domain containing protein. (Os06t0663500-00)
miR156	Pn_miR5	isotig27188	4	Os12t0623600-01	Os12g0623600	NA	54.545	3.10e-19	82.4	Protein of unknown function DUF1637 family protein. (Os12t0623600-01)
miR156	Pn_miR5	isotig27934	4	Os12t0548200-02	Os12g0548200	DnaJ domain protein C82	90.135	2.38e-106	357	Hypothetical conserved gene. (Os12t0548200-01);Heat shock protein DnaJ, N-terminal domain containing protein. (Os12t0548200-02)
miR156	Pn_miR5	isotig32980	0	Os08t0531600-01	Os08g0531600	GRAIN-WIDTH 8	58.442	8.07e-83	265	Transcription factor, Positive regulator of cell proliferation, Control of grain size, shape and quality (Os08t0531600-01)
miR156	Pn_miR5	isotig38519	0	Os01t0922600-01	Os01g0922600	RICE SQUAMOSA PROMOTER-BINDING-LIKE 2	59.394	2.10e-77	240	Similar to SBP-domain protein 4. (Os01t0922600-01)
miR156	Pn_miR5	isotig39282	3	Os03t0654400-01	Os03g0654400	cationic amino acid transporter 4, MEU22 homolog	82.051	1.71e-10	62.4	Similar to Cationic amino acid transporter-like protein. (Os03t0654400-01);Similar to High-affinity cationic amino acid transporter 1. (Os03t0654400-02)
miR156	Pn_miR5	isotig44205	0	Os06t0703500-03	Os06g0703500	RICE SQUAMOSA PROMOTER-BINDING-LIKE 12	52.857	1.93e-17	81.3	Similar to SBP-domain protein 5 (Fragment). (Os06t0703500-01);Similar to SBP-domain protein 5 (Fragment). (Os06t0703500-02);Similar to Squamosa promoter-binding-like protein 12. (Os06t0703500-03)
miR156	Pn_miR5	isotig46317	2	Os07t0505200-01	Os07g0505200	RICE SQUAMOSA PROMOTER-BINDING-LIKE 13, Squamosa promoter-binding-like protein 13	65.766	2.44e-39	135	Plant-specific transcription factor, Control of grain size (Os07t0505200-01)
miR156	Pn_miR5	isotig48353	4	Os01t0319000-01	Os01g0319000	NA	70.370	1.03e-04	42.7	Similar to Pectin acetylesterase (Fragment). (Os01t0319000-01);Similar to Pectin acetylesterase (Fragment). (Os01t0319000-02)
miR156	Pn_miR5	isotig48706	2.5	no_hit	NA	NA	NA	NA	NA
miR156	Pn_miR5	isotig52475	3.5	no_hit	NA	NA	NA	NA	NA
miR156	Pn_miR5	isotig54459	4	no_hit	NA	NA	NA	NA	NA
miR156	Pn_miR5	isotig54651	2.5	Os05t0125000-01	Os05g0125000	SIZ1	64.516	3.60e-07	49.3	SUMO (small ubiquitin-related modifier) E3-ligase, Abiotic stress response, Stress adaptation (Os05t0125000-01)
miR156	Pn_miR5	isotig54955	4	no_hit	NA	NA	NA	NA	NA
miR159	MIMAT0001023	isotig02962	4	no_hit	NA	NA	NA	NA	NA
miR159	MIMAT0001023	isotig11202	3.5	Os06t0143900-01	Os06g0143900	beta prime COP coatomer protein	91.529	0.0	1679	Similar to Coatomer protein complex, beta prime; beta'-COP protein. (Os06t0143900-01);Similar to Coatomer complex subunit. (Os06t0143900-02);Similar to Coatomer complex subunit. (Os06t0143900-03)
miR159	MIMAT0001023	isotig16486	4	Os01t0812000-01	Os01g0812000	NA	78.374	0.0	844	Transcriptional activator of gibberellin-dependent alpha-amylase expression, Regulation of nutrient mobilization in germination (Os01t0812000-01);Myb-like transcription factor, Induction of alpha-amylase in aleurone, Pollen development (Os01t0812000-02);Similar to cDNA clone:J033109N02, full insert sequence. (Os01t0812000-03)
miR159	MIMAT0001023	isotig16699	-	no_hit	NA	NA	NA	NA	NA
miR159	MIMAT0001023	isotig17007	4	Os01t0812000-03	Os01g0812000	NA	69.531	5.61e-59	199	Transcriptional activator of gibberellin-dependent alpha-amylase expression, Regulation of nutrient mobilization in germination (Os01t0812000-01);Myb-like transcription factor, Induction of alpha-amylase in aleurone, Pollen development (Os01t0812000-02);Similar to cDNA clone:J033109N02, full insert sequence. (Os01t0812000-03)
miR159	MIMAT0001023	isotig29473	3.5	Os12t0116000-01	Os12g0116000	NA	87.768	0.0	1153	Similar to PV72. (Os12t0116000-01);Similar to predicted protein. (Os12t0116000-02)
miR159	MIMAT0001023	isotig33648	3.5	no_hit	NA	NA	NA	NA	NA
miR159	MIMAT0001023	isotig34535	4	no_hit	NA	NA	NA	NA	NA
miR159	MIMAT0001023	isotig44451	3	no_hit	NA	NA	NA	NA	NA
miR159	MIMAT0001023	isotig47812	-	no_hit	NA	NA	NA	NA	NA
miR159	MIMAT0001023	isotig49882	4	no_hit	NA	NA	NA	NA	NA
miR159	MIMAT0001023	isotig58570	4	no_hit	NA	NA	NA	NA	NA
miR159	MIMAT0001023	isotig58888	0	no_hit	NA	NA	NA	NA	NA
miR159	MIMAT0001023	isotig61726	4	no_hit	NA	NA	NA	NA	NA
miR160	MIMAT0000178	isotig28285	3.5	Os11t0672600-01	Os11g0672600	NA	57.868	5.64e-126	230	Reverse transcriptase domain containing protein. (Os11t0672600-01)
miR160	MIMAT0000178	isotig29068	1	Os02t0628600-01	Os02g0628600	AUXIN RESPONSE FACTOR 8	57.431	0.0	610	Similar to Auxin response factor 8. (Os02t0628600-01)
miR160	MIMAT0000178	isotig29083	3.5	Os03t0800000-02	Os03g0800000	NA	86.641	4.97e-136	418	Similar to Nitrate and chloride transporter. (Os03t0800000-01);Similar to nitrate and chloride transporter. (Os03t0800000-02)
miR160	MIMAT0000178	isotig53598	-	no_hit	NA	NA	NA	NA	NA
miR164	MIMAT0000185	isotig06858	3	no_hit	NA	NA	NA	NA	NA
miR164	MIMAT0000185	isotig09132	4	Os05t0127200-01	Os05g0127200	PHOSPHOLIPASE C4	77.649	0.0	885	Similar to Phospholipase C (Fragment). (Os05t0127200-01);Similar to Phospholipase C (Fragment). (Os05t0127200-02)
miR164	MIMAT0000185	isotig13095	3	no_hit	NA	NA	NA	NA	NA
miR164	MIMAT0000185	isotig13901	4	Os06t0328900-01	Os06g0328900	NA	79.182	1.23e-148	439	Cytochrome P450 family protein. (Os06t0328900-01)
miR164	MIMAT0000185	isotig17164	4	Os10t0524500-01	Os10g0524500	NO POLLEN 1	73.575	0.0	288	Putative glucose-methanol-choline oxidoreductase, Regulation of tapetum degeneration and pollen exine formation, Anther cuticle formation (Os10t0524500-01)
miR164	MIMAT0000185	isotig21040	4	Os02t0579000-01	Os02g0579000	NA	57.357	5.91e-124	367	No apical meristem (NAM) protein domain containing protein. (Os02t0579000-01)
miR164	MIMAT0000185	isotig21378	3.5	no_hit	NA	NA	NA	NA	NA
miR164	MIMAT0000185	isotig23488	4	Os04t0460600-02	Os04g0460600	NA	63.712	4.94e-129	377	Similar to H0219H12.10 protein. (Os04t0460600-01);NAC transcription factor, Regulation of shoot branching, plant height and flowering time (Os04t0460600-02)
miR164	MIMAT0000185	isotig25564	4	Os08t0250900-01	Os08g0250900	NA	85.000	1.01e-16	42.0	Conserved hypothetical protein. (Os08t0250900-01)
miR164	MIMAT0000185	isotig26754	3.5	no_hit	NA	NA	NA	NA	NA
miR164	MIMAT0000185	isotig34573	1	Os06t0344900-00	Os06g0344900	NA	68.946	5.92e-118	350	Similar to NAM / CUC2-like protein. (Os06t0344900-00)
miR164	MIMAT0000185	isotig35097	4	Os11t0294600-02	Os11g0294600	NA	80.233	2.93e-92	276	Zinc finger, RING/FYVE/PHD-type domain containing protein. (Os11t0294600-01);Zinc finger, RING/FYVE/PHD-type domain containing protein. (Os11t0294600-02)
miR164	MIMAT0000185	isotig35469	4	Os07t0549600-01	Os07g0549600	UNDEVELOPED TAPETUM 1	78.857	3.60e-79	243	Similar to Undeveloped tapetum 1. (Os07t0549600-01)
miR164	MIMAT0000185	isotig35893	1	Os12t0610600-01	Os12g0610600	NA	71.642	1.25e-146	420	Similar to NAM / CUC2-like protein. (Os12t0610600-01)
miR164	MIMAT0000185	isotig36349	1	no_hit	NA	NA	NA	NA	NA
miR164	MIMAT0000185	isotig37602	3.5	no_hit	NA	NA	NA	NA	NA
miR164	MIMAT0000185	isotig38675	3	no_hit	NA	NA	NA	NA	NA
miR164	MIMAT0000185	isotig38954	4	Os03t0323900-01	Os03g0323900	GPI-anchored non-specific lipid transfer protein 4, type G nsLTP 4, type G non-specific lipid transfer protein 4	69.048	4.54e-24	59.3	Bifunctional inhibitor/plant lipid transfer protein/seed storage domain containing protein. (Os03t0323900-01)
miR164	MIMAT0000185	isotig39794	4	Os06t0196300-01	Os06g0196300	NA	72.770	3.34e-98	289	Similar to Peroxiredoxin Q (Fragment). (Os06t0196300-01);Similar to Peroxiredoxin Q (Fragment). (Os06t0196300-02)
miR164	MIMAT0000185	isotig44246	2.5	Os08t0200600-01	Os08g0200600	NA	52.679	1.52e-50	167	Similar to NAC-domain containing protein 21/22 (ANAC021) (ANAC022). Splice isoform 2. (Os08t0200600-01);Hypothetical conserved gene. (Os08t0200600-02)
miR164	MIMAT0000185	isotig44564	4	Os05t0202300-01	Os05g0202300	NA	58.046	3.64e-48	159	Similar to lachrymatory factor synthase. (Os05t0202300-01)
miR164	MIMAT0000185	isotig45921	4	Os03t0798600-01	Os03g0798600	NA	61.290	6.60e-10	40.4	Similar to 40S ribosomal protein S15 (Fragment). (Os03t0798600-01)
miR164	MIMAT0000185	isotig51109	4	Os04t0522500-01	Os04g0522500	GIBBERELLIN 2-OXIDASE 6	87.013	1.09e-100	295	2OG-Fe(II) oxygenase domain containing protein. (Os04t0522500-01)
miR164	MIMAT0000185	isotig67428	4	no_hit	NA	NA	NA	NA	NA
miR164	MIMAT0001034	isotig06858	3	no_hit	NA	NA	NA	NA	NA
miR164	MIMAT0001034	isotig09405	4	Os02t0729300-01	Os02g0729300	NA	58.974	2.85e-07	54.3	Zinc finger, CCHC retroviral-type domain containing protein. (Os02t0729300-01)
miR164	MIMAT0001034	isotig13095	3	no_hit	NA	NA	NA	NA	NA
miR164	MIMAT0001034	isotig13901	4	Os06t0328900-01	Os06g0328900	NA	79.182	1.23e-148	439	Cytochrome P450 family protein. (Os06t0328900-01)
miR164	MIMAT0001034	isotig17694	3	Os02t0137400-01	Os02g0137400	NA	96.620	0.0	1701	Similar to Spliceosomal-like protein. (Os02t0137400-01)
miR164	MIMAT0001034	isotig21040	4	Os02t0579000-01	Os02g0579000	NA	57.357	5.91e-124	367	No apical meristem (NAM) protein domain containing protein. (Os02t0579000-01)
miR164	MIMAT0001034	isotig21938	4	Os02t0260700-01	Os02g0260700	NA	85.505	0.0	869	Similar to GAMYB-binding protein (Fragment). (Os02t0260700-01);Similar to GAMYB-binding protein. (Os02t0260700-02)
miR164	MIMAT0001034	isotig23488	4	Os04t0460600-02	Os04g0460600	NA	63.712	4.94e-129	377	Similar to H0219H12.10 protein. (Os04t0460600-01);NAC transcription factor, Regulation of shoot branching, plant height and flowering time (Os04t0460600-02)
miR164	MIMAT0001034	isotig25564	4	Os08t0250900-01	Os08g0250900	NA	85.000	1.01e-16	42.0	Conserved hypothetical protein. (Os08t0250900-01)
miR164	MIMAT0001034	isotig26718	4	Os04t0647800-02	Os04g0647800	NA	94.737	0.002	38.5	Similar to Glycerol kinase-like protein. (Os04t0647800-01);Similar to Glycerol kinase-like protein. (Os04t0647800-02)
miR164	MIMAT0001034	isotig27506	4	Os02t0830801-01	Os02g0830801	NA	93.200	0.0	1340	Similar to binding. (Os02t0830801-01)
miR164	MIMAT0001034	isotig27528	4	Os02t0137500-01	Os02g0137500	HISTONE ACETYLTRANSFERASE HAC703	95.404	0.0	1210	Similar to histone acetyltransferase. (Os02t0137500-01)
miR164	MIMAT0001034	isotig34573	1	Os06t0344900-00	Os06g0344900	NA	68.946	5.92e-118	350	Similar to NAM / CUC2-like protein. (Os06t0344900-00)
miR164	MIMAT0001034	isotig34859	4	Os09t0401600-00	Os09g0401600	NA	73.246	2.29e-112	330	Similar to PUX2 (PLANT UBX DOMAIN-CONTAINING PROTEIN 2); nucleic acid binding / zinc ion binding. (Os09t0401600-00)
miR164	MIMAT0001034	isotig35469	4	Os07t0549600-01	Os07g0549600	UNDEVELOPED TAPETUM 1	78.857	3.60e-79	243	Similar to Undeveloped tapetum 1. (Os07t0549600-01)
miR164	MIMAT0001034	isotig35893	1	Os12t0610600-01	Os12g0610600	NA	71.642	1.25e-146	420	Similar to NAM / CUC2-like protein. (Os12t0610600-01)
miR164	MIMAT0001034	isotig36349	1	no_hit	NA	NA	NA	NA	NA
miR164	MIMAT0001034	isotig38675	3	no_hit	NA	NA	NA	NA	NA
miR164	MIMAT0001034	isotig44246	2.5	Os08t0200600-01	Os08g0200600	NA	52.679	1.52e-50	167	Similar to NAC-domain containing protein 21/22 (ANAC021) (ANAC022). Splice isoform 2. (Os08t0200600-01);Hypothetical conserved gene. (Os08t0200600-02)
miR164	MIMAT0001034	isotig48321	4	Os04t0206500-01	Os04g0206500	NA	72.678	1.06e-94	284	UDP-glucuronosyl/UDP-glucosyltransferase family protein. (Os04t0206500-01)
miR164	MIMAT0001034	isotig67428	4	no_hit	NA	NA	NA	NA	NA
miR164	MIMAT0015138	isotig09691	4	Os06t0271400-00	Os06g0271400	NA	61.272	1.93e-139	416	Transposase, Ptta/En/Spm, plant domain containing protein. (Os06t0271400-00)
miR164	MIMAT0015138	isotig19152	4	Os07t0419500-01	Os07g0419500	NA	67.232	0.0	221	Similar to UDP-glucose:sterol glucosyltransferase. (Os07t0419500-01)
miR164	MIMAT0015138	isotig27008	4	no_hit	NA	NA	NA	NA	NA
miR164	MIMAT0015138	isotig29301	4	Os03t0241100-03	Os03g0241100	NA	76.593	0.0	1098	Myb, DNA-binding domain containing protein. (Os03t0241100-01);Hypothetical conserved gene. (Os03t0241100-02);Myb, DNA-binding domain containing protein. (Os03t0241100-03)
miR164	MIMAT0015138	isotig32378	4	Os02t0792800-01	Os02g0792800	NA	88.223	0.0	761	Similar to Rieske iron-sulfur protein Tic55 precursor. (Os02t0792800-01);Similar to Rieske iron-sulfur protein Tic55 precursor. (Os02t0792800-02)
miR164	MIMAT0015138	isotig40247	4	Os01t0748950-01	Os01g0748950	NA	79.528	7.26e-125	369	Similar to predicted protein. (Os01t0748950-01)
miR164	MIMAT0015138	isotig48176	3.5	no_hit	NA	NA	NA	NA	NA
miR164	MIMAT0015319	isotig17860	4	Os05t0517200-01	Os05g0517200	TREHALOSE-6-PHOSPHATE SYNTHASE 6	83.907	0.0	1515	HAD-superfamily hydrolase subfamily IIB protein. (Os05t0517200-01)
miR164	MIMAT0015319	isotig18854	3	Os11t0433600-01	Os11g0433600	NA	76.667	0.029	37.7	Tetratricopeptide-like helical domain containing protein. (Os11t0433600-01)
miR164	MIMAT0015319	isotig28272	4	Os08t0112500-01	Os08g0112500	CDK-LIKE 10, cyclin-dependent kinase-like 10	83.926	0.0	1096	Similar to Cyclin-dependent protein kinase-like protein. (Os08t0112500-01);Hypothetical conserved gene. (Os08t0112500-02)
miR164	MIMAT0015319	isotig47012	3.5	Os08t0115200-01	Os08g0115200	NA	77.143	8.68e-52	86.3	IQ calmodulin-binding region domain containing protein. (Os08t0115200-01)
miR164	MIMAT0015319	isotig37701	4	Os08t0526300-03	Os08g0526300	NA	91.532	1.82e-154	437	Similar to cDNA clone:001-038-D09, full insert sequence. (Os08t0526300-01);tRNA-binding arm domain containing protein. (Os08t0526300-02);tRNA-binding arm domain containing protein. (Os08t0526300-03)
miR166	MIMAT0001072	isotig22450	4	Os01t0238500-02	Os01g0238500	NA	72.238	1.72e-154	440	Similar to Branched-chain-amino-acid aminotransferase-like protein 3, chloroplast precursor. (Os01t0238500-01);Similar to Branched-chain-amino-acid aminotransferase-like protein 3, chloroplast precursor. (Os01t0238500-02)
miR166	MIMAT0001072	isotig28295	2.5	Os10t0480200-01	Os10g0480200	HOMEOBOX GENE 9	89.298	0.0	1514	Similar to Rolled leaf1. (Os10t0480200-01);Similar to Rolled leaf1. (Os10t0480200-02);Similar to Homeobox-leucine zipper protein HOX9. (Os10t0480200-03)
miR166	MIMAT0001072	isotig28493	2.5	Os12t0612700-01	Os12g0612700	HOMEOBOX GENE 33	87.515	0.0	1522	Class III homeodomain-leucine zipper (HD-Zip III) protein, Age-dependent leaf senescence (Os12t0612700-01)
miR166	MIMAT0001072	isotig30243	3.5	Os04t0571600-01	Os04g0571600	NA	82.821	0.0	749	Multi antimicrobial extrusion protein MatE family protein. (Os04t0571600-01)
miR166	MIMAT0001072	isotig43031	1.5	Os10t0517050-01	Os10g0517050	NA	70.000	7.49e-05	39.7	Hypothetical conserved gene. (Os10t0517050-01)
miR166	MIMAT0000189	isotig22451	4	Os01t0238500-02	Os01g0238500	NA	72.238	1.72e-154	440	Similar to Branched-chain-amino-acid aminotransferase-like protein 3, chloroplast precursor. (Os01t0238500-01);Similar to Branched-chain-amino-acid aminotransferase-like protein 3, chloroplast precursor. (Os01t0238500-02)
miR166	MIMAT0000189	isotig28295	2.5	Os10t0480200-01	Os10g0480200	HOMEOBOX GENE 9	89.298	0.0	1514	Similar to Rolled leaf1. (Os10t0480200-01);Similar to Rolled leaf1. (Os10t0480200-02);Similar to Homeobox-leucine zipper protein HOX9. (Os10t0480200-03)
miR166	MIMAT0000189	isotig28493	2.5	Os12t0612700-01	Os12g0612700	HOMEOBOX GENE 33	87.515	0.0	1522	Class III homeodomain-leucine zipper (HD-Zip III) protein, Age-dependent leaf senescence (Os12t0612700-01)
miR166	MIMAT0000189	isotig30243	3.5	Os04t0571600-01	Os04g0571600	NA	82.821	0.0	749	Multi antimicrobial extrusion protein MatE family protein. (Os04t0571600-01)
miR166	MIMAT0000189	isotig43031	1.5	Os10t0517050-01	Os10g0517050	NA	70.000	7.49e-05	39.7	Hypothetical conserved gene. (Os10t0517050-01)
miR166	MIMAT0001037	isotig28295	2.5	Os10t0480200-01	Os10g0480200	HOMEOBOX GENE 9	89.298	0.0	1514	Similar to Rolled leaf1. (Os10t0480200-01);Similar to Rolled leaf1. (Os10t0480200-02);Similar to Homeobox-leucine zipper protein HOX9. (Os10t0480200-03)
miR166	MIMAT0001037	isotig28493	2.5	Os12t0612700-01	Os12g0612700	HOMEOBOX GENE 33	87.515	0.0	1522	Class III homeodomain-leucine zipper (HD-Zip III) protein, Age-dependent leaf senescence (Os12t0612700-01)
miR166	MIMAT0001037	isotig43031	1.5	Os10t0517050-01	Os10g0517050	NA	70.000	7.49e-05	39.7	Hypothetical conserved gene. (Os10t0517050-01)
miR167	MIMAT0014072	isotig11466	4	Os02t0730300-02	Os02g0730300	HIGH-AFFINITY POTASSIUM(K+) TRANSPORTER 25	72.727	0.033	36.6	Similar to Potassium transporter HAK3p (Fragment). (Os02t0730300-01);Similar to Potassium transporter 25. (Os02t0730300-02)
miR167	MIMAT0014072	isotig11467	4	Os02t0730300-02	Os02g0730300	HIGH-AFFINITY POTASSIUM(K+) TRANSPORTER 25	72.727	0.033	36.6	Similar to Potassium transporter HAK3p (Fragment). (Os02t0730300-01);Similar to Potassium transporter 25. (Os02t0730300-02)
miR167	MIMAT0014072	isotig11468	4	Os02t0730300-02	Os02g0730300	HIGH-AFFINITY POTASSIUM(K+) TRANSPORTER 25	72.727	0.033	36.6	Similar to Potassium transporter HAK3p (Fragment). (Os02t0730300-01);Similar to Potassium transporter 25. (Os02t0730300-02)
miR167	MIMAT0014072	isotig23986	-	no_hit	NA	NA	NA	NA	NA
miR167	MIMAT0014072	isotig28026	3	Os05t0109600-01	Os05g0109600	NA	82.373	0.0	1197	RNA binding protein PufA. (Os05t0109600-01)
miR167	MIMAT0014072	isotig30818	4	Os07t0573300-01	Os07g0573300	NA	79.744	0.0	612	FYVE finger-containing phosphoinositide kinase (EC 2.7.1.68) (1- phosphatidylinositol-4-phosphate 5-kinase) (PIP5K) (PtdIns(4)P-5- kinase) (PIKfyve) (p235). Splice isoform p235S. (Os07t0573300-01);Similar to FYVE finger-containing phosphoinositide kinase (EC 2.7.1.68) (1- phosphatidylinositol-4-phosphate 5-kinase) (PIP5K) (PtdIns(4)P-5- kinase) (PIKfyve) (p235). (Os07t0573300-02)
miR167	MIMAT0014072	isotig35211	3	Os05t0322900-01	Os05g0322900	WRKY GENE 45	50.804	1.62e-53	182	WRKY transcription factor, Benzothiadiazole (BTH)-inducible blast resistance (Os05t0322900-01);Similar to WRKY transcription factor 45. (Os05t0322900-02);Similar to WRKY transcription factor 45. (Os05t0322900-03)
miR167	MIMAT0000196	isotig11466	4	Os02t0730300-02	Os02g0730300	HIGH-AFFINITY POTASSIUM(K+) TRANSPORTER 25	72.727	0.033	36.6	Similar to Potassium transporter HAK3p (Fragment). (Os02t0730300-01);Similar to Potassium transporter 25. (Os02t0730300-02)
miR167	MIMAT0000196	isotig11467	4	Os02t0730300-02	Os02g0730300	HIGH-AFFINITY POTASSIUM(K+) TRANSPORTER 25	72.727	0.033	36.6	Similar to Potassium transporter HAK3p (Fragment). (Os02t0730300-01);Similar to Potassium transporter 25. (Os02t0730300-02)
miR167	MIMAT0000196	isotig11468	4	Os02t0730300-02	Os02g0730300	HIGH-AFFINITY POTASSIUM(K+) TRANSPORTER 25	72.727	0.033	36.6	Similar to Potassium transporter HAK3p (Fragment). (Os02t0730300-01);Similar to Potassium transporter 25. (Os02t0730300-02)
miR167	MIMAT0000196	isotig13727	4	Os04t0671900-01	Os04g0671900	AUXIN RESPONSE FACTOR 8	94.962	0.0	1360	Transcription factor, Regulator for phosphate homeostasis (Os04t0671900-01);Similar to Auxin response factor 12. (Os04t0671900-02);Similar to Auxin response factor 12. (Os04t0671900-03)
miR167	MIMAT0000196	isotig13728	4	Os04t0671900-01	Os04g0671900	AUXIN RESPONSE FACTOR 8	94.962	0.0	1360	Transcription factor, Regulator for phosphate homeostasis (Os04t0671900-01);Similar to Auxin response factor 12. (Os04t0671900-02);Similar to Auxin response factor 12. (Os04t0671900-03)
miR167	MIMAT0000196	isotig23986	-	no_hit	NA	NA	NA	NA	NA
miR167	MIMAT0000196	isotig24852	4	no_hit	NA	NA	NA	NA	NA
miR167	MIMAT0000196	isotig24853	4	no_hit	NA	NA	NA	NA	NA
miR167	MIMAT0000196	isotig28026	3	Os05t0109600-01	Os05g0109600	NA	82.373	0.0	1197	RNA binding protein PufA. (Os05t0109600-01)
miR167	MIMAT0000196	isotig30818	4	Os07t0573300-01	Os07g0573300	NA	79.744	0.0	612	FYVE finger-containing phosphoinositide kinase (EC 2.7.1.68) (1- phosphatidylinositol-4-phosphate 5-kinase) (PIP5K) (PtdIns(4)P-5- kinase) (PIKfyve) (p235). Splice isoform p235S. (Os07t0573300-01);Similar to FYVE finger-containing phosphoinositide kinase (EC 2.7.1.68) (1- phosphatidylinositol-4-phosphate 5-kinase) (PIP5K) (PtdIns(4)P-5- kinase) (PIKfyve) (p235). (Os07t0573300-02)
miR167	MIMAT0000196	isotig35211	3	Os05t0322900-01	Os05g0322900	WRKY GENE 45	50.804	1.62e-53	182	WRKY transcription factor, Benzothiadiazole (BTH)-inducible blast resistance (Os05t0322900-01);Similar to WRKY transcription factor 45. (Os05t0322900-02);Similar to WRKY transcription factor 45. (Os05t0322900-03)
miR167	MIMAT0000196	isotig44548	4	no_hit	NA	NA	NA	NA	NA
miR169	MIMAT0026431	isotig25720	4	Os02t0561800-01	Os02g0561800	ELICITOR 5, E3 ubiquitin-protein ligase EL5	76.596	1.21e-18	84.0	RING-H2 type E3 ubiquitin ligase, Root development, Maintenance of cell viability after the initiation of root primordial formation, Defense response (Os02t0561800-01)
miR169	MIMAT0026431	isotig36976	3.5	Os01t0887700-01	Os01g0887700	NA	90.000	3.24e-123	357	Zinc finger, RING/FYVE/PHD-type domain containing protein. (Os01t0887700-01);Similar to Nucleic acid binding protein. (Os01t0887700-02);Similar to Nucleic acid binding protein. (Os01t0887700-03)
miR169	MIMAT0026431	isotig46386	3.5	no_hit	NA	NA	NA	NA	NA
miR169	MIMAT0026431	isotig50106	4	no_hit	NA	NA	NA	NA	NA
miR169	MIMAT0026431	isotig51268	4	Os09t0341100-00	Os09g0341100	NA	68.182	2.37e-21	33.1	Similar to protein kinase. (Os09t0341100-00)
miR169	MIMAT0026431	isotig64830	4	Os09t0114500-01	Os09g0114500	BRITTLE CULM 12	100.000	2.19e-07	45.1	Kinesin-4 protein with transcription regulation activity, Cell cycle and wall modification, Cell elongation by regulating GA biosynthesis pathway (Os09t0114500-01);Similar to Kinesin-like protein. (Os09t0114500-02);Similar to FRA1 (FRAGILE FIBER 1); microtubule motor. (Os09t0114500-03);Hypothetical protein. (Os09t0114500-04)
miR171	MIMAT0014082	isotig04155	3.5	Os12t0636400-01	Os12g0636400	NA	72.727	7.70e-64	218	Similar to Epoxide hydrolase 2. (Os12t0636400-01)
miR171	MIMAT0014082	isotig21368	4	no_hit	NA	NA	NA	NA	NA
miR171	MIMAT0014082	isotig37119	2	Os06t0105350-00	Os06g0105350	NA	63.492	2.25e-122	362	Similar to Scarecrow-like 6. (Os06t0105350-00)
miR171	MIMAT0022877	isotig11723	2	Os07t0178600-01	Os07g0178600	HEAT STRESS TRANSCRIPTION FACTOR A2B	82.445	0.0	533	Similar to Heat shock transcription factor 29 (Fragment). (Os07t0178600-01)
miR171	MIMAT0022877	isotig16114	4	no_hit	NA	NA	NA	NA	NA
miR171	MIMAT0022877	isotig28644	3.5	Os02t0102800-01	Os02g0102800	NA	87.853	0.0	1217	Pleckstrin homology-type domain containing protein. (Os02t0102800-01);Similar to START domain-containing protein. (Os02t0102800-02)
miR171	MIMAT0022877	isotig28676	2	Os02t0663100-01	Os02g0663100	hairy meristem 2	63.043	3.37e-05	47.8	GRAS transcription factor domain containing protein. (Os02t0663100-01)
miR171	MIMAT0022877	isotig29235	3	Os10t0551200-01	Os10g0551200	NA	80.829	0.0	532	Similar to Scl1 protein (Fragment). (Os10t0551200-01)
miR171	MIMAT0022877	isotig38472	4	Os03t0187700-01	Os03g0187700	NA	90.323	2.05e-70	216	Target SNARE coiled-coil region domain containing protein. (Os03t0187700-01)
miR171	MIMAT0022877	isotig46381	4	no_hit	NA	NA	NA	NA	NA
miR171	MIMAT0037190	isotig28497	4	Os02t0229400-01	Os02g0229400	TONOPLAST MONOSACCHARIDE TRANSPORTER 2	94.030	0.0	1266	Tonoplast monosaccharide transpoter, Vacuolar sugar transport (Os02t0229400-01);Similar to Hexose transporter. (Os02t0229400-02)
miR171	MIMAT0037190	isotig28703	4	Os02t0290600-01	Os02g0290600	Prolyl Oligopeptidase 5, PROLYL OLIGOPEPTIDASE 5	88.926	0.0	1133	Prolyl oligopeptidase family protein, Abiotic stress tolerance (Os02t0290600-01);Similar to predicted protein. (Os02t0290600-02)
miR171	MIMAT0037190	isotig28803	4	Os10t0533000-01	Os10g0533000	NA	80.556	0.0	747	NAD(P)-binding domain containing protein. (Os10t0533000-01)
miR171	MIMAT0037190	isotig30013	4	Os06t0151600-01	Os06g0151600	NA	84.938	0.0	709	DNA repair protein RadA family protein. (Os06t0151600-01);Similar to predicted protein. (Os06t0151600-02)
miR171	MIMAT0037190	isotig35103	3.5	Os02t0791200-01	Os02g0791200	XBOS32	68.421	1.37e-14	75.9	Ankyrin domain containing protein. (Os02t0791200-01)
miR171	Pn_miR7	isotig16114	4	no_hit	NA	NA	NA	NA	NA
miR171	Pn_miR7	isotig41811	3.5	Os01t0867700-01	Os01g0867700	NA	72.727	2.26e-07	21.9	Yip1 domain containing protein. (Os01t0867700-01)
miR319	MIMAT0020761	isotig16486	4	Os01t0812000-01	Os01g0812000	NA	78.374	0.0	844	Transcriptional activator of gibberellin-dependent alpha-amylase expression, Regulation of nutrient mobilization in germination (Os01t0812000-01);Myb-like transcription factor, Induction of alpha-amylase in aleurone, Pollen development (Os01t0812000-02);Similar to cDNA clone:J033109N02, full insert sequence. (Os01t0812000-03)
miR319	MIMAT0020761	isotig17007	4	Os01t0812000-03	Os01g0812000	NA	69.531	5.61e-59	199	Transcriptional activator of gibberellin-dependent alpha-amylase expression, Regulation of nutrient mobilization in germination (Os01t0812000-01);Myb-like transcription factor, Induction of alpha-amylase in aleurone, Pollen development (Os01t0812000-02);Similar to cDNA clone:J033109N02, full insert sequence. (Os01t0812000-03)
miR319	MIMAT0020761	isotig18496	4	Os03t0334200-01	Os03g0334200	NA	54.495	0.0	615	Protein of unknown function DUF3133 domain containing protein. (Os03t0334200-01);Protein of unknown function DUF3133 domain containing protein. (Os03t0334200-02)
miR319	MIMAT0020761	isotig21890	4	no_hit	NA	NA	NA	NA	NA
miR319	MIMAT0020761	isotig23064	4	Os01t0859400-01	Os01g0859400	Protein phosphatase 16	84.047	3.67e-160	452	Protein-tyrosine phosphatase, dual specificity domain containing protein. (Os01t0859400-01);Protein-tyrosine phosphatase, dual specificity domain containing protein. (Os01t0859400-02);Protein-tyrosine phosphatase, dual specificity domain containing protein. (Os01t0859400-03)
miR319	MIMAT0020761	isotig31548	3	Os07t0152000-01	Os07g0152000	TEOSINTE BRANCHED/CYCLOIDEA/PROLIFERATING CELL FACTOR 21	97.368	9.20e-42	156	Transcription factor , Cold tolerance (Os07t0152000-01)
miR319	MIMAT0020761	isotig33099	1.5	Os03t0785800-01	Os03g0785800	PROLIFERATING CELL FACTOR 6	58.430	4.83e-81	256	Transcription factor , Cold tolerance (Os03t0785800-01)
miR319	MIMAT0020761	isotig36970	1.5	Os01t0222001-01	Os01g0222001	NA	68.000	0.002	36.2	Hypothetical conserved gene. (Os01t0222001-01)
miR319	MIMAT0020761	isotig58888	0	no_hit	NA	NA	NA	NA	NA
miR390	MIMAT0000931	isotig24946	4	Os04t0635700-01	Os04g0635700	NA	81.667	4.29e-52	169	Aldehyde dehydrogenase, conserved site domain containing protein. (Os04t0635700-01)
miR390	MIMAT0000931	isotig28632	4	Os04t0683600-01	Os04g0683600	NA	84.561	0.0	687	Similar to H0306F12.6 protein. (Os04t0683600-01);Similar to H0306F12.6 protein. (Os04t0683600-02)
miR390	MIMAT0000931	isotig28924	3.5	Os02t0709200-01	Os02g0709200	NA	86.207	0.0	648	Similar to Histidinol-phosphate aminotransferase, chloroplast precursor (EC 2.6.1.9) (Imidazole acetol-phosphate transaminase). (Os02t0709200-01)
miR390	MIMAT0000931	isotig30617	4	Os08t0230200-02	Os08g0230200	NA	93.168	0.0	825	Similar to cysteine-type endopeptidase/ ubiquitin thiolesterase. (Os08t0230200-01);Similar to cysteine-type endopeptidase/ ubiquitin thiolesterase. (Os08t0230200-02)
miR390	MIMAT0000931	isotig32493	3.5	Os03t0375966-00	Os03g0375966	OsLAT4	76.863	6.01e-121	358	Similar to Amino acid permease family protein. (Os03t0375966-00)
miR390	MIMAT0000931	isotig44502	4	no_hit	NA	NA	NA	NA	NA
miR393	MIMAT0000957	isotig16394	1	Os04t0395600-01	Os04g0395600	NA	88.174	0.0	1031	Similar to TRANSPORT INHIBITOR RESPONSE 1 protein (F-box/LRR-repeat protein 1). (Os04t0395600-01);Similar to TRANSPORT INHIBITOR RESPONSE 1 protein (F-box/LRR-repeat protein 1). (Os04t0395600-02);Similar to AFB2 (AUXIN SIGNALING F-BOX 2); auxin binding / ubiquitin-protein ligase. (Os04t0395600-03)
miR393	MIMAT0000957	isotig29516	1	Os05t0150500-00	Os05g0150500	transport inhibitor response 1, Transport Inhibitor Response1, F-box protein 248	89.721	0.0	961	Similar to Transport inhibitor response 1. (Os05t0150500-00)
miR393	MIMAT0000957	isotig47713	0	no_hit	NA	NA	NA	NA	NA
miR393	MIMAT0000957	isotig65719	3.5	no_hit	NA	NA	NA	NA	NA
miR395	MIMAT0015347	isotig12635	4	Os03t0766900-01	Os03g0766900	NA	53.571	1.10e-07	29.6	Allene oxide synthase. (Os03t0766900-01);Allene oxide synthase. (Os03t0766900-02)
miR395	MIMAT0015347	isotig27656	4	Os01t0363900-01	Os01g0363900	NA	83.404	0.0	1919	Similar to HASTY. (Os01t0363900-01)
miR395	MIMAT0015347	isotig39940	3	Os12t0231000-01	Os12g0231000	Peptide transporter PTR3-A	70.060	4.15e-149	431	TGF-beta receptor, type I/II extracellular region family protein. (Os12t0231000-01)
miR395	MIMAT0015347	isotig41249	4	no_hit	NA	NA	NA	NA	NA
miR395	MIMAT0015347	isotig44083	3	Os09t0286300-00	Os09g0286300	NA	68.720	1.42e-84	259	Hypothetical conserved gene. (Os09t0286300-00)
miR396	MIMAT0001601	isotig18230	3.5	Os02t0809800-01	Os02g0809800	PHOSPHATE TRANSPORTER 1;2	76.896	0.0	1212	Phosphate (Pi) transporter, Root-to-shoot Pi transfer (Os02t0809800-01)
miR396	MIMAT0001601	isotig22254	1	Os02t0701300-01	Os02g0701300	GRAIN SIZE 2	69.048	1.85e-12	69.7	Growth-regulating factor, Regulation of grain shape and panicle length, Negative regulation of seed shattering (Os02t0701300-01)
miR396	MIMAT0001601	isotig22870	4	Os10t0460900-00	Os10g0460900	NA	72.500	3.40e-12	67.8	Similar to cDNA clone:J013158D14, full insert sequence. (Os10t0460900-00)
miR396	MIMAT0001601	isotig32754	3	Os04t0618050-01	Os04g0618050	NA	80.663	0.0	614	Pentatricopeptide repeat containing protein. (Os04t0618050-01)
miR396	MIMAT0001601	isotig35290	1	Os04t0600900-02	Os04g0600900	GROWTH-REGULATING FACTOR 3	65.979	7.54e-160	456	Similar to B0403H10-OSIGBa0105A11.9 protein. (Os04t0600900-01);Transcriptional activator/repressor, Reguration of KNOX gene, Oskn2 (Regulator of meristem function) (Os04t0600900-02)
miR396	MIMAT0001601	isotig39281	2	no_hit	NA	NA	NA	NA	NA
miR396	MIMAT0001601	isotig40702	4	Os07t0672500-02	Os07g0672500	NA	76.667	5.65e-06	48.1	Hypothetical conserved gene. (Os07t0672500-01);ATPase, AAA-type, core domain containing protein. (Os07t0672500-02)
miR396	MIMAT0000944	isotig17824	3.5	Os06t0286351-01	Os06g0286351	NA	61.538	3.09e-07	55.8	Armadillo-type fold domain containing protein. (Os06t0286351-01);Similar to AF-4 domain containing protein-like protein. (Os06t0286351-02);Similar to AF-4 domain containing protein-like protein. (Os06t0286351-03);Similar to AF-4 domain containing protein-like protein. (Os06t0286351-04)
miR396	MIMAT0000944	isotig20718	3.5	Os02t0181300-01	Os02g0181300	WRKY GENE 71	65.000	8.47e-20	55.5	WRKY transcription factor, Defense response (Os02t0181300-01)
miR396	MIMAT0000944	isotig22254	1	Os02t0701300-01	Os02g0701300	GRAIN SIZE 2	69.048	1.85e-12	69.7	Growth-regulating factor, Regulation of grain shape and panicle length, Negative regulation of seed shattering (Os02t0701300-01)
miR396	MIMAT0000944	isotig27489	4	Os05t0235300-01	Os05g0235300	target of rapamycin	92.944	0.0	4502	Serine/threonine (Ser/Thr) protein kinase, Modulation of thylakoid membrane lipid biosynthesis, homeostasis (Os05t0235300-01)
miR396	MIMAT0000944	isotig27616	4	Os05t0463500-01	Os05g0463500	NA	61.947	3.83e-138	434	PWWP domain containing protein. (Os05t0463500-01)
miR396	MIMAT0000944	isotig31862	4	no_hit	NA	NA	NA	NA	NA
miR396	MIMAT0000944	isotig32492	3.5	Os02t0574900-01	Os02g0574900	F-box protein 98	77.609	0.0	746	Kelch-type beta propeller domain containing protein. (Os02t0574900-01)
miR396	MIMAT0000944	isotig34155	4	Os09t0431200-01	Os09g0431200	Glutamate receptor homolog 1.1, GLUTAMATE RECEPTOR-LIKE 1.2	64.080	0.0	533	GPCR, family 3, metabotropic glutamate receptor-like protein. (Os09t0431200-01)
miR396	MIMAT0000944	isotig35290	1	Os04t0600900-02	Os04g0600900	GROWTH-REGULATING FACTOR 3	65.979	7.54e-160	456	Similar to B0403H10-OSIGBa0105A11.9 protein. (Os04t0600900-01);Transcriptional activator/repressor, Reguration of KNOX gene, Oskn2 (Regulator of meristem function) (Os04t0600900-02)
miR396	MIMAT0000944	isotig39281	2	no_hit	NA	NA	NA	NA	NA
miR396	MIMAT0000944	isotig42437	4	no_hit	NA	NA	NA	NA	NA
miR396	MIMAT0000945	isotig16468	4	Os09t0482400-01	Os09g0482400	80.2 KDA CLASS I HEAT SHOCK PROTEIN	95.946	0.0	460	Similar to Heat shock protein 81-3. (Os09t0482400-01);Similar to Heat shock protein 81-3. (Os09t0482400-03)
miR396	MIMAT0000945	isotig21274	4	Os05t0137300-01	Os05g0137300	NA	55.000	0.017	37.7	Thioredoxin fold domain containing protein. (Os05t0137300-01)
miR396	MIMAT0000945	isotig22254	1	Os02t0701300-01	Os02g0701300	GRAIN SIZE 2	69.048	1.85e-12	69.7	Growth-regulating factor, Regulation of grain shape and panicle length, Negative regulation of seed shattering (Os02t0701300-01)
miR396	MIMAT0000945	isotig25262	4	Os05t0137300-01	Os05g0137300	NA	57.639	1.06e-20	90.9	Thioredoxin fold domain containing protein. (Os05t0137300-01)
miR396	MIMAT0000945	isotig29640	4	Os02t0759800-01	Os02g0759800	NA	90.164	0.0	844	Similar to GAMYB-binding protein (Fragment). (Os02t0759800-01);Similar to pre-mRNA-splicing factor prp45. (Os02t0759800-02)
miR396	MIMAT0000945	isotig34155	4	Os09t0431200-01	Os09g0431200	Glutamate receptor homolog 1.1, GLUTAMATE RECEPTOR-LIKE 1.2	64.080	0.0	533	GPCR, family 3, metabotropic glutamate receptor-like protein. (Os09t0431200-01)
miR396	MIMAT0000945	isotig35290	1	Os04t0600900-02	Os04g0600900	GROWTH-REGULATING FACTOR 3	65.979	7.54e-160	456	Similar to B0403H10-OSIGBa0105A11.9 protein. (Os04t0600900-01);Transcriptional activator/repressor, Reguration of KNOX gene, Oskn2 (Regulator of meristem function) (Os04t0600900-02)
miR396	MIMAT0000945	isotig39281	2	no_hit	NA	NA	NA	NA	NA
miR396	MIMAT0000945	isotig42437	4	no_hit	NA	NA	NA	NA	NA
miR397	MIMAT0025996	isotig27659	4	Os10t0498700-01	Os10g0498700	Mediator 16_1	90.635	0.0	1988	WD40-like domain containing protein. (Os10t0498700-01);Similar to predicted protein. (Os10t0498700-02)
miR397	MIMAT0025996	isotig28986	4	Os12t0621700-01	Os12g0621700	NA	74.322	0.0	905	Conserved hypothetical protein. (Os12t0621700-01)
miR397	MIMAT0025996	isotig31103	3.5	Os12t0108000-01	Os12g0108000	LACCASE 27	91.034	1.87e-88	286	Similar to Laccase (Diphenol oxidase). (Os12t0108000-01)
miR397	MIMAT0025996	isotig32764	3	Os11t0265200-00	Os11g0265200	NA	76.591	0.0	638	Similar to F-box-containing protein 2. (Os11t0265200-00)
miR397	MIMAT0025996	isotig62973	4	Os08t0493800-01	Os08g0493800	NA	75.789	6.78e-41	142	Protein kinase, core domain containing protein. (Os08t0493800-01)
miR398	MIMAT0014020	isotig14972	3.5	Os01t0916400-01	Os01g0916400	selenium-binding protein, selenium-binding protein homologue	92.719	0.0	900	Similar to Selenium binding protein. (Os01t0916400-01)
miR399	MIMAT0000952	isotig28435	4	no_hit	NA	NA	NA	NA	NA
miR399	MIMAT0000952	isotig36287	2.5	Os01t0720400-01	Os01g0720400	acid phosphatase 1	59.276	7.64e-90	273	HAD-superfamily subfamily IB hydrolase, hypothetical 1 protein. (Os01t0720400-01)
miR399	MIMAT0000952	isotig50363	2.5	no_hit	NA	NA	NA	NA	NA
miR399	MIMAT0000992	isotig13709	4	Os04t0619300-01	Os04g0619300	F-box protein 232	85.624	0.0	796	Similar to H0114G12.4 protein. (Os04t0619300-01);Similar to L1332.8 protein. (Os04t0619300-02)
miR399	MIMAT0000992	isotig28435	4	no_hit	NA	NA	NA	NA	NA
miR399	MIMAT0000992	isotig36287	2.5	Os01t0720400-01	Os01g0720400	acid phosphatase 1	59.276	7.64e-90	273	HAD-superfamily subfamily IB hydrolase, hypothetical 1 protein. (Os01t0720400-01)
miR399	MIMAT0000992	isotig37941	4	Os04t0533500-02	Os04g0533500	NA	81.702	1.70e-112	327	Cytochrome b561 family protein. (Os04t0533500-02)
miR399	MIMAT0000992	isotig40634	4	no_hit	NA	NA	NA	NA	NA
miR399	MIMAT0000992	isotig50363	2.5	no_hit	NA	NA	NA	NA	NA
miR528	MIMAT0014028	isotig06917	4	no_hit	NA	NA	NA	NA	NA
miR528	MIMAT0014028	isotig08873	3	no_hit	NA	NA	NA	NA	NA
miR528	MIMAT0014028	isotig09861	3	Os12t0590500-00	Os12g0590500	NA	78.261	0.015	38.5	Similar to Kinesin motor domain containing protein, expressed. (Os12t0590500-00)
miR528	MIMAT0014028	isotig19052	4	Os01t0616900-00	Os01g0616900	NA	88.889	1.40e-22	67.4	Ctps protein. (Os01t0616900-00)
miR528	MIMAT0014028	isotig21552	3.5	Os02t0625500-01	Os02g0625500	NA	92.055	0.0	690	Similar to Adenosine kinase-like protein (Fragment). (Os02t0625500-01);Similar to Adenosine kinase-like protein (Fragment). (Os02t0625500-02)
miR528	MIMAT0014028	isotig29396	4	Os01t0276800-01	Os01g0276800	NA	78.644	0.0	783	Mannose-6-phosphate receptor, binding domain containing protein. (Os01t0276800-01);Similar to predicted protein. (Os01t0276800-02);Hypothetical conserved gene. (Os01t0276800-03);Similar to predicted protein. (Os01t0276800-04);Similar to predicted protein. (Os01t0276800-05)
miR528	MIMAT0014028	isotig29624	4	Os09t0528800-01	Os09g0528800	NA	88.508	0.0	857	RabGAP/TBC domain containing protein. (Os09t0528800-01)
miR528	MIMAT0014028	isotig33070	4	Os11t0146750-00	Os11g0146750	NA	51.685	3.43e-20	87.8	Hypothetical conserved gene. (Os11t0146750-00)
miR528	MIMAT0014028	isotig33256	4	Os11t0146750-00	Os11g0146750	NA	50.515	5.63e-23	95.5	Hypothetical conserved gene. (Os11t0146750-00)
miR528	MIMAT0014028	isotig36874	4	no_hit	NA	NA	NA	NA	NA
miR528	MIMAT0014028	isotig37892	4	no_hit	NA	NA	NA	NA	NA
miR528	MIMAT0014028	isotig40951	4	Os03t0709300-01	Os03g0709300	UCLACYANIN-LIKE PROTEIN 9	78.351	1.81e-52	168	Similar to Chemocyanin precursor (Basic blue protein) (Plantacyanin). (Os03t0709300-01)
miR528	MIMAT0014028	isotig42759	4	Os03t0807500-00	Os03g0807500	stellacyanin-like protein 1	82.645	4.11e-71	218	Cupredoxin domain containing protein. (Os03t0807500-00)
miR528	MIMAT0014028	isotig44133	4	Os03t0709300-01	Os03g0709300	UCLACYANIN-LIKE PROTEIN 9	81.053	2.39e-52	166	Similar to Chemocyanin precursor (Basic blue protein) (Plantacyanin). (Os03t0709300-01)
miR528	MIMAT0014028	isotig48149	4	no_hit	NA	NA	NA	NA	NA
miR529	MIMAT0014030	isotig09641	4	Os03t0835800-02	Os03g0835800	GLUTELIN PRECURSOR ACCUMULATION3, glutelin precursor accumulation 3	71.560	7.21e-42	159	Galactose oxidase/kelch, beta-propeller domain containing protein. (Os03t0835800-01);Kelch-repeat protein, Regulator of post-Golgi vesicular traffic (Os03t0835800-02)
miR529	MIMAT0014030	isotig10860	0	Os08t0531600-01	Os08g0531600	GRAIN-WIDTH 8	62.257	4.77e-47	170	Transcription factor, Positive regulator of cell proliferation, Control of grain size, shape and quality (Os08t0531600-01)
miR529	MIMAT0014030	isotig10863	0	Os08t0531600-01	Os08g0531600	GRAIN-WIDTH 8	62.257	4.77e-47	170	Transcription factor, Positive regulator of cell proliferation, Control of grain size, shape and quality (Os08t0531600-01)
miR529	MIMAT0014030	isotig16685	4	Os04t0394200-03	Os04g0394200	NA	86.577	0.0	737	Similar to 2-oxoglutarate dehydrogenase E2 subunit. (Os04t0394200-01);Similar to 2-oxoglutarate dehydrogenase E2 subunit. (Os04t0394200-02);Similar to 2-oxoglutarate dehydrogenase E2 subunit. (Os04t0394200-03)
miR529	MIMAT0014030	isotig17143	4	Os01t0933500-00	Os01g0933500	NA	70.635	3.02e-45	151	Similar to FLP1. (Os01t0933500-00)
miR529	MIMAT0014030	isotig19322	4	Os05t0188600-02	Os05g0188600	NA	70.141	0.0	769	Conserved hypothetical protein. (Os05t0188600-01);Hypothetical conserved gene. (Os05t0188600-02)
miR529	MIMAT0014030	isotig24216	0	Os06t0663500-00	Os06g0663500	RICE SQUAMOSA PROMOTER-BINDING-LIKE 11	56.000	2.91e-83	258	SBP domain containing protein. (Os06t0663500-00)
miR529	MIMAT0014030	isotig31784	3.5	no_hit	NA	NA	NA	NA	NA
miR529	MIMAT0014030	isotig32083	4	Os07t0225100-01	Os07g0225100	NA	83.696	3.27e-26	110	Tryptophan/tyrosine permease domain containing protein. (Os07t0225100-01)
miR529	MIMAT0014030	isotig32335	4	no_hit	NA	NA	NA	NA	NA
miR529	MIMAT0014030	isotig32980	0	Os08t0531600-01	Os08g0531600	GRAIN-WIDTH 8	58.442	8.07e-83	265	Transcription factor, Positive regulator of cell proliferation, Control of grain size, shape and quality (Os08t0531600-01)
miR529	MIMAT0014030	isotig38519	0	Os01t0922600-01	Os01g0922600	RICE SQUAMOSA PROMOTER-BINDING-LIKE 2	59.394	2.10e-77	240	Similar to SBP-domain protein 4. (Os01t0922600-01)
miR529	MIMAT0014030	isotig39397	4	Os11t0243300-01	Os11g0243300	zinc finger homeodomain class homeobox transcription factor 4	93.333	1.10e-30	120	Similar to ZF-HD protein dimerisation region containing protein, expressed. (Os11t0243300-01)
miR529	MIMAT0014030	isotig44205	0	Os06t0703500-03	Os06g0703500	RICE SQUAMOSA PROMOTER-BINDING-LIKE 12	52.857	1.93e-17	81.3	Similar to SBP-domain protein 5 (Fragment). (Os06t0703500-01);Similar to SBP-domain protein 5 (Fragment). (Os06t0703500-02);Similar to Squamosa promoter-binding-like protein 12. (Os06t0703500-03)
miR529	MIMAT0014030	isotig46585	4	no_hit	NA	NA	NA	NA	NA
miR529	MIMAT0014030	isotig50907	4	Os04t0563000-01	Os04g0563000	NA	61.250	1.84e-58	192	Similar to H0211B05.12 protein. (Os04t0563000-01)
miR529	MIMAT0014030	isotig57144	4	Os01t0927600-01	Os01g0927600	AUXIN RESPONSE FACTOR 2	57.798	2.49e-30	115	Similar to Auxin response factor 2 (ARF1-binding protein) (ARF1-BP). (Os01t0927600-01)
miR1432	MIMAT0015366	isotig24916	4	Os06t0580100-01	Os06g0580100	NA	53.125	1.16e-14	70.5	Similar to cDNA clone:006-306-H07, full insert sequence. (Os06t0580100-01);Hypothetical gene. (Os06t0580100-02)
miR1432	MIMAT0015366	isotig46832	4	Os01t0591300-01	Os01g0591300	NA	90.909	3.11e-76	238	Similar to Cytosolic aldehyde dehydrogenase RF2D. (Os01t0591300-01);Similar to aldehyde dehydrogenase5. (Os01t0591300-02)
miR2118	MIMAT0011741	isotig37595	4	Os01t0798900-00	Os01g0798900	NA	75.410	7.50e-21	93.2	Similar to disease resistance protein RGA4. (Os01t0798900-00)
miR2118	MIMAT0011741	isotig51587	3.5	no_hit	NA	NA	NA	NA	NA
miR2275	MIMAT0035533	isotig31293	4	Os01t0206700-01	Os01g0206700	NA	87.927	0.0	811	Similar to Serine/threonine protein kinase (CBL-interacting protein kinase 20). (Os01t0206700-01);Similar to cDNA clone:J013031K24, full insert sequence. (Os01t0206700-02);Similar to Serine/threonine protein kinase (CBL-interacting protein kinase 20). (Os01t0206700-03)
miR2275	MIMAT0035533	isotig46642	1.5	no_hit	NA	NA	NA	NA	NA
miR2275	MIMAT0035533	isotig58116	3.5	no_hit	NA	NA	NA	NA	NA
miR2275	MIMAT0035533	isotig60423	3.5	no_hit	NA	NA	NA	NA	NA
miR2275	MIMAT0037125	isotig27571	3	Os03t0107400-01	Os03g0107400	NA	78.102	0.0	1215	Prefoldin domain containing protein. (Os03t0107400-01)
miR2275	MIMAT0037125	isotig58116	3.5	no_hit	NA	NA	NA	NA	NA
miR2275	MIMAT0011758	isotig14834	4	no_hit	NA	NA	NA	NA	NA
miR2275	MIMAT0011758	isotig46642	1.5	no_hit	NA	NA	NA	NA	NA
miR2275	MIMAT0011758	isotig58116	3.5	no_hit	NA	NA	NA	NA	NA
miR2275	MIMAT0011758	isotig60423	3.5	no_hit	NA	NA	NA	NA	NA
				no_hit	NA	NA	NA	NA	NA
miR2275	MIMAT0011769	isotig04785	4	Os02t0831600-01	Os02g0831600	NA	80.000	4.36e-06	50.8	AGO1 homologous protein. (Os02t0831600-01)
miR2275	MIMAT0011769	isotig10544	3.5	Os01t0702400-01	Os01g0702400	OsWD40-22	59.639	4.31e-48	185	WD40/YVTN repeat-like domain containing protein. (Os01t0702400-01)
miR2275	MIMAT0011769	isotig41625	4	Os02t0671800-01	Os02g0671800	NA	56.757	2.75e-10	48.1	Integrase, catalytic core domain containing protein. (Os02t0671800-01)
miR2275	MIMAT0011769	isotig60423	3.5	no_hit	NA	NA	NA	NA	NA
Pn_miR1	Pn_miR1	isotig11197	4	Os08t0155400-01	Os08g0155400	NA	87.129	0.0	726	Similar to Nitrate/chlorate transporter. (Os08t0155400-01);Similar to cDNA clone:J023045B01, full insert sequence. (Os08t0155400-02);Similar to cDNA clone:J023045B01, full insert sequence. (Os08t0155400-03)
Pn_miR1	Pn_miR1	isotig14200	4	Os05t0530500-01	Os05g0530500	NA	75.676	5.47e-11	64.7	Similar to OSK1. (Os05t0530500-01);Serine/threonine protein kinase, Sugar signaling (Os05t0530500-02);Similar to OSK1. (Os05t0530500-03)
Pn_miR1	Pn_miR1	isotig14328	2.5	no_hit	NA	NA	NA	NA	NA
Pn_miR1	Pn_miR1	isotig15702	4	Os08t0178800-01	Os08g0178800	B-box-containing protein 24	81.579	3.16e-30	117	Hypothetical conserved gene. (Os08t0178800-01);Conserved hypothetical protein. (Os08t0178800-02)
Pn_miR1	Pn_miR1	isotig16069	4	no_hit	NA	NA	NA	NA	NA
Pn_miR1	Pn_miR1	isotig16468	4	Os09t0482400-01	Os09g0482400	80.2 KDA CLASS I HEAT SHOCK PROTEIN	95.946	0.0	460	Similar to Heat shock protein 81-3. (Os09t0482400-01);Similar to Heat shock protein 81-3. (Os09t0482400-03)
Pn_miR1	Pn_miR1	isotig16468	4	Os09t0482400-01	Os09g0482400	80.2 KDA CLASS I HEAT SHOCK PROTEIN	95.946	0.0	460	Similar to Heat shock protein 81-3. (Os09t0482400-01);Similar to Heat shock protein 81-3. (Os09t0482400-03)
Pn_miR1	Pn_miR1	isotig19720	4	Os02t0724500-00	Os02g0724500	OsSTA72	88.722	0.0	630	Similar to transporter-related. (Os02t0724500-00)
Pn_miR1	Pn_miR1	isotig28021	4	Os09t0346700-01	Os09g0346700	NA	88.105	0.0	1620	Protein of unknown function DUF810 family protein. (Os09t0346700-01);Similar to predicted protein. (Os09t0346700-02)
Pn_miR1	Pn_miR1	isotig32564	3	Os04t0423700-01	Os04g0423700	ABSCISIC ACID-STRESS-RIPENING-INDUCIBLE 6 PROTEIN	89.706	0.0	728	Similar to predicted protein. (Os04t0423700-01)
Pn_miR1	Pn_miR1	isotig33448	4	no_hit	NA	NA	NA	NA	NA
Pn_miR1	Pn_miR1	isotig56332	3	no_hit	NA	NA	NA	NA	NA
Pn_miR2	Pn_miR2	isotig07454	4	Os04t0501200-01	Os04g0501200	TagI	86.082	0.0	573	Similar to H0311C03.4 protein. (Os04t0501200-01)
Pn_miR2	Pn_miR2	isotig09162	4	no_hit	NA	NA	NA	NA	NA
Pn_miR2	Pn_miR2	isotig09759	4	Os01t0594500-01	Os01g0594500	NA	56.122	3.29e-27	108	Conserved hypothetical protein. (Os01t0594500-01)
Pn_miR2	Pn_miR2	isotig09857	4	no_hit	NA	NA	NA	NA	NA
Pn_miR2	Pn_miR2	isotig16432	4	Os08t0326700-00	Os08g0326700	Subtilisin 55, SUBTILISIN 55	78.355	0.0	1115	Similar to subtilisin-like protease. (Os08t0326700-00)
Pn_miR2	Pn_miR2	isotig16632	3.5	Os08t0535700-00	Os08g0535700	OsSTA217	50.380	3.61e-101	315	Similar to glycerophosphodiester phosphodiesterase. (Os08t0535700-00)
Pn_miR2	Pn_miR2	isotig17746	4	Os07t0667100-00	Os07g0667100	beta-amylase	74.370	0.0	690	Glycoside hydrolase, family 14 protein. (Os07t0667100-00)
Pn_miR2	Pn_miR2	isotig18760	4	Os02t0752200-01	Os02g0752200	NA	82.000	0.0	1264	Similar to Beta-D-xylosidase. (Os02t0752200-01)
Pn_miR2	Pn_miR2	isotig20176	4	Os12t0631600-01	Os12g0631600	NA	52.349	1.71e-84	270	Conserved hypothetical protein. (Os12t0631600-01)
Pn_miR2	Pn_miR2	isotig21566	4	no_hit	NA	NA	NA	NA	NA
Pn_miR2	Pn_miR2	isotig27606	4	Os11t0521900-02	Os11g0521900	NA	64.687	0.0	1383	Similar to NLI interacting factor-like phosphatase family protein, expressed. (Os11t0521900-01);Similar to NLI interacting factor-like phosphatase family protein, expressed. (Os11t0521900-02);Similar to NLI interacting factor-like phosphatase family protein, expressed. (Os11t0521900-03)
Pn_miR2	Pn_miR2	isotig27911	4	Os06t0336500-01	Os06g0336500	CELLULOSE SYNTHASE LIKE D5	86.719	0.0	1663	Similar to CSLD2 (Fragment). (Os06t0336500-01)
Pn_miR2	Pn_miR2	isotig28382	4	Os01t0512200-01	Os01g0512200	NA	84.687	1.73e-141	447	Armadillo-type fold domain containing protein. (Os01t0512200-01);Clathrin/coatomer adaptor, adaptin-like, N-terminal domain containing protein. (Os01t0512200-02)
Pn_miR2	Pn_miR2	isotig28462	4	Os03t0690600-03	Os03g0690600	OsSCL14	84.709	0.0	1174	Similar to SCARECROW-like protein. (Os03t0690600-01);Similar to SCARECROW-like protein. (Os03t0690600-02);Similar to SCARECROW-like protein. (Os03t0690600-03)
Pn_miR2	Pn_miR2	isotig29168	4	Os10t0390500-01	Os10g0390500	ALANINE AMINOTRANSFERASE	81.289	0.0	778	Alanine aminotransferase, Starch synthesis in developing seeds (Os10t0390500-01)
Pn_miR2	Pn_miR2	isotig29703	4	Os02t0699000-01	Os02g0699000	OsNPF7.2	58.333	7.00e-07	52.8	Tonoplast localized low-affinity nitrate transporter, Nitrate accumulation and homeostasis (Os02t0699000-01)
Pn_miR2	Pn_miR2	isotig29708	4	Os11t0601600-01	Os11g0601600	NA	78.606	0.0	952	Protein of unknown function DUF248, methyltransferase putative family protein. (Os11t0601600-01)
Pn_miR2	Pn_miR2	isotig31303	3.5	Os01t0194000-01	Os01g0194000	NA	75.155	0.0	620	Conserved hypothetical protein. (Os01t0194000-01);Hypothetical conserved gene. (Os01t0194000-02)
Pn_miR2	Pn_miR2	isotig33332	4	Os08t0242900-01	Os08g0242900	NA	86.935	0.0	682	Afadin/alpha-actinin-binding domain containing protein. (Os08t0242900-01)
Pn_miR2	Pn_miR2	isotig33626	4	Os08t0101800-01	Os08g0101800	NA	67.830	1.16e-169	491	Protein of unknown function DUF821, CAP10-like family protein. (Os08t0101800-01)
Pn_miR2	Pn_miR2	isotig34305	4	Os02t0820400-02	Os02g0820400	NA	72.506	7.68e-147	427	Transferase family protein. (Os02t0820400-01);Transferase family protein. (Os02t0820400-02)
Pn_miR2	Pn_miR2	isotig34653	4	Os03t0238300-01	Os03g0238300	NA	75.485	0.0	567	Endonuclease/exonuclease/phosphatase domain containing protein. (Os03t0238300-01);Similar to type I inositol-1,4,5-trisphosphate 5-phosphatase CVP2. (Os03t0238300-02)
Pn_miR2	Pn_miR2	isotig36186	4	no_hit	NA	NA	NA	NA	NA
Pn_miR2	Pn_miR2	isotig36398	4	Os05t0238400-01	Os05g0238400	NA	75.000	4.86e-68	215	Harpin-induced 1 domain containing protein. (Os05t0238400-01)
Pn_miR2	Pn_miR2	isotig44332	4	no_hit	NA	NA	NA	NA	NA
Pn_miR2	Pn_miR2	isotig46159	4	Os07t0272700-00	Os07g0272700	NA	54.217	7.32e-45	158	No apical meristem (NAM) protein domain containing protein. (Os07t0272700-00)
Pn_miR2	Pn_miR2	isotig46164	2.5	no_hit	NA	NA	NA	NA	NA
Pn_miR2	Pn_miR2	isotig54264	4	Os03t0305700-01	Os03g0305700	NA	64.740	6.02e-65	206	Similar to Peptide chain release factor 2 (Fragment). (Os03t0305700-01)
Pn_miR2	Pn_miR2	isotig56332	3	no_hit	NA	NA	NA	NA	NA
Pn_miR2	Pn_miR2	isotig56736	3.5	Os03t0158700-02	Os03g0158700	Subtilisin 27, SUBTILISIN 27	69.565	4.44e-25	97.8	Similar to PA domain containing protein, expressed. (Os03t0158700-01);Similar to P69C protein. (Os03t0158700-02)
Pn_miR2	Pn_miR2	isotig57991	4	no_hit	NA	NA	NA	NA	NA
Pn_miR2	Pn_miR2	isotig60937	4	Os06t0715100-01	Os06g0715100	NA	94.118	0.005	35.4	Similar to Novel plant SNARE 11 (AtNPSN11). (Os06t0715100-01);Similar to Novel plant SNARE 11. (Os06t0715100-02)
Pn_miR6	Pn_miR6	isotig06308	3.5	Os03t0171600-02	Os03g0171600	F-Box Protein 12, F-box protein 130, F-box protein containing kelch motif 12	81.490	0.0	660	F-box protein containing a Kelch repeat motif, Reguration of leaf senescence, seed size and grain number (Os03t0171600-01);Kelch-type beta propeller domain containing protein. (Os03t0171600-02);Similar to kelch motif family protein. (Os03t0171600-03)
Pn_miR6	Pn_miR6	isotig41049	4	Os02t0249700-01	Os02g0249700	F-box protein 75	54.167	4.33e-38	95.1	Cyclin-like F-box domain containing protein. (Os02t0249700-01)
Pn_miR6	Pn_miR6	isotig43300	4	Os11t0216400-01	Os11g0216400	NA	65.546	6.96e-50	168	Peptidase S8, subtilisin-related domain containing protein. (Os11t0216400-01)
Pn_miR8	Pn_miR8	isotig11207	4	Os05t0584600-02	Os05g0584600	NA	87.302	1.32e-26	117	Similar to ATP binding / nucleoside-triphosphatase/ nucleotide binding. (Os05t0584600-01);ATPase, AAA-type, core domain containing protein. (Os05t0584600-02)
Pn_miR8	Pn_miR8	isotig20186	4	Os01t0142100-01	Os01g0142100	EGY2	89.631	0.0	737	Peptidase M50 family protein. (Os01t0142100-01);Similar to Metalloendopeptidase. (Os01t0142100-02)
Pn_miR8	Pn_miR8	isotig31068	4	Os04t0405600-02	Os04g0405600	NA	91.129	0.0	621	Protein of unknown function DUF1350 family protein. (Os04t0405600-01);Protein of unknown function DUF1350 family protein. (Os04t0405600-02)

## Sheet: Section 2
Additional file 7-Section 2: miRNA targets detected in the Paspalum transcriptome reference, read coverage analysis and target annotation
File is ordered first by miRNA families and then by significance of differences in read coverage (edgeR glm method; FDR < 0.05)
	target expression is opposed to miRNA representation (expected in a silencing context)
	target expression is positively correlated to miRNA representation (not expected in a silencing context)
	no target expression change
miRNA targets			Target gene expression in Paspalum reference transcriptome						Target homolog
miR_Family	Accession	transcript	reads_apo	reads_sex	LogFC	logCPM	p-value	FDR	gene	symbol	Annotation
miR156	MIMAT0015128	isotig15293	120	537	2.12445	8.87684	9.83e-60	0	Os08g0360700	NA	Conserved hypothetical protein. (Os08t0360700-01)
miR156	MIMAT0026186	isotig28195	67	19	-1.84753	6.01765	1.31e-07	1.13e-05	Os02g0229600	OsSTA55	Similar to ATP binding / microtubule motor. (Os02t0229600-00)
miR156	miRPn3	isotig28195	67	19	-1.84753	6.01765	1.31e-07	1.13e-05	Os02g0229600	OsSTA55	Similar to ATP binding / microtubule motor. (Os02t0229600-00)
miR156	MIMAT0026186	isotig32980	7	22	1.59884	4.55971	0.00817489	0.134236	Os08g0531600	GRAIN-WIDTH 8	Transcription factor, Positive regulator of cell proliferation, Control of grain size, shape and quality (Os08t0531600-01)
miR156	miRPn3	isotig32980	7	22	1.59884	4.55971	0.00817489	0.134236	Os08g0531600	GRAIN-WIDTH 8	Transcription factor, Positive regulator of cell proliferation, Control of grain size, shape and quality (Os08t0531600-01)
miR156	miRPn4	isotig32980	7	22	1.59884	4.55971	0.00817489	0.134236	Os08g0531600	GRAIN-WIDTH 8	Transcription factor, Positive regulator of cell proliferation, Control of grain size, shape and quality (Os08t0531600-01)
miR156	miRPn5	isotig32980	7	22	1.59884	4.55971	0.00817489	0.134236	Os08g0531600	GRAIN-WIDTH 8	Transcription factor, Positive regulator of cell proliferation, Control of grain size, shape and quality (Os08t0531600-01)
miR156	MIMAT0026186	isotig19140	31	17	-0.898056	5.22227	0.0597673	0.493601	Os05g0389600	RING finger protein	Zinc finger, RING/FYVE/PHD-type domain containing protein. (Os05t0389600-01)
miR156	miRPn3	isotig19140	31	17	-0.898056	5.22227	0.0597673	0.493601	Os05g0389600	RING finger protein	Zinc finger, RING/FYVE/PHD-type domain containing protein. (Os05t0389600-01)
miR156	miRPn4	isotig19140	31	17	-0.898056	5.22227	0.0597673	0.493601	Os05g0389600	RING finger protein	Zinc finger, RING/FYVE/PHD-type domain containing protein. (Os05t0389600-01)
miR156	miRPn5	isotig19140	31	17	-0.898056	5.22227	0.0597673	0.493601	Os05g0389600	RING finger protein	Zinc finger, RING/FYVE/PHD-type domain containing protein. (Os05t0389600-01)
miR156	MIMAT0026186	isotig44205	2	8	1.89996	3.32434	0.109463	0.660672	Os06g0703500	RICE SQUAMOSA PROMOTER-BINDING-LIKE 12	Similar to SBP-domain protein 5 (Fragment). (Os06t0703500-01);Similar to SBP-domain protein 5 (Fragment). (Os06t0703500-02);Similar to Squamosa promoter-binding-like protein 12. (Os06t0703500-03)
miR156	miRPn3	isotig44205	2	8	1.89996	3.32434	0.109463	0.660672	Os06g0703500	RICE SQUAMOSA PROMOTER-BINDING-LIKE 12	Similar to SBP-domain protein 5 (Fragment). (Os06t0703500-01);Similar to SBP-domain protein 5 (Fragment). (Os06t0703500-02);Similar to Squamosa promoter-binding-like protein 12. (Os06t0703500-03)
miR156	miRPn4	isotig44205	2	8	1.89996	3.32434	0.109463	0.660672	Os06g0703500	RICE SQUAMOSA PROMOTER-BINDING-LIKE 12	Similar to SBP-domain protein 5 (Fragment). (Os06t0703500-01);Similar to SBP-domain protein 5 (Fragment). (Os06t0703500-02);Similar to Squamosa promoter-binding-like protein 12. (Os06t0703500-03)
miR156	miRPn5	isotig44205	2	8	1.89996	3.32434	0.109463	0.660672	Os06g0703500	RICE SQUAMOSA PROMOTER-BINDING-LIKE 12	Similar to SBP-domain protein 5 (Fragment). (Os06t0703500-01);Similar to SBP-domain protein 5 (Fragment). (Os06t0703500-02);Similar to Squamosa promoter-binding-like protein 12. (Os06t0703500-03)
miR156	MIMAT0026186	isotig38519	11	5	-1.15383	3.84276	0.210297	0.839486	Os01g0922600	RICE SQUAMOSA PROMOTER-BINDING-LIKE 2	Similar to SBP-domain protein 4. (Os01t0922600-01)
miR156	miRPn3	isotig38519	11	5	-1.15383	3.84276	0.210297	0.839486	Os01g0922600	RICE SQUAMOSA PROMOTER-BINDING-LIKE 2	Similar to SBP-domain protein 4. (Os01t0922600-01)
miR156	miRPn4	isotig38519	11	5	-1.15383	3.84276	0.210297	0.839486	Os01g0922600	RICE SQUAMOSA PROMOTER-BINDING-LIKE 2	Similar to SBP-domain protein 4. (Os01t0922600-01)
miR156	miRPn5	isotig38519	11	5	-1.15383	3.84276	0.210297	0.839486	Os01g0922600	RICE SQUAMOSA PROMOTER-BINDING-LIKE 2	Similar to SBP-domain protein 4. (Os01t0922600-01)
miR156	MIMAT0015129	isotig19098	12	19	0.621489	4.64664	0.281416	0.921221	NA	NA	NA
miR156	miRPn5	isotig27934	121	108	-0.200048	7.3842	0.357656	0.941416	Os12g0548200	DnaJ domain protein C82	Hypothetical conserved gene. (Os12t0548200-01);Heat shock protein DnaJ, N-terminal domain containing protein. (Os12t0548200-02)
miR156	miRPn4	isotig18184	10	16	0.63545	4.42437	0.327256	0.941416	Os06g0488050	NA	Similar to Protein kinase family protein. (Os06t0488050-00)
miR156	miRPn5	isotig18184	10	16	0.63545	4.42437	0.327256	0.941416	Os06g0488050	NA	Similar to Protein kinase family protein. (Os06t0488050-00)
miR156	MIMAT0015128	isotig20178	8	13	0.656038	4.16149	0.383562	0.941416	Os10g0541000	POWDERY-MILDEW-RESISTANCE GENE O_	Similar to Seven transmembrane protein Mlo2. (Os10t0541000-01)
miR156	miRPn5	isotig02401	3	7	1.15379	3.32501	0.343873	0.941416	Os01g0779300	NA	Concanavalin A-like lectin/glucanase, subgroup domain containing protein. (Os01t0779300-01)
miR156	miRPn5	isotig02401	3	7	1.15379	3.32501	0.343873	0.941416	Os01g0779300	NA	Concanavalin A-like lectin/glucanase, subgroup domain containing protein. (Os01t0779300-01)
miR156	MIMAT0026186	isotig30859	42	51	0.243159	6.11783	0.535011	0.986932	Os02g0832800	N-acetylglucosaminyltransferase I	Similar to Alpha-1,3-mannosyl-glycoprotein beta-1,2-N- acetylglucosaminyltransferase (EC 2.4.1.101). (Os02t0832800-01);Similar to N-acetylglucosaminyltransferase 1. (Os02t0832800-02)
miR156	miRPn4	isotig30859	42	51	0.243159	6.11783	0.535011	0.986932	Os02g0832800	N-acetylglucosaminyltransferase I	Similar to Alpha-1,3-mannosyl-glycoprotein beta-1,2-N- acetylglucosaminyltransferase (EC 2.4.1.101). (Os02t0832800-01);Similar to N-acetylglucosaminyltransferase 1. (Os02t0832800-02)
miR156	MIMAT0026186	isotig24216	14	11	-0.380373	4.37781	0.690224	1	Os06g0663500	RICE SQUAMOSA PROMOTER-BINDING-LIKE 11	SBP domain containing protein. (Os06t0663500-00)
miR156	miRPn3	isotig24216	14	11	-0.380373	4.37781	0.690224	1	Os06g0663500	RICE SQUAMOSA PROMOTER-BINDING-LIKE 11	SBP domain containing protein. (Os06t0663500-00)
miR156	miRPn4	isotig24216	14	11	-0.380373	4.37781	0.690224	1	Os06g0663500	RICE SQUAMOSA PROMOTER-BINDING-LIKE 11	SBP domain containing protein. (Os06t0663500-00)
miR156	miRPn5	isotig24216	14	11	-0.380373	4.37781	0.690224	1	Os06g0663500	RICE SQUAMOSA PROMOTER-BINDING-LIKE 11	SBP domain containing protein. (Os06t0663500-00)
miR156	miRPn3	isotig33989	10	9	-0.185844	4.04287	1	1	Os11g0118800	NA	Similar to Expressed protein-like protein. (Os11t0118800-01)
miR156	miRPn3	isotig36238	12	11	-0.16008	4.27419	1	1	Os12g0405200	NA	Similar to Conserved NnrU/NnuR ortholog membrane enzyme. (Os12t0405200-01)
miR156	miRPn4	isotig28672	71	68	-0.0983987	6.6793	0.735425	1	Os04g0151800	NA	Argonaute and Dicer protein, PAZ domain containing protein. (Os04t0151800-01);Argonaute and Dicer protein, PAZ domain containing protein. (Os04t0151800-02);Similar to Protein argonaute 4B. (Os04t0151800-03);Similar to H0820C10.3 protein. (Os04t0151800-04)
miR156	MIMAT0015124	isotig28553	75	82	0.0922947	6.84942	0.750611	1	NA	NA	NA
miR156	miRPn3	isotig20630	63	70	0.115494	6.61644	0.729718	1	Os01g0147200	NA	IWS1, C-terminal family protein. (Os01t0147200-01);Similar to IWS1 C-terminus family protein. (Os01t0147200-02)
miR156	miRPn4	isotig20630	63	70	0.115494	6.61644	0.729718	1	Os01g0147200	NA	IWS1, C-terminal family protein. (Os01t0147200-01);Similar to IWS1 C-terminus family protein. (Os01t0147200-02)
miR156	miRPn5	isotig20630	63	70	0.115494	6.61644	0.729718	1	Os01g0147200	NA	IWS1, C-terminal family protein. (Os01t0147200-01);Similar to IWS1 C-terminus family protein. (Os01t0147200-02)
miR156	miRPn4	isotig27579	70	78	0.119625	6.7663	0.682328	1	Os02g0732700	Mediator 23_1	Mediator complex, subunit Med23 domain containing protein. (Os02t0732700-01);Similar to F26F24.8. (Os02t0732700-02);Similar to F26F24.8. (Os02t0732700-03)
miR156	MIMAT0026186	isotig46317	7	10	0.471211	3.91044	0.629207	1	Os07g0505200	RICE SQUAMOSA PROMOTER-BINDING-LIKE 13, Squamosa promoter-binding-like protein 13	Plant-specific transcription factor, Control of grain size (Os07t0505200-01)
miR156	miRPn3	isotig46317	7	10	0.471211	3.91044	0.629207	1	Os07g0505200	RICE SQUAMOSA PROMOTER-BINDING-LIKE 13, Squamosa promoter-binding-like protein 13	Plant-specific transcription factor, Control of grain size (Os07t0505200-01)
miR156	miRPn4	isotig46317	7	10	0.471211	3.91044	0.629207	1	Os07g0505200	RICE SQUAMOSA PROMOTER-BINDING-LIKE 13, Squamosa promoter-binding-like protein 13	Plant-specific transcription factor, Control of grain size (Os07t0505200-01)
miR156	miRPn5	isotig46317	7	10	0.471211	3.91044	0.629207	1	Os07g0505200	RICE SQUAMOSA PROMOTER-BINDING-LIKE 13, Squamosa promoter-binding-like protein 13	Plant-specific transcription factor, Control of grain size (Os07t0505200-01)
miR156	MIMAT0026186	isotig33700	4	6	0.534944	3.32568	0.753968	1	Os01g0763750	EXOCYST SUBUNIT EXO70 FAMILY PROTEIN X1	Exo70 exocyst complex subunit family protein. (Os01t0763750-01);Exo70 exocyst complex subunit family protein. (Os01t0763750-02)
miR156	miRPn4	isotig33700	4	6	0.534944	3.32568	0.753968	1	Os01g0763750	EXOCYST SUBUNIT EXO70 FAMILY PROTEIN X1	Exo70 exocyst complex subunit family protein. (Os01t0763750-01);Exo70 exocyst complex subunit family protein. (Os01t0763750-02)
miR159	MIMAT0001023	isotig49882	1	27	4.55744	4.51249	2.2e-07	1.84e-05	NA	NA	NA
miR159	MIMAT0001023	isotig29473	97	129	0.374603	7.36248	0.0631718	0.498264	Os12g0116000	NA	Similar to PV72. (Os12t0116000-01);Similar to predicted protein. (Os12t0116000-02)
miR159	MIMAT0001023	isotig11202	22	11	-1.02786	4.7311	0.0803912	0.57938	Os06g0143900	beta prime COP coatomer protein	Similar to Coatomer protein complex, beta prime; beta'-COP protein. (Os06t0143900-01);Similar to Coatomer complex subunit. (Os06t0143900-02);Similar to Coatomer complex subunit. (Os06t0143900-03)
miR159	MIMAT0001023	isotig16699	11	9	-0.321748	4.10455	0.823891	1	NA	NA	NA
miR159	MIMAT0001023	isotig44451	6	6	-0.0355509	3.519	1	1	NA	NA	NA
miR159	MIMAT0001023	isotig34535	5	5	-0.0354063	3.32635	1	1	NA	NA	NA
miR160	MIMAT0000178	isotig29068	6	43	2.77987	5.23977	5.92e-08	5.61e-06	Os02g0628600	AUXIN RESPONSE FACTOR 8	Similar to Auxin response factor 8. (Os02t0628600-01)
miR160	MIMAT0000178	isotig29083	38	22	-0.821189	5.52188	0.052244	0.488131	Os03g0800000	NA	Similar to Nitrate and chloride transporter. (Os03t0800000-01);Similar to nitrate and chloride transporter. (Os03t0800000-02)
miR160	MIMAT0000178	isotig28285	15	14	-0.134665	4.56369	1	1	Os11g0672600	NA	Reverse transcriptase domain containing protein. (Os11t0672600-01)
miR164	MIMAT0000185	isotig35893	4	30	2.83283	4.76093	6.27e-06	6.27e-06	Os12g0610600	NA	Similar to NAM / CUC2-like protein. (Os12t0610600-01)
miR164	MIMAT0001034	isotig35893	4	30	2.83283	4.76093	6.27e-06	6.27e-06	Os12g0610600	NA	Similar to NAM / CUC2-like protein. (Os12t0610600-01)
miR164	MIMAT0000185	isotig21040	1	15	3.71481	3.83671	0.00052118	0.00052118	Os02g0579000	NA	No apical meristem (NAM) protein domain containing protein. (Os02t0579000-01)
miR164	MIMAT0001034	isotig21040	1	15	3.71481	3.83671	0.00052118	0.00052118	Os02g0579000	NA	No apical meristem (NAM) protein domain containing protein. (Os02t0579000-01)
miR164	MIMAT0001034	contig00003	5	15	1.52561	4.10115	0.0414893	0.0414893	Os03g0841900	NA	Similar to carotenoid isomerase 1. (Os03t0841900-00)
miR164	MIMAT0001034	isotig27528	160	131	-0.324516	7.72529	0.0623593	0.0623593	Os02g0137500	HISTONE ACETYLTRANSFERASE HAC703	Similar to histone acetyltransferase. (Os02t0137500-01)
miR164	MIMAT0015319	isotig18854	11	20	0.819209	4.64615	0.149928	0.149928	Os11g0433600	NA	Tetratricopeptide-like helical domain containing protein. (Os11t0433600-01)
miR164	MIMAT0001034	isotig17694	116	143	0.265341	7.55645	0.174265	0.174265	Os02g0137400	NA	Similar to Spliceosomal-like protein. (Os02t0137400-01)
miR164	MIMAT0015138	isotig09691	11	5	-1.15383	3.84276	0.210297	0.210297	Os06g0271400	NA	Transposase, Ptta/En/Spm, plant domain containing protein. (Os06t0271400-00)
miR164	MIMAT0015319	isotig28272	124	107	-0.248751	7.39678	0.214797	0.214797	Os08g0112500	CDK-LIKE 10, cyclin-dependent kinase-like 10	Similar to Cyclin-dependent protein kinase-like protein. (Os08t0112500-01);Hypothetical conserved gene. (Os08t0112500-02)
miR164	MIMAT0000185	isotig17164	22	31	0.45628	5.35028	0.272315	0.272315	Os10g0524500	NO POLLEN 1	Putative glucose-methanol-choline oxidoreductase, Regulation of tapetum degeneration and pollen exine formation, Anther cuticle formation (Os10t0524500-01)
miR164	MIMAT0015138	isotig32378	28	21	-0.449005	5.24836	0.392185	0.392185	Os02g0792800	NA	Similar to Rieske iron-sulfur protein Tic55 precursor. (Os02t0792800-01);Similar to Rieske iron-sulfur protein Tic55 precursor. (Os02t0792800-02)
miR164	MIMAT0015319	isotig17860	10	15	0.543096	4.3757	0.424648	0.424648	Os05g0517200	TREHALOSE-6-PHOSPHATE SYNTHASE 6	HAD-superfamily hydrolase subfamily IIB protein. (Os05t0517200-01)
miR164	MIMAT0001034	isotig34859	22	28	0.310067	5.2728	0.480439	0.480439	Os09g0401600	NA	Similar to PUX2 (PLANT UBX DOMAIN-CONTAINING PROTEIN 2); nucleic acid binding / zinc ion binding. (Os09t0401600-00)
miR164	MIMAT0000185	isotig44564	12	16	0.375351	4.51803	0.57186	0.57186	Os05g0202300	NA	Similar to lachrymatory factor synthase. (Os05t0202300-01)
miR164	MIMAT0015138	isotig40247	5	8	0.629246	3.60551	0.58118	0.58118	Os01g0748950	NA	Similar to predicted protein. (Os01t0748950-01)
miR164	MIMAT0000185	isotig06858	63	58	-0.155269	6.48546	0.586758	0.586758	NA	NA	NA
miR164	MIMAT0001034	isotig06858	63	58	-0.155269	6.48546	0.586758	0.586758	NA	NA	NA
miR164	MIMAT0000185	isotig35097	21	17	-0.338899	4.91226	0.627432	0.627432	Os11g0294600	NA	Zinc finger, RING/FYVE/PHD-type domain containing protein. (Os11t0294600-01);Zinc finger, RING/FYVE/PHD-type domain containing protein. (Os11t0294600-02)
miR164	MIMAT0015138	isotig29301	31	27	-0.234586	5.47399	0.694427	0.694427	Os03g0241100	NA	Myb, DNA-binding domain containing protein. (Os03t0241100-01);Hypothetical conserved gene. (Os03t0241100-02);Myb, DNA-binding domain containing protein. (Os03t0241100-03)
miR164	MIMAT0001034	isotig27506	80	77	-0.0912876	6.85032	0.750611	0.750611	Os02g0830801	NA	Similar to binding. (Os02t0830801-01)
miR164	MIMAT0000185	isotig13901	6	4	-0.605687	3.32702	0.753968	0.753968	Os06g0328900	NA	Cytochrome P450 family protein. (Os06t0328900-01)
miR164	MIMAT0001034	isotig13901	6	4	-0.605687	3.32702	0.753968	0.753968	Os06g0328900	NA	Cytochrome P450 family protein. (Os06t0328900-01)
miR164	MIMAT0001034	isotig13901	6	4	-0.605687	3.32702	0.753968	0.753968	Os06g0328900	NA	Cytochrome P450 family protein. (Os06t0328900-01)
miR164	MIMAT0000185	isotig23488	5	7	0.439807	3.51835	0.774482	0.774482	Os04g0460600	NA	Similar to H0219H12.10 protein. (Os04t0460600-01);NAC transcription factor, Regulation of shoot branching, plant height and flowering time (Os04t0460600-02)
miR164	MIMAT0001034	isotig23488	5	7	0.439807	3.51835	0.774482	0.774482	Os04g0460600	NA	Similar to H0219H12.10 protein. (Os04t0460600-01);NAC transcription factor, Regulation of shoot branching, plant height and flowering time (Os04t0460600-02)
miR164	MIMAT0001034	isotig21938	131	140	0.0595136	7.62192	0.809337	0.809337	Os02g0260700	NA	Similar to GAMYB-binding protein (Fragment). (Os02t0260700-01);Similar to GAMYB-binding protein. (Os02t0260700-02)
miR164	MIMAT0000185	isotig34573	7	6	-0.253783	3.60679	1	1	Os06g0344900	NA	Similar to NAM / CUC2-like protein. (Os06t0344900-00)
miR164	MIMAT0001034	isotig34573	7	6	-0.253783	3.60679	1	1	Os06g0344900	NA	Similar to NAM / CUC2-like protein. (Os06t0344900-00)
miR164	MIMAT0015319	isotig37701	52	50	-0.0926478	6.24728	0.767182	1	Os08g0526300	NA	Similar to cDNA clone:001-038-D09, full insert sequence. (Os08t0526300-01);tRNA-binding arm domain containing protein. (Os08t0526300-02);tRNA-binding arm domain containing protein. (Os08t0526300-03)
miR164	MIMAT0000185	isotig39794	21	21	-0.0360767	5.04263	1	1	Os06g0196300	NA	Similar to Peroxiredoxin Q (Fragment). (Os06t0196300-01);Similar to Peroxiredoxin Q (Fragment). (Os06t0196300-02)
miR166	MIMAT0001072	isotig30243	11	39	1.77826	5.26856	9.2e-05	0.00382593	Os04g0571600	NA	Multi antimicrobial extrusion protein MatE family protein. (Os04t0571600-01)
miR166	MIMAT0000189	isotig30243	11	39	1.77826	5.26856	9.2e-05	0.00382593	Os04g0571600	NA	Multi antimicrobial extrusion protein MatE family protein. (Os04t0571600-01)
miR166	MIMAT0001072	isotig28493	23	37	0.646805	5.51664	0.0929487	0.651717	Os12g0612700	HOMEOBOX GENE 33	Class III homeodomain-leucine zipper (HD-Zip III) protein, Age-dependent leaf senescence (Os12t0612700-01)
miR166	MIMAT0000189	isotig28493	23	37	0.646805	5.51664	0.0929487	0.651717	Os12g0612700	HOMEOBOX GENE 33	Class III homeodomain-leucine zipper (HD-Zip III) protein, Age-dependent leaf senescence (Os12t0612700-01)
miR166	MIMAT0001037	isotig28493	23	37	0.646805	5.51664	0.0929487	0.651717	Os12g0612700	HOMEOBOX GENE 33	Class III homeodomain-leucine zipper (HD-Zip III) protein, Age-dependent leaf senescence (Os12t0612700-01)
miR166	MIMAT0001072	isotig28295	35	35	-0.0361623	5.72855	1	1	Os10g0480200	HOMEOBOX GENE 9	Similar to Rolled leaf1. (Os10t0480200-01);Similar to Rolled leaf1. (Os10t0480200-02);Similar to Homeobox-leucine zipper protein HOX9. (Os10t0480200-03)
miR166	MIMAT0000189	isotig28295	35	35	-0.0361623	5.72855	1	1	Os10g0480200	HOMEOBOX GENE 9	Similar to Rolled leaf1. (Os10t0480200-01);Similar to Rolled leaf1. (Os10t0480200-02);Similar to Homeobox-leucine zipper protein HOX9. (Os10t0480200-03)
miR166	MIMAT0001037	isotig28295	35	35	-0.0361623	5.72855	1	1	Os10g0480200	HOMEOBOX GENE 9	Similar to Rolled leaf1. (Os10t0480200-01);Similar to Rolled leaf1. (Os10t0480200-02);Similar to Homeobox-leucine zipper protein HOX9. (Os10t0480200-03)
miR167	MIMAT0000196	isotig13727	53	24	-1.17502	5.8633	0.00092164	0.0260159	Os04g0671900	AUXIN RESPONSE FACTOR 8	Transcription factor, Regulator for phosphate homeostasis (Os04t0671900-01);Similar to Auxin response factor 12. (Os04t0671900-02);Similar to Auxin response factor 12. (Os04t0671900-03)
miR167	MIMAT0014072	isotig35211	14	27	0.905325	5.00814	0.0598436	0.493601	Os05g0322900	WRKY GENE 45	WRKY transcription factor, Benzothiadiazole (BTH)-inducible blast resistance (Os05t0322900-01);Similar to WRKY transcription factor 45. (Os05t0322900-02);Similar to WRKY transcription factor 45. (Os05t0322900-03)
miR167	MIMAT0000196	isotig35211	14	27	0.905325	5.00814	0.0598436	0.493601	Os05g0322900	WRKY GENE 45	WRKY transcription factor, Benzothiadiazole (BTH)-inducible blast resistance (Os05t0322900-01);Similar to WRKY transcription factor 45. (Os05t0322900-02);Similar to WRKY transcription factor 45. (Os05t0322900-03)
miR167	MIMAT0014072	isotig28026	29	17	-0.802235	5.16535	0.104202	0.660672	Os05g0109600	NA	RNA binding protein PufA. (Os05t0109600-01)
miR167	MIMAT0000196	isotig28026	29	17	-0.802235	5.16535	0.104202	0.660672	Os05g0109600	NA	RNA binding protein PufA. (Os05t0109600-01)
miR167	MIMAT0014072	isotig30818	42	60	0.477088	6.2448	0.138099	0.717766	Os07g0573300	NA	FYVE finger-containing phosphoinositide kinase (EC 2.7.1.68) (1- phosphatidylinositol-4-phosphate 5-kinase) (PIP5K) (PtdIns(4)P-5- kinase) (PIKfyve) (p235). Splice isoform p235S. (Os07t0573300-01);Similar to FYVE finger-containing phosphoinositide kinase (EC 2.7.1.68) (1- phosphatidylinositol-4-phosphate 5-kinase) (PIP5K) (PtdIns(4)P-5- kinase) (PIKfyve) (p235). (Os07t0573300-02)
miR167	MIMAT0000196	isotig30818	42	60	0.477088	6.2448	0.138099	0.717766	Os07g0573300	NA	FYVE finger-containing phosphoinositide kinase (EC 2.7.1.68) (1- phosphatidylinositol-4-phosphate 5-kinase) (PIP5K) (PtdIns(4)P-5- kinase) (PIKfyve) (p235). Splice isoform p235S. (Os07t0573300-01);Similar to FYVE finger-containing phosphoinositide kinase (EC 2.7.1.68) (1- phosphatidylinositol-4-phosphate 5-kinase) (PIP5K) (PtdIns(4)P-5- kinase) (PIKfyve) (p235). (Os07t0573300-02)
miR167	MIMAT0014072	isotig23986	9	6	-0.610787	3.76786	0.607376	1	NA	NA	NA
miR167	MIMAT0000196	isotig23986	9	6	-0.610787	3.76786	0.607376	1	NA	NA	NA
miR167	MIMAT0000196	isotig13728	6	4	-0.605687	3.32702	0.753968	1	Os04g0671900	AUXIN RESPONSE FACTOR 8	Transcription factor, Regulator for phosphate homeostasis (Os04t0671900-01);Similar to Auxin response factor 12. (Os04t0671900-02);Similar to Auxin response factor 12. (Os04t0671900-03)
miR169	MIMAT0026431	isotig36976	26	45	0.752342	5.74491	0.0417457	0.403818	Os01g0887700	NA	Zinc finger, RING/FYVE/PHD-type domain containing protein. (Os01t0887700-01);Similar to Nucleic acid binding protein. (Os01t0887700-02);Similar to Nucleic acid binding protein. (Os01t0887700-03)
miR169	MIMAT0026431	isotig46386	6	4	-0.605687	3.32702	0.753968	1	NA	NA	NA
miR169	MIMAT0026431	isotig51268	6	4	-0.605687	3.32702	0.753968	1	Os09g0341100	NA	Similar to protein kinase. (Os09t0341100-00)
miR171	miRPn7	isotig41811	10	0	-6.35789	3.32971	0.00195752	0.0456177	Os01g0867700	NA	Yip1 domain containing protein. (Os01t0867700-01)
miR171	MIMAT0037190	isotig28497	132	107	-0.338861	7.44556	0.0829687	0.594528	Os02g0229400	TONOPLAST MONOSACCHARIDE TRANSPORTER 2	Tonoplast monosaccharide transpoter, Vacuolar sugar transport (Os02t0229400-01);Similar to Hexose transporter. (Os02t0229400-02)
miR171	MIMAT0037190	isotig30013	7	16	1.1425	4.27148	0.0933267	0.652536	Os06g0151600	NA	DNA repair protein RadA family protein. (Os06t0151600-01);Similar to predicted protein. (Os06t0151600-02)
miR171	MIMAT0037190	isotig28803	18	28	0.597786	5.16091	0.184429	0.839486	Os10g0533000	NA	NAD(P)-binding domain containing protein. (Os10t0533000-01)
miR171	MIMAT0014082	isotig21368	14	11	-0.380373	4.37781	0.690224	1	NA	NA	NA
miR171	MIMAT0037190	isotig28703	35	40	0.155833	5.82212	0.645085	1	Os02g0290600	Prolyl Oligopeptidase 5, PROLYL OLIGOPEPTIDASE 5	Prolyl oligopeptidase family protein, Abiotic stress tolerance (Os02t0290600-01);Similar to predicted protein. (Os02t0290600-02)
miR319	MIMAT0020761	isotig33099	4	21	2.32085	4.37255	0.00091687	0.0259422	Os03g0785800	PROLIFERATING CELL FACTOR 6	Transcription factor , Cold tolerance (Os03t0785800-01)
miR319	MIMAT0020761	isotig23064	10	27	1.38572	4.8728	0.00768692	0.1296	Os01g0859400	Protein phosphatase 16	Protein-tyrosine phosphatase, dual specificity domain containing protein. (Os01t0859400-01);Protein-tyrosine phosphatase, dual specificity domain containing protein. (Os01t0859400-02);Protein-tyrosine phosphatase, dual specificity domain containing protein. (Os01t0859400-03)
miR319	MIMAT0020761	isotig21890	9	3	-1.58129	3.52095	0.146117	0.744663	NA	NA	NA
miR319	MIMAT0020761	isotig31548	29	34	0.192424	5.58433	0.615214	1	Os07g0152000	TEOSINTE BRANCHED/CYCLOIDEA/PROLIFERATING CELL FACTOR 21	Transcription factor , Cold tolerance (Os07t0152000-01)
miR390	MIMAT0000931	isotig32493	4	25	2.57101	4.55822	0.00010483	0.00430088	Os03g0375966	OsLAT4	Similar to Amino acid permease family protein. (Os03t0375966-00)
miR390	MIMAT0000931	isotig28632	66	88	0.378124	6.8209	0.126932	0.668352	Os04g0683600	NA	Similar to H0306F12.6 protein. (Os04t0683600-01);Similar to H0306F12.6 protein. (Os04t0683600-02)
miR390	MIMAT0000931	isotig30617	94	80	-0.268565	6.99603	0.257473	0.861316	Os08g0230200	NA	Similar to cysteine-type endopeptidase/ ubiquitin thiolesterase. (Os08t0230200-01);Similar to cysteine-type endopeptidase/ ubiquitin thiolesterase. (Os08t0230200-02)
miR390	MIMAT0000931	isotig28924	35	30	-0.257689	5.62845	0.620714	1	Os02g0709200	NA	Similar to Histidinol-phosphate aminotransferase, chloroplast precursor (EC 2.6.1.9) (Imidazole acetol-phosphate transaminase). (Os02t0709200-01)
miR393	MIMAT0000957	isotig16394	8	9	0.131693	3.91104	1	1	Os04g0395600	NA	Similar to TRANSPORT INHIBITOR RESPONSE 1 protein (F-box/LRR-repeat protein 1). (Os04t0395600-01);Similar to TRANSPORT INHIBITOR RESPONSE 1 protein (F-box/LRR-repeat protein 1). (Os04t0395600-02);Similar to AFB2 (AUXIN SIGNALING F-BOX 2); auxin binding / ubiquitin-protein ligase. (Os04t0395600-03)
miR393	MIMAT0000957	isotig29516	42	48	0.155919	6.07288	0.752573	1	Os05g0150500	transport inhibitor response 1, Transport Inhibitor Response1, F-box protein 248	Similar to Transport inhibitor response 1. (Os05t0150500-00)
miR395	MIMAT0015347	isotig27656	65	53	-0.330035	6.4512	0.23264	0.839486	Os01g0363900	NA	Similar to HASTY. (Os01t0363900-01)
miR395	MIMAT0015347	isotig41249	7	3	-1.22428	3.3277	0.343873	0.941416	NA	NA	NA
miR396	MIMAT0000945	isotig21274	41	1	-5.22624	5.05107	2.03e-11	3.43e-09	Os05g0137300	NA	Thioredoxin fold domain containing protein. (Os05t0137300-01)
miR396	MIMAT0000945	isotig25262	2	36	4.0523	4.90385	5.55e-09	6.3e-07	Os05g0137300	NA	Thioredoxin fold domain containing protein. (Os05t0137300-01)
miR396	MIMAT0001601	isotig32754	19	2	-3.20503	4.16763	0.00022278	0.00816318	Os04g0618050	NA	Pentatricopeptide repeat containing protein. (Os04t0618050-01)
miR396	MIMAT0000945	isotig16468	326	243	-0.460002	8.68401	0.00023054	0.00842182	Os09g0482400	80.2 KDA CLASS I HEAT SHOCK PROTEIN	Similar to Heat shock protein 81-3. (Os09t0482400-01);Similar to Heat shock protein 81-3. (Os09t0482400-03)
miR396	MIMAT0001601	isotig39281	13	1	-3.57842	3.69269	0.00183717	0.0452821	NA	NA	NA
miR396	MIMAT0000944	isotig39281	13	1	-3.57842	3.69269	0.00183717	0.0452821	NA	NA	NA
miR396	MIMAT0000945	isotig39281	13	1	-3.57842	3.69269	0.00183717	0.0452821	NA	NA	NA
miR396	MIMAT0000944	isotig20718	3	16	2.33195	4.03884	0.00444281	0.0865814	Os02g0181300	WRKY GENE 71	WRKY transcription factor, Defense response (Os02t0181300-01)
miR396	MIMAT0000944	isotig27616	144	103	-0.51918	7.49325	0.00653331	0.120509	Os05g0463500	NA	PWWP domain containing protein. (Os05t0463500-01)
miR396	MIMAT0001601	isotig35290	11	21	0.889166	4.68659	0.110468	0.660672	Os04g0600900	GROWTH-REGULATING FACTOR 3	Similar to B0403H10-OSIGBa0105A11.9 protein. (Os04t0600900-01);Transcriptional activator/repressor, Reguration of KNOX gene, Oskn2 (Regulator of meristem function) (Os04t0600900-02)
miR396	MIMAT0000944	isotig35290	11	21	0.889166	4.68659	0.110468	0.660672	Os04g0600900	GROWTH-REGULATING FACTOR 3	Similar to B0403H10-OSIGBa0105A11.9 protein. (Os04t0600900-01);Transcriptional activator/repressor, Reguration of KNOX gene, Oskn2 (Regulator of meristem function) (Os04t0600900-02)
miR396	MIMAT0000945	isotig35290	11	21	0.889166	4.68659	0.110468	0.660672	Os04g0600900	GROWTH-REGULATING FACTOR 3	Similar to B0403H10-OSIGBa0105A11.9 protein. (Os04t0600900-01);Transcriptional activator/repressor, Reguration of KNOX gene, Oskn2 (Regulator of meristem function) (Os04t0600900-02)
miR396	MIMAT0000945	isotig29640	124	104	-0.289729	7.37846	0.166552	0.830736	Os02g0759800	NA	Similar to GAMYB-binding protein (Fragment). (Os02t0759800-01);Similar to pre-mRNA-splicing factor prp45. (Os02t0759800-02)
miR396	MIMAT0000944	isotig17824	118	101	-0.260425	7.32122	0.226303	0.839486	Os06g0286351	NA	Armadillo-type fold domain containing protein. (Os06t0286351-01);Similar to AF-4 domain containing protein-like protein. (Os06t0286351-02);Similar to AF-4 domain containing protein-like protein. (Os06t0286351-03);Similar to AF-4 domain containing protein-like protein. (Os06t0286351-04)
miR396	MIMAT0000944	isotig27489	155	142	-0.162532	7.75346	0.356761	0.941416	Os05g0235300	target of rapamycin	Serine/threonine (Ser/Thr) protein kinase, Modulation of thylakoid membrane lipid biosynthesis, homeostasis (Os05t0235300-01)
miR396	MIMAT0000944	isotig32492	23	24	0.0249762	5.1913	1	1	Os02g0574900	F-box protein 98	Kelch-type beta propeller domain containing protein. (Os02t0574900-01)
miR396	MIMAT0000944	isotig31862	6	8	0.372016	3.68831	0.790601	1	NA	NA	NA
miR397	MIMAT0025996	isotig27659	98	57	-0.816727	6.83575	0.00072505	0.0213613	Os10g0498700	Mediator 16_1	WD40-like domain containing protein. (Os10t0498700-01);Similar to predicted protein. (Os10t0498700-02)
miR397	MIMAT0025996	isotig28986	18	34	0.876748	5.32341	0.0367252	0.375222	Os12g0621700	NA	Conserved hypothetical protein. (Os12t0621700-01)
miR397	MIMAT0025996	isotig32764	51	32	-0.706509	5.96476	0.0379289	0.382902	Os11g0265200	NA	Similar to F-box-containing protein 2. (Os11t0265200-00)
miR397	MIMAT0025996	isotig31103	16	6	-1.4323	4.22222	0.0526069	0.488706	Os12g0108000	LACCASE 27	Similar to Laccase (Diphenol oxidase). (Os12t0108000-01)
miR398	MIMAT0014020	isotig14972	123	148	0.230434	7.621	0.227456	0.839486	Os01g0916400	selenium-binding protein, selenium-binding protein homologue	Similar to Selenium binding protein. (Os01t0916400-01)
miR399	MIMAT0000992	isotig13709	197	134	-0.591796	7.91022	0.00030693	0.0103026	Os04g0619300	F-box protein 232	Similar to H0114G12.4 protein. (Os04t0619300-01);Similar to L1332.8 protein. (Os04t0619300-02)
miR399	MIMAT0000952	isotig36287	17	30	0.778774	5.1889	0.0792913	0.57283	Os01g0720400	acid phosphatase 1	HAD-superfamily subfamily IB hydrolase, hypothetical 1 protein. (Os01t0720400-01)
miR399	MIMAT0000992	isotig36287	17	30	0.778774	5.1889	0.0792913	0.57283	Os01g0720400	acid phosphatase 1	HAD-superfamily subfamily IB hydrolase, hypothetical 1 protein. (Os01t0720400-01)
miR399	MIMAT0000952	isotig28435	13	9	-0.560291	4.22057	0.523698	0.967999	NA	NA	NA
miR399	MIMAT0000992	isotig28435	13	9	-0.560291	4.22057	0.523698	0.967999	NA	NA	NA
miR399	MIMAT0000992	isotig40634	10	8	-0.35327	3.97904	0.814613	1	NA	NA	NA
miR399	MIMAT0000992	isotig37941	15	17	0.14316	4.6885	0.860162	1	Os04g0533500	NA	Cytochrome b561 family protein. (Os04t0533500-02)
miR528	MIMAT0014028	isotig40951	43	104	1.2355	6.75173	1.37e-06	9.4e-05	Os03g0709300	UCLACYANIN-LIKE PROTEIN 9	Similar to Chemocyanin precursor (Basic blue protein) (Plantacyanin). (Os03t0709300-01)
miR528	MIMAT0014028	isotig33256	4	12	1.51996	3.83852	0.0769294	0.559134	Os11g0146750	NA	Hypothetical conserved gene. (Os11t0146750-00)
miR528	MIMAT0014028	isotig33070	4	11	1.3958	3.76479	0.118607	0.660672	Os11g0146750	NA	Hypothetical conserved gene. (Os11t0146750-00)
miR528	MIMAT0014028	isotig29624	61	77	0.299211	6.66728	0.270038	0.88863	Os09g0528800	NA	RabGAP/TBC domain containing protein. (Os09t0528800-01)
miR528	MIMAT0014028	isotig44133	39	29	-0.461988	5.69064	0.275807	0.906123	Os03g0709300	UCLACYANIN-LIKE PROTEIN 9	Similar to Chemocyanin precursor (Basic blue protein) (Plantacyanin). (Os03t0709300-01)
miR528	MIMAT0014028	isotig21552	207	195	-0.122372	8.18498	0.430088	0.941416	Os02g0625500	NA	Similar to Adenosine kinase-like protein (Fragment). (Os02t0625500-01);Similar to Adenosine kinase-like protein (Fragment). (Os02t0625500-02)
miR528	MIMAT0014028	isotig19052	8	5	-0.700386	3.60742	0.58118	1	Os01g0616900	NA	Ctps protein. (Os01t0616900-00)
miR528	MIMAT0014028	isotig29396	112	121	0.0751362	7.4073	0.696033	1	Os01g0276800	NA	Mannose-6-phosphate receptor, binding domain containing protein. (Os01t0276800-01);Similar to predicted protein. (Os01t0276800-02);Hypothetical conserved gene. (Os01t0276800-03);Similar to predicted protein. (Os01t0276800-04);Similar to predicted protein. (Os01t0276800-05)
miR529	MIMAT0014030	isotig17143	27	1	-4.62582	4.5256	2.2e-07	1.84e-05	Os01g0933500	NA	Similar to FLP1. (Os01t0933500-00)
miR529	MIMAT0014030	isotig17143	27	1	-4.62582	4.5256	2.2e-07	1.84e-05	Os01g0933500	NA	Similar to FLP1. (Os01t0933500-00)
miR529	MIMAT0014030	isotig16685	31	6	-2.38114	4.88221	4.19e-05	0.00192107	Os04g0394200	NA	Similar to 2-oxoglutarate dehydrogenase E2 subunit. (Os04t0394200-01);Similar to 2-oxoglutarate dehydrogenase E2 subunit. (Os04t0394200-02);Similar to 2-oxoglutarate dehydrogenase E2 subunit. (Os04t0394200-03)
miR529	MIMAT0014030	isotig32980	7	22	1.59884	4.55971	0.00817489	0.134236	Os08g0531600	GRAIN-WIDTH 8	Transcription factor, Positive regulator of cell proliferation, Control of grain size, shape and quality (Os08t0531600-01)
miR529	MIMAT0014030	isotig19322	54	35	-0.659982	6.06086	0.045076	0.430548	Os05g0188600	NA	Conserved hypothetical protein. (Os05t0188600-01);Hypothetical conserved gene. (Os05t0188600-02)
miR529	MIMAT0014030	isotig44205	2	8	1.89996	3.32434	0.109463	0.660672	Os06g0703500	RICE SQUAMOSA PROMOTER-BINDING-LIKE 12	Similar to SBP-domain protein 5 (Fragment). (Os06t0703500-01);Similar to SBP-domain protein 5 (Fragment). (Os06t0703500-02);Similar to Squamosa promoter-binding-like protein 12. (Os06t0703500-03)
miR529	MIMAT0014030	isotig38519	11	5	-1.15383	3.84276	0.210297	0.839486	Os01g0922600	RICE SQUAMOSA PROMOTER-BINDING-LIKE 2	Similar to SBP-domain protein 4. (Os01t0922600-01)
miR529	MIMAT0014030	isotig24216	14	11	-0.380373	4.37781	0.690224	1	Os06g0663500	RICE SQUAMOSA PROMOTER-BINDING-LIKE 11	SBP domain containing protein. (Os06t0663500-00)
miR529	MIMAT0014030	isotig31784	6	6	-0.0355509	3.519	1	1	NA	NA	NA
miR529	MIMAT0014030	isotig09641	6	7	0.182577	3.60615	1	1	Os03g0835800	GLUTELIN PRECURSOR ACCUMULATION3, glutelin precursor accumulation 3	Galactose oxidase/kelch, beta-propeller domain containing protein. (Os03t0835800-01);Kelch-repeat protein, Regulator of post-Golgi vesicular traffic (Os03t0835800-02)
miR529	MIMAT0014030	isotig39397	5	6	0.221679	3.42556	1	1	Os11g0243300	zinc finger homeodomain class homeobox transcription factor 4	Similar to ZF-HD protein dimerisation region containing protein, expressed. (Os11t0243300-01)
miR529	MIMAT0014030	isotig32083	6	8	0.372016	3.68831	0.790601	1	Os07g0225100	NA	Tryptophan/tyrosine permease domain containing protein. (Os07t0225100-01)
miR1432	MIMAT0015366	isotig46832	7	4	-0.823919	3.42688	0.548941	1	Os01g0591300	NA	Similar to Cytosolic aldehyde dehydrogenase RF2D. (Os01t0591300-01);Similar to aldehyde dehydrogenase5. (Os01t0591300-02)
miR2275	MIMAT0037125	isotig27571	90	53	-0.79876	6.72239	0.00145378	0.0371237	Os03g0107400	NA	Prefoldin domain containing protein. (Os03t0107400-01)
miR2275	MIMAT0011769	isotig04785	10	5	-1.01792	3.76848	0.301941	0.941416	Os02g0831600	NA	AGO1 homologous protein. (Os02t0831600-01)
miRPn1	miRPn1	isotig11197	30	75	1.28215	6.28181	3.43e-05	0.00161019	Os08g0155400	NA	Similar to Nitrate/chlorate transporter. (Os08t0155400-01);Similar to cDNA clone:J023045B01, full insert sequence. (Os08t0155400-02);Similar to cDNA clone:J023045B01, full insert sequence. (Os08t0155400-03)
miRPn1	miRPn1	isotig33448	0	15	6.90098	3.76233	6.14e-05	0.00265158	NA	NA	hypothetical protein ZEAMMB73_Zm00001d014619 [Zea mays]
miRPn1	miRPn1	isotig16468	326	243	-0.460002	8.68401	0.00023054	0.00842182	Os09g0482400	80.2 KDA CLASS I HEAT SHOCK PROTEIN	Similar to Heat shock protein 81-3. (Os09t0482400-01);Similar to Heat shock protein 81-3. (Os09t0482400-03)
miRPn1	miRPn1	isotig28021	106	90	-0.27201	7.16421	0.22681	0.839486	Os09g0346700	NA	Protein of unknown function DUF810 family protein. (Os09t0346700-01);Similar to predicted protein. (Os09t0346700-02)
miRPn1	miRPn1	isotig19720	4	10	1.25994	3.68706	0.179718	0.839486	Os02g0724500	OsSTA72	Similar to transporter-related. (Os02t0724500-00)
miRPn1	miRPn1	isotig32564	30	26	-0.24166	5.4267	0.689294	1	Os04g0423700	ABSCISIC ACID-STRESS-RIPENING-INDUCIBLE 6 PROTEIN	Similar to predicted protein. (Os04t0423700-01)
miRPn1	miRPn1	isotig14328	7	7	-0.0356548	3.68893	1	1	NA	NA	NA
miRPn1	miRPn1	isotig14200	5	8	0.629246	3.60551	0.58118	1	Os05g0530500	NA	Similar to OSK1. (Os05t0530500-01);Serine/threonine protein kinase, Sugar signaling (Os05t0530500-02);Similar to OSK1. (Os05t0530500-03)
miRPn2	miRPn2	isotig29708	14	33	1.19361	5.18771	0.00801499	0.132116	Os11g0601600	NA	Protein of unknown function DUF248, methyltransferase putative family protein. (Os11t0601600-01)
miRPn2	miRPn2	isotig16432	12	26	1.07143	4.90828	0.033719	0.351207	Os08g0326700	Subtilisin 55, SUBTILISIN 55	Similar to subtilisin-like protease. (Os08t0326700-00)
miRPn2	miRPn2	isotig31303	36	55	0.573522	6.08641	0.0936893	0.654461	Os01g0194000	NA	Conserved hypothetical protein. (Os01t0194000-01);Hypothetical conserved gene. (Os01t0194000-02)
miRPn2	miRPn2	isotig27606	74	61	-0.314421	6.63938	0.22967	0.839486	Os11g0521900	NA	Similar to NLI interacting factor-like phosphatase family protein, expressed. (Os11t0521900-01);Similar to NLI interacting factor-like phosphatase family protein, expressed. (Os11t0521900-02);Similar to NLI interacting factor-like phosphatase family protein, expressed. (Os11t0521900-03)
miRPn2	miRPn2	isotig27911	40	31	-0.40259	5.74933	0.343328	0.941416	Os06g0336500	CELLULOSE SYNTHASE LIKE D5	Similar to CSLD2 (Fragment). (Os06t0336500-01)
miRPn2	miRPn2	isotig33332	46	38	-0.310994	5.97967	0.32715	0.941416	Os08g0242900	NA	Afadin/alpha-actinin-binding domain containing protein. (Os08t0242900-01)
miRPn2	miRPn2	isotig28382	18	24	0.376476	5.04136	0.441281	0.941416	Os01g0512200	NA	Armadillo-type fold domain containing protein. (Os01t0512200-01);Clathrin/coatomer adaptor, adaptin-like, N-terminal domain containing protein. (Os01t0512200-02)
miRPn2	miRPn2	isotig17746	11	16	0.499547	4.47196	0.442379	0.941416	Os07g0667100	beta-amylase	Glycoside hydrolase, family 14 protein. (Os07t0667100-00)
miRPn2	miRPn2	isotig36398	11	17	0.586344	4.51753	0.345268	0.941416	Os05g0238400	NA	Harpin-induced 1 domain containing protein. (Os05t0238400-01)
miRPn2	miRPn2	isotig34653	6	11	0.825306	3.90985	0.332514	0.941416	Os03g0238300	NA	Endonuclease/exonuclease/phosphatase domain containing protein. (Os03t0238300-01);Similar to type I inositol-1,4,5-trisphosphate 5-phosphatase CVP2. (Os03t0238300-02)
miRPn2	miRPn2	isotig33626	4	8	0.942511	3.51771	0.38784	0.941416	Os08g0101800	NA	Protein of unknown function DUF821, CAP10-like family protein. (Os08t0101800-01)
miRPn2	miRPn2	isotig29703	7	4	-0.823919	3.42688	0.548941	1	Os02g0699000	OsNPF7.2	Tonoplast localized low-affinity nitrate transporter, Nitrate accumulation and homeostasis (Os02t0699000-01)
miRPn2	miRPn2	isotig29168	31	27	-0.234586	5.47399	0.694427	1	Os10g0390500	ALANINE AMINOTRANSFERASE	Alanine aminotransferase, Starch synthesis in developing seeds (Os10t0390500-01)
miRPn2	miRPn2	isotig28462	41	44	0.0653957	5.99442	1	1	Os03g0690600	OsSCL14	Similar to SCARECROW-like protein. (Os03t0690600-01);Similar to SCARECROW-like protein. (Os03t0690600-02);Similar to SCARECROW-like protein. (Os03t0690600-03)
miRPn2	miRPn2	isotig09759	62	67	0.0754551	6.57388	0.860756	1	Os01g0594500	NA	Conserved hypothetical protein. (Os01t0594500-01)
miRPn2	miRPn2	isotig18760	122	133	0.0881671	7.53529	0.70896	1	Os02g0752200	NA	Similar to Beta-D-xylosidase. (Os02t0752200-01)
miRPn2	miRPn2	isotig34305	8	9	0.131693	3.91104	1	1	Os02g0820400	NA	Transferase family protein. (Os02t0820400-01);Transferase family protein. (Os02t0820400-02)
miRPn2	miRPn2	isotig46159	5	6	0.221679	3.42556	1	1	Os07g0272700	NA	No apical meristem (NAM) protein domain containing protein. (Os07t0272700-00)
miRPn2	miRPn2	isotig21566	7	10	0.471211	3.91044	0.629207	1	NA	NA	NA
miRPn6	miRPn6	isotig43300	30	2	-3.86058	4.69566	2.51e-07	2.03e-05	Os11g0216400	NA	Peptidase S8, subtilisin-related domain containing protein. (Os11t0216400-01)
miRPn8	miRPn8	isotig11207	14	24	0.736241	4.90916	0.143686	0.7402	Os05g0584600	NA	Similar to ATP binding / nucleoside-triphosphatase/ nucleotide binding. (Os05t0584600-01);ATPase, AAA-type, core domain containing protein. (Os05t0584600-02)
miRPn8	miRPn8	isotig31068	23	24	0.0249762	5.1913	1	1	Os04g0405600	NA	Protein of unknown function DUF1350 family protein. (Os04t0405600-01);Protein of unknown function DUF1350 family protein. (Os04t0405600-02)
